# Supplementary material for: Resolving Single-Cell Gene Expression by Pseudotemporal Integration of Transcriptomic and Proteomic Datasets
Source: Mol Cell Proteomics. 2025 Nov 27;25(1):101475. doi: 10.1016/j.mcpro.2025.101475 (PMC12892064; doi:10.1016/j.mcpro.2025.101475)
Supplement: Supplemental Data [file mmc1.xlsx]

## Sheet: Table S1
Accession	Description	Exp. q-value: Combined	Sum PEP Score	Coverage [%]	# Peptides	# PSMs	# Unique Peptides	Pfam IDs	Entrez Gene ID	Gene Symbol	Gene ID	Ensembl Gene ID	Abundance: F1: 126, Sample	Abundance: F1: 127N, Sample	Abundance: F1: 128N, Sample	Abundance: F1: 128C, Sample	Abundance: F1: 129N, Sample	Abundance: F1: 129C, Sample	Abundance: F1: 130N, Sample	Abundance: F1: 130C, Sample	Abundance: F1: 131N, Sample	Abundance: F1: 131C, Sample	Abundance: F1: 132N, Sample	Abundance: F1: 132C, Sample	Abundance: F1: 133N, Sample	Abundance: F1: 133C, Sample	Abundance: F1: 134N, Sample	Abundance: F2: 126, Sample	Abundance: F2: 127N, Sample	Abundance: F2: 128N, Sample	Abundance: F2: 128C, Sample	Abundance: F2: 129N, Sample	Abundance: F2: 129C, Sample	Abundance: F2: 130N, Sample	Abundance: F2: 130C, Sample	Abundance: F2: 131N, Sample	Abundance: F2: 131C, Sample	Abundance: F2: 132N, Sample	Abundance: F2: 132C, Sample	Abundance: F2: 133N, Sample	Abundance: F2: 133C, Sample	Abundance: F2: 134N, Sample	Abundance: F3: 126, Sample	Abundance: F3: 127N, Sample	Abundance: F3: 128N, Sample	Abundance: F3: 128C, Sample	Abundance: F3: 129N, Sample	Abundance: F3: 129C, Sample	Abundance: F3: 130N, Sample
Q14204	Cytoplasmic dynein 1 heavy chain 1 OS=Homo sapiens OX=9606 GN=DYNC1H1 PE=1 SV=5	0	254.824	15	69	636	69	Pf03028, Pf08385, Pf08393, Pf12774, Pf12775, Pf12777, Pf12780, Pf12781, Pf17852, Pf18198, Pf18199	1778	DYNC1H1	B0I1R0; hsa:1778; Q14204; Q6DKQ7; Q8WU28; Q92814; Q9Y4G5	ENSG00000197102	12571.2	505.2	221.1	22.2	56.1	124.3	152.2	44.6	177.5	63.6	130.6	292.7	227.1	8.3	206.1	7159.2	303.1	341.4	409.6	185.9	200.3	114.8	6.1	180	40.9	67.1	214.8	198.4	140.6	137.2	13286.1	555	90.2	218.8	230.3	322	171.7
P78527	DNA-dependent protein kinase catalytic subunit OS=Homo sapiens OX=9606 GN=PRKDC PE=1 SV=3	0	226.853	14	61	504	61	Pf00454, Pf02259, Pf02260, Pf08163, Pf19704, Pf20502	5591	PRKDC	hsa:5591; P78527; P78528; Q13327; Q13337; Q14175; Q59H99; Q7Z611; Q96SE6; Q9UME3	ENSG00000253729	5966.7	249.1	101.6	133.6	63.5	63.2	116.1	47.6	71	53.1	70.8	153.1	137.5	26.1	125.2	3435.8	130.4	135.9	149.4	68.8	93.9	92.1	28.2	73.4	80.4	38.8	107.6	77.6	49.1	50.2	6616.4	244.9	55.2	102.8	91.7	154	96.6
P35579	Myosin-9 OS=Homo sapiens OX=9606 GN=MYH9 PE=1 SV=4	0	247.769	28	56	832	54	Pf00063, Pf01576, Pf02736	4627	MYH9	A8K6E4; hsa:4627; O60805; P35579; Q60FE2; Q86T83	ENSG00000100345	28880.4	1330.5	661.7	188	289	335.7	427.1	95.5	537	119.7	307.9	613.6	650.7	18	278.1	14079	613.5	507.2	793	357.3	303.3	191.3	28	452.4	45.4	139.9	478.4	367.2	186.2	315	18070.9	806.7	126.8	331.8	278.9	531.9	262
Q14152	Eukaryotic translation initiation factor 3 subunit A OS=Homo sapiens OX=9606 GN=EIF3A PE=1 SV=1	0	158.118	29	40	499	40	Pf01399	8661	EIF3A	B1AMV5; B4DYS1; F5H335; hsa:8661; O00653; Q14152; Q15778	ENSG00000107581	14757.4	682.7	302.7	58.8	76.1	209.6	438.4	78.3	268.4	121.8	176.3	498.1	393.5	16.4	154.4	10108.4	443.3	413.4	472.8	221.3	308.2	158.2	0.8	190	48.6	132.8	302.3	239.9	112.3	205.5	14086.1	645.8	88.7	208.7	188.3	215.8	217.7
Q6P2Q9	Pre-mRNA-processing-splicing factor 8 OS=Homo sapiens OX=9606 GN=PRPF8 PE=1 SV=2	0	140.961	16	39	433	39	Pf01398, Pf08082, Pf08083, Pf08084, Pf10596, Pf10597, Pf10598, Pf12134	10594	PRPF8	hsa:10594; O14547; O75965; Q6P2Q9	ENSG00000174231; ENSG00000274442	7433.1	320.6	134.8	65.2	48.6	67.1	146.5	110.9	107.3	72.4	66.5	258.6	162.1	26.4	108.6	5336.1	230	245.9	298	155.3	195.9	172.1	52.8	166.7	76.8	48.6	342.1	181.6	129.2	122.8	5210.1	204	52.2	127.8	106.6	103	148.5
P42704	Leucine-rich PPR motif-containing protein, mitochondrial OS=Homo sapiens OX=9606 GN=LRPPRC PE=1 SV=3	0	142.048	29	38	535	38	Pf01535	10128	LRPPRC	A0PJE3; A8K1V1; hsa:10128; P42704; Q53PC0; Q53QN7; Q6ZUD8; Q7Z7A6; Q96D84	ENSG00000138095	3629.2	169.7	51.2	49.9	53.9	28.5	33.5	32.5	54.7	31.8	31.9	91	64.9	4.2	56.5	10309.1	439.3	431	418.2	208.6	232.3	153.2	13.7	228.3	65.2	88.6	236.8	199	139.8	137.5	14392.7	639	76.9	227.3	157.8	218.4	161.3
P21333	Filamin-A OS=Homo sapiens OX=9606 GN=FLNA PE=1 SV=4	0	191.603	20	45	846	38	Pf00307, Pf00630	2316	FLNA	E9KL45; hsa:2316; P21333; Q5HY53; Q5HY55; Q8NF52	ENSG00000196924	23747.2	989.8	386.5	67.6	125.1	216.2	252.8	127.7	366.8	122.1	499.1	427	408.1	24.6	289.2	9646.6	393.5	378.4	567.3	245.1	237.1	227.4	18.6	267.9	72.1	115.7	268.5	219.6	185.8	240.7	37565	1644.9	310.3	507.4	430.3	1023	435.3
P07814	Bifunctional glutamate/proline--tRNA ligase OS=Homo sapiens OX=9606 GN=EPRS1 PE=1 SV=5	0	157.755	28	38	730	37	Pf00043, Pf00458, Pf00587, Pf00749, Pf03129, Pf03950, Pf09180	2058	EPRS1	A0AVA9; B9EGH3; hsa:2058; P07814; Q05BP6; Q05DF8; Q5DSM1; Q5H9S5; Q6PD57; Q86X73	ENSG00000136628	3035.3	116.2	61.9	25.7	20	53.4	43.2	27.7	65.3	33.8	35.8	113.7	89.1	3.6	59.4	11301.4	486.5	576.6	495.8	236.9	417.8	244.9	20.6	293.7	285.8	97.5	391.7	319.3	227.9	246	20550.5	853.7	172.4	307.6	229.6	458.1	309.7
P12270	Nucleoprotein TPR OS=Homo sapiens OX=9606 GN=TPR PE=1 SV=3	0	147.722	15	37	418	37	Pf07926	7175	TPR	hsa:7175; P12270; Q15624; Q15655; Q5SWY0; Q99968	ENSG00000047410	5732.6	233.9	105.6	54.2	27.9	39	70.5	16.4	23.1	22.9	45.1	123.9	98.6	1.4	65.5	2048.5	85.8	138	137.3	74.6	119.6	64.1	18.5	63.4	59.4	14.1	109.4	75.5	48.1	67.5	5133.9	210.7	63.7	97.8	86	132	112.1
P49327	Fatty acid synthase OS=Homo sapiens OX=9606 GN=FASN PE=1 SV=3	0	136.901	15	35	762	35	Pf00107, Pf00109, Pf00550, Pf00698, Pf00975, Pf02801, Pf08242, Pf08659, Pf14765, Pf16197	2194	FASN	hsa:2194; P49327; Q13479; Q16702; Q4LE83; Q6P4U5; Q6SS02; Q969R1; Q96C68; Q96IT0	ENSG00000169710	33958.9	1488.6	488.2	30.9	166.3	339.4	391.4	98.8	477	126	127.3	695.1	644.5	15	289.7	21688.5	894.6	548.7	943.7	424.1	505.7	353.6	34.6	462.2	82.3	131.9	510.2	491.2	330.2	438.3	28918.3	1248.7	179.5	254.1	262.3	569.9	382.5
O75643	U5 small nuclear ribonucleoprotein 200 kDa helicase OS=Homo sapiens OX=9606 GN=SNRNP200 PE=1 SV=2	0	147.862	16	33	437	33	Pf00270, Pf00271, Pf02889, Pf18149	23020	SNRNP200	hsa:23020; O75643; O94884; Q6NZY0; Q6PX59; Q8NBE6; Q96IF2; Q9H7S0	ENSG00000144028	15906.4	649.4	277.5	44.6	76.4	137.3	298.3	46.4	138.9	67.1	107.1	381.5	267.4	25.7	185.7	10215.1	417.7	328	375.8	210.1	279.6	181.6	19.6	215.6	51.4	29.8	286.6	259.1	125.4	151.1	6027	222.1	49.2	95	83.7	97	106.2
P34932	Heat shock 70 kDa protein 4 OS=Homo sapiens OX=9606 GN=HSPA4 PE=1 SV=4	0	161.185	44	35	643	32	Pf00012	3308	HSPA4	hsa:3308; O95756; P34932; Q2TAL4; Q9BUK9	ENSG00000170606	17041.7	809.6	308.9	14	98.7	173.6	218.8	52.6	167.6	44.1	139.7	501.4	367.4	1.1	242.7	7739.1	330.8	423.2	441.3	182.7	328	193.9	2.8	215	36.4	42.7	311.5	264.9	146.6	218.2	11560.7	491.4	141.1	224.9	137.2	579.4	191.5
P19338	Nucleolin OS=Homo sapiens OX=9606 GN=NCL PE=1 SV=3	0	129.938	42	32	795	32	Pf00076	4691	NCL	hsa:4691; P19338; Q53SK1; Q8NB06; Q9UCF0; Q9UDG1	ENSG00000115053	68440.7	2915	1149.7	24.7	44.3	230.4	780.1	61.4	143	27.6	624.6	2272.4	851.6	3.8	976.7	43362.3	1864.6	2229.9	2643.1	1133.8	1152	1060.7	0.3	1166.3	180.7	34.7	1094.4	1376.4	1022.5	1145.8	71606.5	3280.2	588.5	1068	624.5	2099.3	1057.3
P09874	Poly [ADP-ribose] polymerase 1 OS=Homo sapiens OX=9606 GN=PARP1 PE=1 SV=4	0	143.451	34	32	732	32	Pf00533, Pf00644, Pf00645, Pf02877, Pf05406, Pf08063	142	PARP1	B1ANJ4; hsa:142; P09874; Q8IUZ9	ENSG00000143799	40100.5	1682.7	665.3	42.9	150.4	181.6	334.6	68	120.2	113.5	367.5	760.8	642.3	8.2	472.5	26685.4	1130.5	1481.2	1205.9	661.5	947.7	544.3	59	666	144.6	75.8	770.3	793.4	572.5	662.7	37467	1537.6	239.6	646.7	328.2	1045.5	514.8
P18206	Vinculin OS=Homo sapiens OX=9606 GN=VCL PE=1 SV=4	0	151.638	26	32	570	32	Pf01044	7414	VCL	hsa:7414; P18206; Q16450; Q5SWX2; Q7Z3B8; Q8IXU7	ENSG00000035403	9820.4	479.7	394.9	150.7	173.5	158.4	246.8	83.3	385.6	158.4	311.2	311.9	249.1	16.5	119.6	6874.5	316.3	341.4	517	336.3	317.8	157	45.2	223.2	133.6	85	309.8	225.8	112.3	159.3	8342.1	437.8	510.3	726.4	407.9	714.2	739.6
Q9Y490	Talin-1 OS=Homo sapiens OX=9606 GN=TLN1 PE=1 SV=3	0	123.199	15	33	325	32	Pf00373, Pf01608, Pf08913, Pf09141, Pf16511	7094	TLN1	A6NMY0; hsa:7094; Q86YD0; Q9NZQ2; Q9UHH8; Q9UPX3; Q9Y490	ENSG00000137076	3753.3	154.9	141.1	55.1	79.6	87.7	127.2	72.9	115.9	64.9	87.5	187.7	150.5	21.1	78.1	1815.6	71.9	120.9	197.5	85.8	101.6	69.6	25.6	56	54.5	62.3	85.3	91.1	39.3	51.1	3748.3	155.1	46.7	64	64	126.9	82.5
Q9P2E9	Ribosome-binding protein 1 OS=Homo sapiens OX=9606 GN=RRBP1 PE=1 SV=5	0	118.087	35	31	347	31	Pf05104	6238	RRBP1	A0A0A0MRV0; A2A2S6; A6NCN6; hsa:6238; O75300; O75301; Q5W165; Q96SB2; Q9BWP1; Q9H476; Q9P2E9	ENSG00000125844	2219.8	93.1	80.9	18.4	22.3	40.2	60.2	23.6	45.9	21	39.5	68.9	53.6	2	62.5	4432.7	179.8	247.2	377.3	155.6	174.1	116.3	24.4	142.3	57.9	151.6	115.4	154.2	120.4	184.7	2555.1	94.1	21.1	34.3	42.7	27.9	39.8
P31948	Stress-induced-phosphoprotein 1 OS=Homo sapiens OX=9606 GN=STIP1 PE=1 SV=1	0	145.132	46	30	794	30	Pf00515, Pf13181, Pf17830	10963	STIP1	B4DM70; F5H0T1; G3XAD8; hsa:10963; P31948; Q3ZCU9; Q5TZU9	ENSG00000168439	26183	1224.7	495.3	57	122.4	357.8	286.1	86.2	393.7	155.7	273	691	473.4	21.2	244.4	17687.9	744.7	911.5	785.7	468.6	700	333.4	27	523.2	85.6	141.5	444.2	515.4	378	398.8	31552.5	1430.7	185.9	318.5	449.3	710.6	367.6
Q15393	Splicing factor 3B subunit 3 OS=Homo sapiens OX=9606 GN=SF3B3 PE=1 SV=4	0	132.651	26	29	569	29	Pf03178, Pf10433	23450	SF3B3	hsa:23450; Q15393; Q6NTI8; Q96GC0; Q9BPY2; Q9UFX7; Q9UJ29	ENSG00000189091	20426.9	873.4	231.7	21.7	76.6	141.4	248.7	51.7	112.5	34.4	81.4	353.9	294.7	32	212.6	12074.2	480.4	374.7	453.2	224.3	279.2	200.9	43.9	235.3	54.8	52.4	280.3	247.8	166.7	228.2	21005.8	941.5	50.1	194.9	200.7	268.9	196.4
P13667	Protein disulfide-isomerase A4 OS=Homo sapiens OX=9606 GN=PDIA4 PE=1 SV=2	0	133.906	41	27	735	27	Pf00085, Pf13848	9601	PDIA4	A8K4K6; hsa:9601; P13667; Q549T6	ENSG00000155660	13583	603.9	146.2	27.4	82.9	107.8	142.4	83.7	99.4	86.8	99.2	234.7	233.4	14.7	223.9	9915.7	378	548.3	606.8	272.6	394.5	213.5	22.5	252.8	67.6	79.3	325	308.5	235.8	236.9	22747.3	918.9	126.3	264	310.1	476.1	230
O95757	Heat shock 70 kDa protein 4L OS=Homo sapiens OX=9606 GN=HSPA4L PE=1 SV=3	0	132.201	34	31	681	27	Pf00012	22824	HSPA4L	A2ICT2; hsa:22824; O95757; Q4W5M5; Q8IWA2	ENSG00000164070	27844.4	1247.8	352.8	38.2	242.2	434.2	385.6	147.6	393.9	158.1	299.3	854.6	492.2	37	362.2	10022.7	431.7	473.7	606.2	173.2	357	197.3	9	275.4	38.7	78.7	405.8	314.5	250.3	189.8	21234.6	956	126.1	450.4	290.2	529.1	286
Q00610	Clathrin heavy chain 1 OS=Homo sapiens OX=9606 GN=CLTC PE=1 SV=5	0	130.213	19	27	729	27	Pf00637, Pf01394, Pf09268, Pf13838	1213	CLTC	D3DU00; hsa:1213; Q00610; Q6N0A0; Q86TF2	ENSG00000141367	17887.7	728.9	852.7	135.3	379.2	797.4	545.4	85.9	638.1	140.3	298.3	1077.4	559.4	4.6	180.2	12041.1	579.1	605.6	710.4	336.1	403.9	314	65.4	334.1	118.9	174	521.1	366.5	229.5	260.7	24067.5	1077.8	202.8	393.2	360.6	791	386.2
O75369	Filamin-B OS=Homo sapiens OX=9606 GN=FLNB PE=1 SV=2	0	117.644	13	32	313	27	Pf00307, Pf00630	2317	FLNB	B2ZZ83; B2ZZ84; B2ZZ85; C9JKE6; C9JMC4; hsa:2317; O75369; Q13706; Q59EC2; Q60FE7; Q6MZJ1; Q8WXS9; Q8WXT0; Q8WXT1; Q8WXT2; Q8WXT3; Q9NRB5; Q9NT26; Q9UEV9	ENSG00000136068	1906.7	82.9	22.6	5.1	19.9	15.3	18.4	10.1	31.4	6.4	27.8	38.8	29.4	1.4	19.5	566.9	20.4	52.2	43.6	26.1	30.1	13.2	1.4	19.7	13.6	9.3	30.9	30.2	18.8	17.3	2758.1	113.4	53.8	75	87.3	86.6	59.9
Q92945	Far upstream element-binding protein 2 OS=Homo sapiens OX=9606 GN=KHSRP PE=1 SV=4	0	141.831	54	27	781	26	Pf00013, Pf09005	8570	KHSRP	hsa:8570; O00301; Q59EZ9; Q5U4P6; Q92945; Q9UNT5; Q9UQH5	ENSG00000088247	15880.4	662.3	464	125.3	221.7	296	380.9	172.5	251.1	164	361.7	522.2	393.5	95.2	238.1	8975.5	373	436.3	576.5	281.3	349.2	248.3	106.3	249.7	120.4	158.5	346.4	313.6	226	231.2	18286	783.6	170.5	340.9	309.2	464.9	311.9
Q9Y5B9	FACT complex subunit SPT16 OS=Homo sapiens OX=9606 GN=SUPT16H PE=1 SV=1	0	97.071	23	26	473	26	Pf00557, Pf08512, Pf08644, Pf14826	11198	SUPT16H	hsa:11198; Q6GMT8; Q6P2F1; Q6PJM1; Q9NRX0; Q9Y5B9	ENSG00000092201	16539.3	739.1	242.9	26.8	75.2	81.3	194.9	51.1	76.1	69.7	129	299.9	227.5	21.8	197.5	4198.9	169.8	226.2	209.5	130.3	155.1	100.3	19.1	106.6	53.7	37.6	178.5	136.2	97.7	88.6	7831.7	318.9	89	195.3	157.2	203.7	171.8
Q9UQ35	Serine/arginine repetitive matrix protein 2 OS=Homo sapiens OX=9606 GN=SRRM2 PE=1 SV=2	0	112.668	12	26	447	26	Pf08312	23524	SRRM2	A6NKB9; D3DU97; hsa:23524; O15038; O94803; Q6NSL3; Q6PIM3; Q6PK40; Q8IW17; Q96GY7; Q9P0G1; Q9UHA8; Q9UQ35; Q9UQ36; Q9UQ37; Q9UQ38; Q9UQ40	ENSG00000167978	7364.8	291.6	143.4	131.3	59.1	69.3	135.9	56.2	84.5	67.3	116.3	232.7	160.4	19.5	170.8	4249.2	158.9	255.3	236.9	123.7	165.8	109.9	18.1	106.8	69.5	38.2	142.5	135.8	94.2	96.3	1289.5	59.5	13.6	20	37.2	31.9	15.9
P15924	Desmoplakin OS=Homo sapiens OX=9606 GN=DSP PE=1 SV=3	0	89.059	8	26	95	26	Pf00681, Pf17902, Pf18373	1832	DSP	B2RTT2; D7RX09; hsa:1832; O75993; P15924; Q14189; Q9UHN4	ENSG00000096696																															1207.6	42	46.9	69.7	52.3	52	69.8
Q02790	Peptidyl-prolyl cis-trans isomerase FKBP4 OS=Homo sapiens OX=9606 GN=FKBP4 PE=1 SV=3	0	123.09	56	26	762	25	Pf00254, Pf00515	2288	FKBP4	D3DUQ1; hsa:2288; Q02790; Q9UCP1; Q9UCV7	ENSG00000004478	36778.7	1626.7	444.2	6.6	117.8	317.7	303.5	127.3	330.8	113.7	177.9	942	549.8	15.1	425.2	35384.8	1558.7	1539.1	1328.5	634.9	1087.5	823.3	20.8	852	172.5	178.2	1150.7	1141.2	707.7	802.5	57727.4	2582.1	308.3	617.9	540.1	1190.5	822.1
P13010	X-ray repair cross-complementing protein 5 OS=Homo sapiens OX=9606 GN=XRCC5 PE=1 SV=3	0	117.947	46	25	522	25	Pf02735, Pf03730, Pf03731, Pf08785	7520	XRCC5	A8K3X5; hsa:7520; P13010; Q0Z7V0; Q4VBQ5; Q53HH7; Q7M4N0; Q9UCQ0; Q9UCQ1	ENSG00000079246	7439.2	357.8	157.6	26.5	44.1	63	139.7	46.8	68.1	31.7	82.5	256.6	161.4	15.6	165.7	10862.6	473.8	403.3	498.3	210.4	227.4	192.1	1.6	186.1	37	14.9	223.3	259.2	171	179.1	21464.5	893.8	115.6	194.5	276.1	427.1	215.9
P07237	Protein disulfide-isomerase OS=Homo sapiens OX=9606 GN=P4HB PE=1 SV=3	0	117.267	43	25	913	25	Pf00085, Pf13848	5034	P4HB	B2RDQ2; hsa:5034; P07237; P30037; P32079; Q15205; Q6LDE5	ENSG00000185624	46307.5	2117.9	311.9	22.5	103.2	205.2	281.7	151.7	196.3	86	252.6	554.3	402.2	14.6	425.2	21718	963.3	464	641.4	256.4	459	166.4	7.5	234.3	41.5	90.1	314.3	247.2	186.1	264.2	30560.5	1294.4	117.6	238.4	244.4	428.8	248.6
Q14566	DNA replication licensing factor MCM6 OS=Homo sapiens OX=9606 GN=MCM6 PE=1 SV=1	0	109.381	32	25	644	25	Pf00493, Pf14551, Pf17207, Pf17855, Pf18263	4175	MCM6	B2R6H2; hsa:4175; Q13504; Q14566; Q99859	ENSG00000076003	16207.8	699.3	284	66.7	70.8	193.2	300.6	33.5	156.5	35.9	101.9	403.4	309.7	4.3	245.4	10118.5	462.4	393.2	491.3	254.8	310.7	163.4	7.1	270.3	50.2	21.3	316.2	355.4	167.8	230.3	25354.3	1135.2	163.5	332.8	429.6	504.2	282
P43243	Matrin-3 OS=Homo sapiens OX=9606 GN=MATR3 PE=1 SV=2	0	104.669	29	25	680	25		9782	MATR3	B7ZAV5; D3DQC3; hsa:9782; P43243; Q9UHW0; Q9UQ27	ENSG00000015479	13954.4	570.2	381.9	67.3	145.8	192.4	333.4	52.5	164.9	82.6	204.2	527	476.1	16.4	227.9	13587.6	553.6	777.6	928	371.4	567.4	369.6	20.5	408.3	106.7	40	494.6	425.9	300.4	371.5	21578.5	899.5	173.4	362.2	414.5	754.2	325.6
P55786	Puromycin-sensitive aminopeptidase OS=Homo sapiens OX=9606 GN=NPEPPS PE=1 SV=2	0	106.251	27	25	427	25	Pf01433, Pf11838, Pf17900	9520	NPEPPS	B7Z463; hsa:9520; P55786; Q6P145; Q9NP16; Q9UEM2	ENSG00000141279	4015.8	168	189.1	22.9	46.3	87.9	87.2	32.3	120.8	38	61.8	160.2	151.5	14.8	67.8	9574.5	413.4	404.3	469.3	234.7	247	151.9	45.5	418.2	82.7	121.6	264.5	228.4	161.9	149.5	16970.2	799.9	76.5	230.8	370.7	405.1	207
Q14683	Structural maintenance of chromosomes protein 1A OS=Homo sapiens OX=9606 GN=SMC1A PE=1 SV=2	0	100.123	20	25	265	25	Pf02463, Pf06470	8243	SMC1A	hsa:8243; O14995; Q14683; Q16351; Q2M228	ENSG00000072501	1727	73	86.1	13.3	14.2	31.6	35.2	8.2	24.8	131.1	76.4	73.3	63.4	2.7	36.2	1576.4	62.5	113.1	103.4	42.2	58.2	40.8	2.1	40.6	15.1	7.9	72.1	56.8	28.7	42.6	3305.9	144.6	20.9	41.8	45.1	84.1	51.4
P12956	X-ray repair cross-complementing protein 6 OS=Homo sapiens OX=9606 GN=XRCC6 PE=1 SV=2	0	126.956	43	24	534	24	Pf02037, Pf02735, Pf03730, Pf03731	2547	XRCC6	B1AHC8; hsa:2547; P12956; Q6FG89; Q9UCQ2; Q9UCQ3	ENSG00000196419	10852.3	439.4	208.6	36.8	45.5	82.4	165.2	26.7	73.5	30.9	123.8	230.5	216.8	8.4	145.2	10003.8	419.8	552.5	654.6	342.3	388.1	298.2	60.6	361	370.4	162.6	401.2	389.7	248.2	280.3	11302.2	496.4	206.6	325.4	239.1	458.4	295
P11021	Endoplasmic reticulum chaperone BiP OS=Homo sapiens OX=9606 GN=HSPA5 PE=1 SV=2	0	110.078	43	25	654	24	Pf00012	3309	HSPA5	B0QZ61; hsa:3309; P11021; Q2EF78; Q9NPF1; Q9UK02	ENSG00000044574	23189.1	1013.9	163.3	27.9	83.1	165.7	190.5	110.7	147.6	77.1	188	351.2	274.9	7.8	446.7	9869	416.3	506.1	542.6	223.5	358.3	179.6	23.9	216.8	75.3	132.8	290.4	270.8	193.8	255.7	19168.2	820	130.1	277.6	376.7	586.6	304
P38646	Stress-70 protein, mitochondrial OS=Homo sapiens OX=9606 GN=HSPA9 PE=1 SV=2	0	131.003	37	25	839	24	Pf00012	3313	HSPA9	B2RCM1; hsa:3313; P30036; P31932; P38646; Q1HB43; Q53H23; Q6GU03; Q9BWB7; Q9UC56	ENSG00000113013	30074	1363.2	606.9	174.5	190.7	418.6	391.3	123.4	375.1	256	443.3	991.8	646.6	28.3	422.1	19103.5	892.1	1010.9	928.1	460	697.5	316.4	4.7	465	85.1	128.5	672	480.3	308.7	397.3	28069.7	1253.3	338.8	640.9	530.6	1004.3	472.7
P14625	Endoplasmin OS=Homo sapiens OX=9606 GN=HSP90B1 PE=1 SV=1	0	109.907	32	25	781	24	Pf00183, Pf02518	7184	HSP90B1	hsa:7184; P14625; Q96A97	ENSG00000166598	29987.5	1405.5	294.9	9.8	96.3	216.8	228.9	121.5	156.1	118.3	203.4	529.8	455.4	8	395.1	26787.3	1128.4	1033.5	1168.3	457.2	700.1	332.4	3.3	451.5	62	114.4	470.5	458.5	413.6	570.5	36285.4	1623.5	255.8	547.1	471.8	954.9	528.1
Q15029	116 kDa U5 small nuclear ribonucleoprotein component OS=Homo sapiens OX=9606 GN=EFTUD2 PE=1 SV=1	0	107.141	30	25	502	24	Pf00009, Pf00679, Pf03144, Pf03764, Pf14492, Pf16004	9343	EFTUD2	B4DK30; B4DMC0; D3DX58; hsa:9343; K7EJ81; Q15029; Q9BUR0	ENSG00000108883	10716	496	349.1	40.4	138.1	207.5	208	25.2	253.2	67.2	266.5	432.3	332	8.8	81	6808.3	295.5	346.7	374.1	251.8	325.9	187.6	10.4	191.2	60.8	64.8	241.8	279.7	136.7	219.4	15800	671.7	152	230	325.2	301.7	285.2
Q13435	Splicing factor 3B subunit 2 OS=Homo sapiens OX=9606 GN=SF3B2 PE=1 SV=2	0	103.852	29	24	464	24	Pf02037, Pf04037, Pf04046	10992	SF3B2	A8K485; B4DT19; hsa:10992; Q13435; Q7L4T5; Q7Z627; Q969K1; Q96CM6; Q9BWD2	ENSG00000087365	9649.3	395.6	244.6	43.7	68.6	149.9	166.2	33.8	147.5	31.2	80.7	305.1	228	16.4	147.7	5088	222.2	278.2	294.1	150.7	208.6	135.9	2.6	155	50.1	13	180.7	171	129.1	151.2	8307.6	349.4	76.6	132.9	194	288.4	137.5
P11586	C-1-tetrahydrofolate synthase, cytoplasmic OS=Homo sapiens OX=9606 GN=MTHFD1 PE=1 SV=4	0	113.287	26	24	640	24	Pf00763, Pf01268, Pf02882	4522	MTHFD1	A0A024R652; A0A384N5Y3; B2R5Y2; G3V2B8; hsa:4522; P11586; Q86VC9; Q9BVP5	ENSG00000100714	14686.4	674.2	318.5	15.6	80	188.8	191.6	49.8	251.4	69.3	97.4	414	388.6	5.8	196.6	8961.7	377.7	483.2	461.1	248.4	363.9	157.9	14.4	271.3	53.4	88	265.6	241.6	189.1	222.8	21820.5	972.4	134.7	276.9	300.5	486.1	270.1
Q08211	ATP-dependent RNA helicase A OS=Homo sapiens OX=9606 GN=DHX9 PE=1 SV=4	0	105.391	20	24	526	24	Pf00035, Pf00270, Pf00271, Pf04408, Pf07717	1660	DHX9	B2RNV4; hsa:1660; Q05CI5; Q08211; Q12803; Q32Q22; Q5VY62; Q6PD69; Q99556	ENSG00000135829	6608	267.6	163.5	69.8	157.7	126.7	478.5	297	262.2	261.5	323.4	319.7	284.8	114.6	307.3	11423.7	459.6	609.9	556.3	326.9	486.7	265.5	11.2	315.9	72.9	20.4	452.7	348.2	230	299.6	17891.6	766.5	152.3	214.9	273.9	424.6	217.7
Q14247	Src substrate cortactin OS=Homo sapiens OX=9606 GN=CTTN PE=1 SV=2	0	98.564	49	23	577	23	Pf02218, Pf14604	2017	CTTN	hsa:2017; Q14247; Q8N707; Q96H99	ENSG00000085733; ENSG00000288401	10623.1	449.9	239.7	39.7	89.3	85.8	131.3	52.5	146.3	61.7	101.6	260.4	212.4	13.8	118.1	4218.4	180.2	232.5	269.7	116.7	136.1	88.3	22.7	118.2	43.1	77.2	142.8	139.9	88.4	79.3	13206.3	561.7	123.3	167.7	188.3	287.8	158
P54577	Tyrosine--tRNA ligase, cytoplasmic OS=Homo sapiens OX=9606 GN=YARS1 PE=1 SV=4	0	106.858	46	23	493	23	Pf00579, Pf01588	8565	YARS1	B3KWK4; D3DPQ4; hsa:8565; O43276; P54577; Q53EN1	ENSG00000134684	5409.6	247	73.3	8	25.8	61.5	46.4	20.9	61.5	22.6	64.5	173.8	104.4	0.9	81.7	5227	236	190.2	191.9	110.9	199.1	92	4.2	113	36.3	47.4	102.7	129.7	85.4	115.4	10585.5	475.2	95.9	110.6	127.6	238.1	131.8
P29401	Transketolase OS=Homo sapiens OX=9606 GN=TKT PE=1 SV=3	0	107.676	41	23	694	23	Pf00456, Pf02779, Pf02780	7086	TKT	A8K089; B4DE31; E7EPA7; hsa:7086; P29401; Q8TBA3; Q96HH3	ENSG00000163931	28623.6	1382.2	510	26.5	148.3	129.6	410.6	44.3	112.2	32.2	341.7	615.2	367.2	11	346	18664	817.6	987.5	1341.8	490.6	594.8	406	51.6	580.5	101.9	44.9	634.8	552.7	350.5	417.8	31050.3	1416.9	183.6	507.9	529.8	733.9	397.8
P08133	Annexin A6 OS=Homo sapiens OX=9606 GN=ANXA6 PE=1 SV=3	0	109.999	33	23	290	23	Pf00191	309	ANXA6	B7Z8A7; D3DQH4; E9PGK1; hsa:309; P08133; Q6ZT79	ENSG00000197043	6872.4	287.3	74.5	45.3	35.4	46.8	95.8	119.7	138.9	37	39.8	111.1	102	14.4	96.7	814.6	28.1	32.6	33.7	21.5	28.4	14.8	4.3	17.1	2.5	7.6	35.6	23.6	13.4	22.2	2689.4	124.6	17.1	40.8	46	44.6	32.2
Q13263	Transcription intermediary factor 1-beta OS=Homo sapiens OX=9606 GN=TRIM28 PE=1 SV=5	0	108.048	31	23	573	23	Pf00628, Pf00643, Pf14634	10155	TRIM28	hsa:10155; O00677; Q13263; Q7Z632; Q93040; Q96IM1	ENSG00000130726	34471.5	1497.2	504.1	11.5	186.7	299.1	629.4	29.2	133.8	296.1	360.8	870.5	625.7	2.6	469.9	13868	589.8	832	784.2	334.3	764	334	0	459.6	31.2	1.4	602.9	533.8	312	396.9	30782.2	1359.5	330	573.9	372.6	710.3	381.5
O43707	Alpha-actinin-4 OS=Homo sapiens OX=9606 GN=ACTN4 PE=1 SV=2	0	121.793	30	24	546	23	Pf00307, Pf00435, Pf08726	81	ACTN4	A4K467; D6PXK4; hsa:81; O43707; O76048	ENSG00000130402; ENSG00000282844	9330	414.6	131.1	24.9	57	84.4	105.5	48	112.1	32.9	72.6	189.4	172.4	9.1	107.2	6336.9	257.6	218.1	274.1	99.2	223.6	85.8	2.2	140.2	30.3	58.5	170	114.7	91.5	104.6	16352.3	735	360.2	553.6	1074.2	786.3	863.7
Q86VP6	Cullin-associated NEDD8-dissociated protein 1 OS=Homo sapiens OX=9606 GN=CAND1 PE=1 SV=2	0	104.812	21	24	398	23	Pf08623	55832	CAND1	B2RAU3; hsa:55832; O94918; Q6PIY4; Q86VP6; Q8NDJ4; Q96JZ9; Q96T19; Q9BTC4; Q9H0G2; Q9P0H7; Q9UF85	ENSG00000111530	3112.7	133.4	21.3	5.8	10.5	13.2	29.5	5	12.3	6.2	12.8	39.5	24.7	2	22.4	5383.4	240.1	168.6	233.1	106.8	115.5	80.6	11.9	86.5	52.3	48.2	129.6	123.8	72.3	83.5	1048.2	37.8	10.9	16.1	26.2	26	12.9
Q16531	DNA damage-binding protein 1 OS=Homo sapiens OX=9606 GN=DDB1 PE=1 SV=1	0	88.449	21	23	340	23	Pf03178, Pf10433	1642	DDB1	A6NG77; B2R648; B4DG00; hsa:1642; O15176; Q13289; Q16531; Q58F96	ENSG00000167986	4048.3	179.9	42.6	15	11.5	24.6	45.8	20.7	29.9	16.5	63.7	76	55.5	0	44.8	5921.5	230.2	173.4	212.3	106.1	159.5	94.6	1.9	97.1	22.3	12.1	129.2	118.8	82.6	98.4	11317	479.4	58.9	156.6	125.8	171.7	123.2
P46821	Microtubule-associated protein 1B OS=Homo sapiens OX=9606 GN=MAP1B PE=1 SV=2	0	90.393	10	23	210	23	Pf00414	4131	MAP1B	A2BDK5; hsa:4131; P46821	ENSG00000131711	2135.9	88.8	59.5	11.4	27.7	32.3	42.9	13.8	41.4	18.2	30.4	75.6	56.2	3.5	26.8	1482.3	71.7	57.8	62.2	41.7	39.6	29.9	1.7	33.1	10.6	19.3	37.3	38.5	26.9	30.8	6050.2	265.3	43.1	71.1	77.1	121.6	78.4
P49368	T-complex protein 1 subunit gamma OS=Homo sapiens OX=9606 GN=CCT3 PE=1 SV=4	0	112.114	49	23	652	22	Pf00118	7203	CCT3	A6NE14; hsa:7203; P49368; Q5SZY1; Q9BR64	ENSG00000163468	26692.8	1185.9	1181.3	113.2	407.3	913.2	704.9	236.9	821	277	539.4	1626	1122.1	80.1	589.3	21481.2	987.4	890	960.9	500.3	724.3	380.2	0	498	161.1	216.2	666.1	543	337.7	426.9	13452.3	604.5	28.6	66.2	149.5	183.5	121.4
P15311	Ezrin OS=Homo sapiens OX=9606 GN=EZR PE=1 SV=4	0	130.718	42	29	720	22	Pf00373, Pf00769, Pf09379, Pf09380, Pf20492	7430	EZR	E1P5A8; hsa:7430; P15311; P23714; Q4VX75; Q96CU8; Q9NSJ4	ENSG00000092820	24725.7	1078.6	607.2	27.2	105.9	325.1	268.3	100.2	477	99	242.2	808.9	528	26.8	299.1	14210.5	540.7	954.7	885.3	566.9	548.3	338.1	11.4	280.2	513.6	469.6	618.2	445.6	293.4	338	29797.1	1319	348.4	446.8	537.8	702.9	321.9
Q8WUM4	Programmed cell death 6-interacting protein OS=Homo sapiens OX=9606 GN=PDCD6IP PE=1 SV=1	0	112.931	31	23	513	22	Pf03097, Pf13949	10015	PDCD6IP	C5MQH7; E9PFU1; hsa:10015; Q6NUS1; Q8WUM4; Q9BX86; Q9NUN0; Q9P2H2; Q9UKL5	ENSG00000170248	5478.7	245.5	106.3	38.7	39.4	65.5	88.1	43.3	87.3	33.2	61.9	131.5	125.1	15.6	67.6	9106.8	413.5	325.6	482.1	212.3	240.2	149.6	24.1	253.2	78.7	92.4	278.4	198.9	167.4	178.2	9411.8	409.4	62.7	126.4	195.4	222.2	135.1
P13639	Elongation factor 2 OS=Homo sapiens OX=9606 GN=EEF2 PE=1 SV=4	0	122.996	29	23	824	22	Pf00009, Pf00679, Pf03144, Pf03764, Pf14492	1938	EEF2	B2RMP5; D6W618; hsa:1938; P13639; Q58J86	ENSG00000167658	51573.3	2331.4	327.7	20.5	102.4	212.3	272.9	145.4	357.5	145.5	385.1	711.6	505	29.1	493	22133.9	977.2	437.8	684	303.3	477.6	289.8	3.4	386.3	46	124.3	391.9	407.3	213.4	364.5	41866.5	1868.3	130.2	372.3	287.7	346.6	416.7
P55060	Exportin-2 OS=Homo sapiens OX=9606 GN=CSE1L PE=1 SV=3	0	91.391	26	22	736	22	Pf03378, Pf03810, Pf08506	1434	CSE1L	A3RLL6; B2R5T4; E1P5Y0; F8W904; hsa:1434; O75432; P55060; Q32M40; Q9H5B7; Q9NTS0; Q9UP98; Q9UP99; Q9UPA0	ENSG00000124207	20473.7	884.6	210.8	8.3	74.9	163.4	207.2	41	162	35.7	111.1	389.4	277.1	1.9	180	14985.6	642.4	472.8	616.5	297.8	405.9	211.2	5.6	272.2	53	46.9	346.3	326	224	240	24821.4	1090.6	118.5	234.7	322.3	344.6	286.5
P58107	Epiplakin OS=Homo sapiens OX=9606 GN=EPPK1 PE=1 SV=3	0	82.781	26	23	326	22	Pf00681	83481	EPPK1	A0A087X1U6; hsa:83481; P58107; Q76E58; Q9NSU9	ENSG00000261150	6453.8	288.9	168.9	12.9	78.5	113.8	91.6	35.7	152.6	26.5	107.6	175.8	207.8	0.9	93.5	2115.5	89	85.4	86.1	68.5	46.8	36.4	15.4	80.3	27.6	27	106	68.1	34.1	41.6	3648.6	154.5	6.7	33.3	79.8	51.9	24.7
P49736	DNA replication licensing factor MCM2 OS=Homo sapiens OX=9606 GN=MCM2 PE=1 SV=4	0	104.552	25	22	504	22	Pf00493, Pf12619, Pf14551, Pf17207, Pf17855	4171	MCM2	hsa:4171; P49736; Q14577; Q15023; Q8N2V1; Q969W7; Q96AE1; Q9BRM7	ENSG00000073111	8279.6	369.7	187.5	58.7	74.3	164.1	177.6	92.4	116.1	117.1	93.1	265.9	187.1	35.7	164.5	6936.2	299.5	397.5	447.4	249.6	290.2	184.2	24.8	240.4	114	51	305.4	302	184.4	209.2	10599.3	453.2	89.3	190.5	184.3	223.9	142.6
Q9Y2W1	Thyroid hormone receptor-associated protein 3 OS=Homo sapiens OX=9606 GN=THRAP3 PE=1 SV=2	0	81.855	23	22	377	22	Pf15440	9967	THRAP3	D3DPS5; hsa:9967; Q5VTK6; Q9Y2W1	ENSG00000054118	8144.9	393.9	184.7	48.4	65.4	109.3	123.2	54.7	85.7	84.9	100.7	265.3	198.7	12.2	119.6	4954.2	179	328.2	254.2	146.2	193.6	128.3	9.5	123.3	32	38	151	164.1	104.3	122.4	16673.2	810.1	154.6	205.1	208.8	413.4	254.9
O75533	Splicing factor 3B subunit 1 OS=Homo sapiens OX=9606 GN=SF3B1 PE=1 SV=3	0	83.327	19	22	408	22	Pf08920	23451	SF3B1	E9PCH3; hsa:23451; O75533	ENSG00000115524	3490.2	148.6	69.4	16.2	22.4	41.9	50.8	15.7	34.1	13	27.1	115.8	74.9	4.4	60.4	2852.8	114.8	88.9	150.9	35.6	56.9	26.5	2.1	60.9	16.5	12.1	54.8	42.2	24.5	35.3	5956.7	240.8	39.7	96.4	85.9	150.2	66.7
P17987	T-complex protein 1 subunit alpha OS=Homo sapiens OX=9606 GN=TCP1 PE=1 SV=1	0	95.434	47	21	653	21	Pf00118	6950	TCP1	E1P5B2; hsa:6950; P17987; Q15556; Q5TCM3	ENSG00000120438	17329	831.7	143	22.3	55.9	106.7	129.8	61.3	125.6	42.8	112.7	329.7	215.1	10	232.7	16229.5	685.5	632.4	709.4	384.4	468.8	342.8	92.2	370.8	23	122.5	503	432.3	335.4	396.8	28450.3	1196.7	71.5	131.3	245	322.5	183.5
P08670	Vimentin OS=Homo sapiens OX=9606 GN=VIM PE=1 SV=4	0	117.712	45	21	817	21	Pf00038, Pf04732	7431	VIM	B0YJC2; D3DRU4; hsa:7431; P08670; Q15867; Q15868; Q15869; Q548L2; Q6LER9; Q8N850; Q96ML2; Q9NTM3	ENSG00000026025	53552	2203.9	920.9	2	144.1	490.3	764.4	161.4	482.2	103.3	447.8	1203.8	1350.5	2.2	963.4	37053.1	1538.3	2181.1	2131.2	1331.3	1001.4	440.7	8	805.8	27.3	202.8	934.5	787.5	983.3	1391	55695	2317.6	428.1	834.6	1146.4	1234.7	727.6
P78371	T-complex protein 1 subunit beta OS=Homo sapiens OX=9606 GN=CCT2 PE=1 SV=4	0	118.297	43	21	696	21	Pf00118	10576	CCT2	A8K402; B5BTY7; B7Z243; B7Z7K4; B7ZAT2; hsa:10576; P78371; Q14D36; Q6IAT3	ENSG00000166226	37830.2	1686.9	586.4	42.2	241	395.1	432.1	117.4	441.9	105.9	338	926.5	614.7	8.7	389.9	28604.1	1294.1	1261	1467.6	611.5	903.2	528.5	16.3	703.4	116.7	176.7	1010.3	735.5	536.5	697.1	24907.1	1125.7	146.5	227.7	307.1	540.5	338.7
Q99832	T-complex protein 1 subunit eta OS=Homo sapiens OX=9606 GN=CCT7 PE=1 SV=2	0	114.139	43	21	675	21	Pf00118	10574	CCT7	A8K7E6; A8MWI8; B7WNW9; B7Z4T9; B7Z4Z7; hsa:10574; O14871; Q6FI26; Q99832	ENSG00000135624	30128.5	1365.9	381.8	66.9	132.7	239.7	278.9	145.4	273	127.9	222.4	575	373.4	26.3	350.2	5737.6	244.9	223.1	241.3	133.3	145	124	25.1	119.3	56.6	104.2	164.6	145.2	88.6	108	19871.9	916	99.5	164.4	276.6	327.8	186.4
P11142	Heat shock cognate 71 kDa protein OS=Homo sapiens OX=9606 GN=HSPA8 PE=1 SV=1	0	127.771	41	26	1271	21	Pf00012	3312	HSPA8	hsa:3312; P11142; Q9H3R6	ENSG00000109971	49904.5	2162.4	691	348.8	207.7	296.1	562.4	323.3	380.9	147.1	574.1	908.5	663.4	138.6	636.9	33198.3	1417.9	1253.6	2116.5	832	862.2	399	24	1061.4	67.3	124.5	1042.8	745.6	640.6	549.8	39605	1724.2	219.4	1098.9	624.8	1089.7	423.7
Q9NZI8	Insulin-like growth factor 2 mRNA-binding protein 1 OS=Homo sapiens OX=9606 GN=IGF2BP1 PE=1 SV=2	0	101.493	37	21	654	21	Pf00013, Pf00076	10642	IGF2BP1	C9JT33; hsa:10642; Q9NZI8	ENSG00000159217	19070.7	862.6	302	61.6	99.3	172	183.2	117.2	233	121.5	216.7	404.9	329.9	61.6	243.5	4562.1	210.4	202.2	191.6	91.8	140.8	80.5	1.7	107.6	14.1	41.4	132.5	95.6	72.7	103.1	16480.4	731.6	157.3	245.8	258.7	402.4	241.3
Q07065	Cytoskeleton-associated protein 4 OS=Homo sapiens OX=9606 GN=CKAP4 PE=1 SV=2	0	82.128	37	23	377	21		10970	CKAP4	hsa:10970; Q07065; Q504S5; Q53ES6	ENSG00000136026	1755.9	59.1	19	0	5.5	12.8	14.3	3.3	9.6	9.1	17.8	31.4	23.6	1.8	16.8	4474.7	209.5	323.8	292.8	128	133.2	86.2	8.7	172.3	31	36.3	212.1	116.3	87.8	122.5	11972.2	499	106.7	213.8	140.9	217.6	148.8
P55072	Transitional endoplasmic reticulum ATPase OS=Homo sapiens OX=9606 GN=VCP PE=1 SV=4	0	91.703	32	21	474	21	Pf00004, Pf02359, Pf02933, Pf09336, Pf17862	7415	VCP	B2R5T8; hsa:7415; P55072; Q0V924; Q2TAI5; Q969G7; Q9UCD5	ENSG00000165280	18172.8	876.9	523	10.2	122.7	287	294.4	50.6	341.2	83.8	110.9	556.2	373.5	2.5	190.1	4901.7	212.8	284.6	523.9	138.6	195.8	191.1	81.7	196.6	92.5	248	187.8	160.4	103.7	135	26039.8	1164.2	238	457.2	481.7	928.4	364.9
Q9BQG0	Myb-binding protein 1A OS=Homo sapiens OX=9606 GN=MYBBP1A PE=1 SV=2	0	81.178	17	21	224	21	Pf04931	10514	MYBBP1A	hsa:10514; Q86VM3; Q9BQG0; Q9BW49; Q9P0V5; Q9UF99	ENSG00000132382	360.7	11	27.3	0	4.5	12.3	17.3	4.5	8.9	2.2	14.4	39.1	27.4	0	12.3																2789.3	138.3	25.8	55.4	49.5	99.5	65.4
Q92616	eIF-2-alpha kinase activator GCN1 OS=Homo sapiens OX=9606 GN=GCN1 PE=1 SV=7	0	87.922	9	21	232	21		10985	GCN1	A8KAY1; hsa:10985; O95001; O95651; Q6P2S3; Q86X65; Q8N5I5; Q8WU80; Q92616; Q99736; Q9UE60	ENSG00000089154	1038.1	42.3	44.8	71.2	60	32.4	30.5	20	41.4	50.8	169.2	68.7	135.4	10.9	31.9	2495.2	100.8	64.1	96.8	39.3	50.3	30.8	21.6	37.4	22.6	28.9	53.8	44.2	33.2	45.1	4000.7	172.4	14.7	41.4	38	42	31.3
P40227	T-complex protein 1 subunit zeta OS=Homo sapiens OX=9606 GN=CCT6A PE=1 SV=3	0	102.112	43	20	581	20	Pf00118	908	CCT6A	A6NCD2; hsa:908; P40227; Q3KP28; Q75LP4; Q96S46	ENSG00000146731	12555.2	521.7	100.9	90	284.9	84.5	102.4	72.2	125.4	76.7	71.8	229.9	112	31.7	127	11819	502.5	431.3	480.9	243.5	326.8	192.9	8.4	244.6	26	60.8	351.8	267	194.9	197.3	11379.6	510.2	192.9	291.7	446.6	442.1	307.2
P48643	T-complex protein 1 subunit epsilon OS=Homo sapiens OX=9606 GN=CCT5 PE=1 SV=1	0	108.787	36	20	577	20	Pf00118	22948	CCT5	A8JZY8; A8K2X8; B4DYD8; hsa:22948; P48643	ENSG00000150753	26824	1280.2	276.6	1108.1	100.1	177	233.1	153.6	209.8	83.4	139	454.3	279.6	30.6	391.5	24141.6	1084.5	717.2	887.1	413	532.5	319.3	15.4	450.7	74.2	92.8	620.6	483.4	302.1	380.6	21445.9	922.2	97.2	234.5	366.1	328.7	193
P20700	Lamin-B1 OS=Homo sapiens OX=9606 GN=LMNB1 PE=1 SV=2	0	114.879	35	21	557	20	Pf00038, Pf00932	4001	LMNB1	B2R6J6; hsa:4001; P20700; Q3SYN7; Q96EI6	ENSG00000113368	6656.7	261.4	167.4	14.9	65.7	91.5	144.1	17.5	64.8	29.9	63.5	191.3	166.7	8.5	113.5	6414.6	258.9	303.4	374.8	162.2	278.5	147.3	11.8	200.5	54.1	27.7	153	164.6	146.2	131.2	8643.1	366.2	131.6	211.6	230.2	439.7	176.4
Q92499	ATP-dependent RNA helicase DDX1 OS=Homo sapiens OX=9606 GN=DDX1 PE=1 SV=2	0	74.137	29	20	323	20	Pf00270, Pf00271, Pf00622	1653	DDX1	B4DME8; B4DPN6; hsa:1653; Q92499	ENSG00000079785	11559	504.9	157.7	16.1	57	80	108.9	37.1	68.6	17.7	74.8	219.9	175.1	7.2	106.5	5698.2	250.8	259.4	285	140.1	228	124.3	5.8	147.8	24.1	24.5	216.3	153.4	122.9	129.5	2805.3	108.5	31	33.9	24.7	64	40.5
P26639	Threonine--tRNA ligase 1, cytoplasmic OS=Homo sapiens OX=9606 GN=TARS1 PE=1 SV=3	0	91.365	28	20	403	20	Pf00587, Pf02824, Pf03129, Pf07973	6897	TARS1	A8K8I1; B4DEG8; hsa:6897; P26639; Q96FP5; Q9BWA6	ENSG00000113407	1409.5	61.2	66.7	36.3	24.8	43	43.4	50.4	44.7	15.3	26.1	88.9	58.1	15.8	57.7	1118.2	42	20.6	37.9	27	21.4	22.7	0	15.7	0	1.7	37.6	18.2	15.2	27.1	5322	218.4	34.4	57.9	66.7	84.8	61.4
Q13200	26S proteasome non-ATPase regulatory subunit 2 OS=Homo sapiens OX=9606 GN=PSMD2 PE=1 SV=3	0	91.46	26	20	406	20	Pf01851, Pf17781, Pf18051	5708	PSMD2	B4DX07; B4DXY1; E7EW34; E9PCS3; hsa:5708; Q12932; Q13200; Q15321; Q53XQ4; Q96I12	ENSG00000175166	7988.2	366.6	137.8	83	49.5	51.9	116.8	39	65.9	39.7	98.4	154	136.6	12.3	90.7	7610.4	340.2	167.4	189.1	101.1	128.2	75.2	0	88.6	6	13.3	119.8	100.8	76.7	84.1	9285.1	382.5	30	81.2	83.6	164.2	76.6
Q7KZF4	Staphylococcal nuclease domain-containing protein 1 OS=Homo sapiens OX=9606 GN=SND1 PE=1 SV=1	0	90.054	22	20	529	20	Pf00565, Pf00567	27044	SND1	hsa:27044; Q13122; Q7KZF4; Q96AG0	ENSG00000197157	8188.7	368.8	161.5	48	37.8	88.7	129.7	46.6	101	51.6	62.4	200.4	171.6	13.9	133	7938.7	288.5	506	565.5	228.2	340.1	189.6	36.1	263.6	89.1	110.6	292.2	268.2	214.8	193	9402.4	379.4	113.6	198.5	193	332.8	145.6
Q9UQE7	Structural maintenance of chromosomes protein 3 OS=Homo sapiens OX=9606 GN=SMC3 PE=1 SV=2	0	67.719	16	20	162	20	Pf02463, Pf06470	9126	SMC3	A8K156; hsa:9126; O60464; Q5T482; Q9UQE7	ENSG00000108055	2344.7	94	64.5	34.9	24	40.3	69.2	18.1	51.1	22.6	40	95.4	63.3	0	46.2	883.1	33.1	61.7	51.4	23.9	41.2	18.6	3	24.3	4	9.3	47.2	33.9	20.2	24.1	1569.1	61.9	27.3	58.1	47.2	54.4	48.4
P53621	Coatomer subunit alpha OS=Homo sapiens OX=9606 GN=COPA PE=1 SV=2	0	71.66	15	20	260	20	Pf00400, Pf04053, Pf06957, Pf12894	1314	COPA	hsa:1314; P53621; Q5T201; Q8IXZ9	ENSG00000122218	7243.5	316.8	135.9	18.1	49.1	87.3	93.2	68.2	86.8	52	100.5	214.2	153.5	12.2	95.6	2336.2	103.4	108.5	152.4	53.2	101.5	42.4	1.4	51.8	28.5	19.4	69.7	73.6	62.5	69.2	2706.6	113.5	27.7	61.5	49.4	71.5	44.6
Q14008	Cytoskeleton-associated protein 5 OS=Homo sapiens OX=9606 GN=CKAP5 PE=1 SV=3	0	78.79	10	20	158	20	Pf02985, Pf12348	9793	CKAP5	hsa:9793; Q05D70; Q0VAX7; Q0VAX8; Q14008; Q14668; Q2TA89; Q6NSH4	ENSG00000175216	813.1	30.8	23.2	3.6	2.1	12.5	11.5	5.3	15.9	13.5	9.1	29.7	24.9	4.2	8.2	933.6	39.7	43.6	55.5	22.6	42	24.9	0.7	26.1	25.8	33.6	33.7	28	12.5	24.2	4881.7	201.8	69.8	100.3	84	192.3	108.2
P00558	Phosphoglycerate kinase 1 OS=Homo sapiens OX=9606 GN=PGK1 PE=1 SV=3	0	98.29	46	19	651	19	Pf00162	5230	PGK1	A8K4W6; B7Z7A9; hsa:5230; P00558; Q5J7W1; Q6IBT6; Q8NI87	ENSG00000102144	23936.4	1086.4	416	47.5	104.6	197.2	317.9	103.1	268.7	93	365.1	603.1	482.1	7.7	325	12189.2	504.2	395.6	604.4	267.5	342.7	202.5	39.3	252.9	55.4	84.6	348.3	264.5	196.8	221.5	49681.9	2249.1	318.9	511	625.9	1358.2	524.9
P05455	Lupus La protein OS=Homo sapiens OX=9606 GN=SSB PE=1 SV=2	0	75.156	45	19	509	19	Pf00076, Pf05383, Pf08777	6741	SSB	hsa:6741; P05455; Q15367; Q53XJ4	ENSG00000138385	21382	988.9	697.3	27.5	112	374.3	417.4	34.2	243.2	44.6	202.8	870.6	667.2	13.4	288.8	25803.9	1167.9	1903.4	1756.5	811.8	826	651.3	38.4	856.7	138.8	20.6	722.3	963.4	749.8	807	27002.5	1317.6	238	420.7	207.6	695.6	347.4
P04264	Keratin, type II cytoskeletal 1 OS=Homo sapiens OX=9606 GN=KRT1 PE=1 SV=6	0	102.055	41	22	187	19	Pf00038, Pf16208, Pf16210	3848	KRT1	B2RA01; hsa:3848; P04264; P85925; P86104; Q14720; Q6GSJ0; Q9H298	ENSG00000167768	502	12.3	313.5	88.9	101.2	235.1	220.7	32.9	415.6	258.4	255.9	224.2	264.9	249.4	113.7	6.6	0	0	0	0	0	0	0	0	0	2.5	2	0	2.2	0	1136.8	39.5	357	185.4	174.5	176.1	198.4
P36578	60S ribosomal protein L4 OS=Homo sapiens OX=9606 GN=RPL4 PE=1 SV=5	0	78.599	41	20	600	19	Pf00573, Pf14374	6124	RPL4	A8K502; hsa:6124; P36578; P39029; Q4VBR0; Q969Z9	ENSG00000174444	33276.9	1495.9	378.5	20.6	95.6	196.2	232.7	119.9	270.6	140.5	161.3	688	392.6	7.7	307	19994.6	877.9	968.5	1110.1	529.8	762.6	473.5	0.7	554.7	115.1	199.1	567.4	647.7	387.9	556.9	30046.1	1323.8	204.4	391.4	312.5	630.9	395.7
P10809	60 kDa heat shock protein, mitochondrial OS=Homo sapiens OX=9606 GN=HSPD1 PE=1 SV=2	0	97.315	35	19	751	19	Pf00118	3329	HSPD1	B2R5M6; B7Z712; hsa:3329; P10809; Q38L19; Q9UCR6	ENSG00000144381	63192.1	2623.1	645.9	70	160.3	458.1	495.4	146.7	375.2	195.2	278.1	1271.7	850.4	16.1	660.8	35199.8	1459.6	1816.4	1725.3	852	767.3	709.9	33.3	1055	188.7	144.2	699.6	839.8	605.3	746.3	58601.3	2406.3	328.2	954.6	581.7	1291.2	732.4
P33993	DNA replication licensing factor MCM7 OS=Homo sapiens OX=9606 GN=MCM7 PE=1 SV=4	0	89.123	30	19	558	19	Pf00493, Pf14551, Pf17207, Pf17855	4176	MCM7	A4D2A1; A4D2A2; E9PGN9; hsa:4176; P33993; Q15076; Q96D34; Q96GL1	ENSG00000166508	5501.6	245.7	139.6	35.4	60.8	75.3	128.3	27.9	66.8	29.3	41.5	183.3	139.1	4.7	146.3	4969.2	229.7	254.9	339.8	144.3	159.6	97.8	8.9	172.2	22.6	28.7	208.3	146.3	102.1	114.9	11938.1	527.1	85.1	180.9	244.5	259.3	155.9
Q99460	26S proteasome non-ATPase regulatory subunit 1 OS=Homo sapiens OX=9606 GN=PSMD1 PE=1 SV=2	0	78.484	20	19	343	19	Pf01851, Pf13646, Pf18004	5707	PSMD1	B8ZZH9; hsa:5707; Q24JU0; Q53TI2; Q6GMU5; Q6P2P4; Q6PJM7; Q6PKG9; Q86VU1; Q8IV79; Q99460	ENSG00000173692	5724.3	248.4	92.4	15.3	23.8	41.9	74.5	36.8	56.5	24.5	56.7	132.5	96.8	13.4	66.1	2172.8	88.9	99.5	106.8	39.9	51.8	43.6	10.5	48.3	13.2	15.1	52	63.9	43.9	61.1	14261.2	661.9	82.4	161.2	161.6	225.8	175.8
Q4VCS5	Angiomotin OS=Homo sapiens OX=9606 GN=AMOT PE=1 SV=1	0	73.013	20	19	358	19	Pf12240	154796	AMOT	hsa:154796; Q4VCS5; Q504X5; Q9HD27; Q9UPT1	ENSG00000126016	3075.6	114.6	21.2	26.2	17.8	42.2	63.7	5.2	26.7	31.4	12	66.3	56.3	5.7	17.5	716.6	16.9	13.8	66	5.8	46.1	8.7	3.9	15.7	5.8	5.6	5.4	14	18.7	18.7	4700.6	220.6	50.7	165.4	143.2	36	67.3
Q9P2J5	Leucine--tRNA ligase, cytoplasmic OS=Homo sapiens OX=9606 GN=LARS1 PE=1 SV=2	0	85.144	18	19	219	19	Pf00133, Pf08264	51520	LARS1	A2RRR4; A7E266; B4DJ10; hsa:51520; Q2TU79; Q9NSE1; Q9P2J5	ENSG00000133706	3928.2	172.8	37.5	13.7	15.1	28.2	32.5	25.7	28.7	22.2	41.7	65.7	64.6	1.8	45.4	399.1	16.4	25.2	22.6	10.1	12.9	9.6	0	7.2	2.5	4.5	10.1	17.5	10.1	14.7	3033.7	141.1	13.6	55.8	45.2	74.1	47.8
P26640	Valine--tRNA ligase OS=Homo sapiens OX=9606 GN=VARS1 PE=1 SV=4	0	78.626	16	19	332	19	Pf00043, Pf00133, Pf08264	7407	VARS1	B0V1N1; B4DZ61; hsa:7407; P26640; Q5JQ90; Q96E77; Q9UQM2	ENSG00000096171; ENSG00000204394; ENSG00000224264; ENSG00000226589; ENSG00000231116	6683.1	303.1	124.2	94.9	67.5	88.7	137.8	82	144.5	89.1	113.7	264.4	171.4	33.5	114.5	2870.5	112.6	100.5	132.9	92.1	112.2	92.5	14.2	85.5	12	23.8	87.3	104.5	64	80.8	3572	141.1	60.2	104.3	79.2	126.3	99.6
P46940	Ras GTPase-activating-like protein IQGAP1 OS=Homo sapiens OX=9606 GN=IQGAP1 PE=1 SV=1	0	68.799	11	19	95	19	Pf00307, Pf00612, Pf00616, Pf03836	8826	IQGAP1	A7MBM3; hsa:8826; P46940	ENSG00000140575	1348.2	52.6	13.5	0	8.5	13	7.6	5	23.4	4.5	17.8	30	27.9	3	15.7	1623.9	74.2	49.6	45.4	31.5	32.6	13.4	12.9	66.2	7.3	3	31.5	26.1	27.9	17.6
Q99623	Prohibitin-2 OS=Homo sapiens OX=9606 GN=PHB2 PE=1 SV=2	0	84.88	63	18	679	18	Pf01145	11331	PHB2	B4DP75; hsa:11331; Q2YDA4; Q7KYU3; Q92978; Q99623	ENSG00000215021	17233.4	702.4	397.9	23.3	103.6	235.5	279.3	93	201.1	78.5	142.9	520	372.2	62.8	352.9	7747.8	288	596.5	586.3	298.8	382.7	223.2	9	289.4	153	187.1	428.4	318.4	191.3	210.5	11340.1	469.3	146.7	312.1	222	371.6	263.1
P06748	Nucleophosmin OS=Homo sapiens OX=9606 GN=NPM1 PE=1 SV=2	0	88.963	62	18	1025	18	Pf03066, Pf16276	4869	NPM1	A8K3N7; B5BU00; D3DQL6; hsa:4869; P06748; P08693; Q12826; Q13440; Q13441; Q14115; Q5EU94; Q5EU95; Q5EU96; Q5EU97; Q5EU98; Q5EU99; Q6V962; Q8WTW5; Q96AT6; Q96DC4; Q96EA5; Q9BYG9; Q9UDJ7	ENSG00000181163	49279.3	2174.8	1498.9	59.1	137.1	271.3	866.4	49	214	65	992	2222.2	1366.4	83.5	507.3	48892	2224.4	3019.4	3635.4	1880.1	2313	1776	65.7	1322.2	586.4	106.8	2355.8	2179.7	1432.1	1659.8	67974.6	3050.2	896	1552.6	840.5	3400.2	1383
P26038	Moesin OS=Homo sapiens OX=9606 GN=MSN PE=1 SV=3	0	95.881	39	22	485	18	Pf00373, Pf00769, Pf09379, Pf09380, Pf20492	4478	MSN	hsa:4478; P26038	ENSG00000147065	7712.6	327.2	277.7	193.8	77.7	98.8	108.9	36.3	181.3	70.9	157.6	173.2	141.3	25.6	105.7	5743.4	231.8	436.6	459.9	200.7	239.8	125.1	16.6	177.7	59.6	102.4	276.6	163.3	119.8	188.3	10646	449.4	103.8	185.2	137.2	341.5	153
P50991	T-complex protein 1 subunit delta OS=Homo sapiens OX=9606 GN=CCT4 PE=1 SV=4	0	71.239	39	18	550	18	Pf00118	10575	CCT4	B2R6I3; B7Z8B1; F5H5W3; hsa:10575; O14870; P50991; Q53QP9; Q96C51	ENSG00000115484	36862	1702.7	349.5	4.6	138.5	240.5	252	86.7	260.3	114.5	119.9	573.1	359.8	9.4	288.3	11305	498.2	269.1	336.4	173.5	209.6	136.4	4.9	181.6	53.5	90	249.6	208.2	123.3	165.4	22893.1	999.4	21.2	66	145.1	97.7	66
P04843	Dolichyl-diphosphooligosaccharide--protein glycosyltransferase subunit 1 OS=Homo sapiens OX=9606 GN=RPN1 PE=1 SV=1	0	83.879	34	18	381	18	Pf04597	6184	RPN1	B2R5Z0; D3DNB6; hsa:6184; P04843; Q68DT1	ENSG00000163902	8779.3	373.6	180.5	23.8	59.7	87.8	103.6	57.3	100.5	44.5	119.5	212.1	163.3	9.7	137.2	8743.5	343.5	453.1	497.7	220.2	237.5	160.4	11.1	272.3	45.3	66.1	303.5	195.3	172.8	185.6	30486.7	1258.3	355.4	556.5	437.1	611.7	430
O43242	26S proteasome non-ATPase regulatory subunit 3 OS=Homo sapiens OX=9606 GN=PSMD3 PE=1 SV=2	0	79.409	33	18	384	18	Pf01399, Pf08375	5709	PSMD3	B3KMW9; B4DT72; hsa:5709; O43242; Q96EI2; Q9BQA4	ENSG00000108344	23440.7	1038.4	351	51.9	106.8	190	296.5	77.5	236.8	117.5	268.2	518.4	357.7	13.3	231.4	9277.7	402.8	396.5	448.8	195.3	285.8	160.9	27.9	207.3	73.9	100.7	283	238.8	159.5	193.9	16886.3	711.7	97	190.4	208.3	281.5	178.3
Q12931	Heat shock protein 75 kDa, mitochondrial OS=Homo sapiens OX=9606 GN=TRAP1 PE=1 SV=3	0	82.396	30	19	462	18	Pf00183, Pf02518	10131	TRAP1	B4DR68; D3DUC8; F5H897; hsa:10131; O43642; O75235; Q12931; Q9UHL5	ENSG00000126602	8773.7	359.8	147.5	43.7	48	84.9	125.6	52.6	114.9	51.3	67.9	210.9	154.9	8.1	118.3	3749.8	145.7	207.4	182.6	95.7	127	69.6	2.9	87.6	19.3	34.6	152.4	105.6	70.5	60.7	13403.3	544.2	44.1	212.2	151.5	113.8	171.2
Q99615	DnaJ homolog subfamily C member 7 OS=Homo sapiens OX=9606 GN=DNAJC7 PE=1 SV=2	0	76.493	28	18	415	18	Pf00226, Pf13181, Pf13414, Pf13432	7266	DNAJC7	hsa:7266; Q7Z784; Q99615	ENSG00000168259	13224.5	592.3	300.2	13.3	71.8	170.1	188.8	62.5	204.9	82.6	245.1	335	304.2	5.4	169.6	2712.9	106.7	173	175.6	77.5	151.9	63.9	0	91	10.1	17.2	94.5	97.3	65	70.8	15599.8	643.5	121.8	205.5	294.2	429.2	225.5
Q99798	Aconitate hydratase, mitochondrial OS=Homo sapiens OX=9606 GN=ACO2 PE=1 SV=2	0	74.692	28	18	405	18	Pf00330, Pf00694	50	ACO2	hsa:50; O75809; Q5JZ41; Q6FHX0; Q8TAQ6; Q99798	ENSG00000100412	7041.8	293.4	119.1	85	44.7	77.7	105.8	70.7	82.6	57.7	55.7	139.2	142.1	31.3	157.1	5556.5	236.2	234.4	268.1	121.2	123.8	82.1	25.4	125.7	64.8	55.8	144	135.3	95.7	93.7	9989.6	431	56.6	163.8	143.5	168.3	130.3
P33176	Kinesin-1 heavy chain OS=Homo sapiens OX=9606 GN=KIF5B PE=1 SV=1	0	107.849	26	27	450	18	Pf00225	3799	KIF5B	A0AVB2; hsa:3799; P33176; Q5VZ85	ENSG00000170759	4043.4	184.4	52.1	16.4	18.9	36.5	52.8	22.8	40.8	30.2	48.8	92.8	54.7	12.9	62.6	3998.7	172.9	130.4	155.2	82.8	113.2	72.8	19.9	63.2	39.6	45.3	119.5	96.3	69.5	59.2	6931.7	294.2	44	80	66.9	114.3	101.7
P06737	Glycogen phosphorylase, liver form OS=Homo sapiens OX=9606 GN=PYGL PE=1 SV=4	0	82.252	24	22	346	18	Pf00343	5836	PYGL	A6NDQ4; B4DUB7; F5H816; hsa:5836; O60567; O60752; O60913; P06737; Q501V9; Q641R5; Q96G82	ENSG00000100504	4721.8	212	82	62.2	35.5	58.8	77.6	43.6	81.1	39	62.4	149.1	102	17.6	73.3	4311.2	187.9	95.8	169.3	100.9	105.5	78.9	38	88	13.6	51	88.3	87.8	73.2	94.3	10811.8	469	71	179.8	173.6	198.8	143.8
Q9NR30	Nucleolar RNA helicase 2 OS=Homo sapiens OX=9606 GN=DDX21 PE=1 SV=5	0	75.201	23	18	332	18	Pf00270, Pf00271, Pf08152	9188	DDX21	B2RDL0; hsa:9188; Q13436; Q5VX41; Q68D35; Q9NR30	ENSG00000165732	3231.7	131.5	116.4	2118.7	41.4	20.7	147.9	1976	85.5	79.5	61.3	189.9	137.8	77.3	1069.4	2180.7	88.2	189.4	217.9	148.9	110.1	104.4	30.6	126.7	156.1	52.6	164.5	115	63.5	86.5	5574.7	250.9	59.2	140.6	105.2	163.5	110.9
O14980	Exportin-1 OS=Homo sapiens OX=9606 GN=XPO1 PE=1 SV=1	0	73.214	20	18	177	18	Pf03810, Pf08389, Pf08767, Pf18777, Pf18784, Pf18787	7514	XPO1	A6NL14; A8K1K5; D6W5E2; hsa:7514; O14980; Q63HP8; Q68CP3; Q99433	ENSG00000082898	938.5	42.7	11.3	14.1	10.9	10.3	13.5	13.6	14.2	10.9	11.4	23.5	23	2.7	21.1
P49588	Alanine--tRNA ligase, cytoplasmic OS=Homo sapiens OX=9606 GN=AARS1 PE=1 SV=2	0	77.223	19	18	225	18	Pf01411, Pf02272, Pf07973	16	AARS1	A6NF14; B4DR45; hsa:16; P49588; Q53GV7; Q96FA0	ENSG00000090861	4362.7	170.3	457.6	40.3	181.7	443.9	272.5	80	514.3	2.1	115.8	1232.6	494.6	0	32.2	5635	250.4	272.6	405.4	172	277.8	116.5	13.1	145.2	43.4	99	146.5	170.4	144.5	160.2	6973.9	322.8	76.8	104.5	120.1	145.9	105
O14654	Insulin receptor substrate 4 OS=Homo sapiens OX=9606 GN=IRS4 PE=1 SV=1	0	75.76	19	18	305	18	Pf02174	8471	IRS4	hsa:8471; O14654	ENSG00000133124	5258.8	227.7	209.6	2	80.4	112	130.4	15.3	128.8	41	16.7	190	173.1	1.9	41.7	2539.7	90.9	85.4	234.4	29.1	91.6	62.9	1.3	146.7	12.3	16.3	136.1	128.7	62.5	40.8	5281.9	236.6	56.6	246.8	189.1	6.8	104.7
Q15075	Early endosome antigen 1 OS=Homo sapiens OX=9606 GN=EEA1 PE=1 SV=2	0	65.537	13	18	116	18	Pf01363	8411	EEA1	hsa:8411; Q14221; Q15075	ENSG00000102189	1179.7	53.4	90.2	63.6	64.9	53.4	63.4	86	122.4	82.2	73.3	68.2	43.2	15.5	23.7	1202.6	57.3	189.5	226.9	155.4	164.7	170	20.5	100.9	68	57.3	126.1	119.9	94.6	107.5	1386.6	65.6	23.1	33.8	64.8	49.4	31.1
P0DMV9	Heat shock 70 kDa protein 1B OS=Homo sapiens OX=9606 GN=HSPA1B PE=1 SV=1	0	168.568	51	32	1960	17	Pf00012	3303; 3304	HSPA1B	B4E3B6; hsa:3303; hsa:3304; P08107; P0DMV9; P19790; Q5JQI4; Q5SP17; Q9UQL9; Q9UQM0	ENSG00000204388; ENSG00000212866; ENSG00000224501; ENSG00000231555; ENSG00000232804	182824	7415	1387.6	98	409.1	1025.9	1514.8	476.3	829.1	308.9	1400.1	3907.8	2518.6	9.9	3705	129059	5075.8	6658.8	5236.6	2434.5	5322.6	2552.9	173	2663.7	150.6	385.3	3848.4	3773.9	2482.2	2938.4	160572	6644	1520	1953.8	1644.3	5095.3	3079.5
P06733	Alpha-enolase OS=Homo sapiens OX=9606 GN=ENO1 PE=1 SV=2	0	86.379	51	17	834	17	Pf00113, Pf03952	2023	ENO1	B2RD59; hsa:2023; P06733; P22712; Q16704; Q4TUS4; Q53FT9; Q53HR3; Q658M5; Q6GMP2; Q71V37; Q7Z3V6; Q8WU71; Q96GV1; Q9BT62; Q9UCH6; Q9UM55	ENSG00000074800	55473.6	2518.7	791.6	113.9	208.4	453.3	493.7	226.6	418	244.6	522.8	1312.3	775.5	139.2	592.3	42977	1925.9	1554.6	1683	1049.4	1558.5	862.4	10	1087.8	73.2	173.5	1423.4	1165.3	1025.7	1125.2	42922.3	1903.8	254.7	457.1	427.3	1068	547.9
P07355	Annexin A2 OS=Homo sapiens OX=9606 GN=ANXA2 PE=1 SV=2	0	81.289	51	17	573	17	Pf00191	302	ANXA2	hsa:302; P07355; Q567R4; Q6N0B3; Q8TBV2; Q96DD5; Q9UDH8	ENSG00000182718	17844.3	772.3	749.6	47.9	190.2	196.9	255.9	98.8	548.3	66.3	307.6	437.4	381.7	15.6	236.1	10202.6	377.9	582.3	608.5	368.2	309	138	6.1	201.7	58.1	184.1	333.1	281.5	229.7	299.6	19348.2	855.7	258	267.2	435.6	460.1	249.9
P27797	Calreticulin OS=Homo sapiens OX=9606 GN=CALR PE=1 SV=1	0	69.677	50	17	457	17	Pf00262	811	CALR	hsa:811; P27797; Q6IAT4; Q9UDG2	ENSG00000179218	18943.4	794.3	156.6	21.1	61.7	111.6	140.5	93.7	100.1	46.7	143.8	294.9	218.9	0	401.3	30353	1315.2	1119.4	1029.4	405.6	740.7	294.1	0	385.8	94.6	183.9	376.7	434.1	312.1	459.8	47755.8	2173.5	194.7	338.3	475.6	535.9	393.1
Q8NC51	Plasminogen activator inhibitor 1 RNA-binding protein OS=Homo sapiens OX=9606 GN=SERBP1 PE=1 SV=2	0	86.432	41	17	532	17	Pf04774, Pf16174	26135	SERBP1	hsa:26135; Q5VU19; Q5VU20; Q5VU22; Q8NC51; Q8WUH0; Q96SE2; Q9BTY3; Q9BUM4; Q9Y367; Q9Y4S3	ENSG00000142864	18809.3	862.9	384.5	35.1	65.1	207.7	203.4	66.8	305.4	104.1	106.5	611.5	352.5	9.6	227.4	14516.3	621.6	605.2	639.6	479.7	676.2	363.8	7.8	388	185.1	234.6	342.9	501.6	321.8	406.2	16560.2	730.3	106.4	239.6	170.9	399.6	298.3
P17844	Probable ATP-dependent RNA helicase DDX5 OS=Homo sapiens OX=9606 GN=DDX5 PE=1 SV=1	0	94.095	35	21	761	17	Pf00270, Pf00271, Pf08061	1655	DDX5	B4DLW8; B5BU21; D3DU32; E7ETL9; hsa:1655; O75681; P17844; Q53Y61	ENSG00000108654	27449	1178.6	527	40.2	172.4	171.8	448.6	60.3	148.2	69.9	262	796.7	527.8	10.5	333.9	22651.2	905.4	1163.9	1194.8	709.7	1014.6	633.4	19	586.7	140	48.4	644.9	666.1	497.5	609.7	25191.2	1010.5	212.1	408.9	409.7	670.3	348.8
P30101	Protein disulfide-isomerase A3 OS=Homo sapiens OX=9606 GN=PDIA3 PE=1 SV=4	0	71.338	35	17	646	17	Pf00085, Pf13848	2923	PDIA3	hsa:2923; P30101; Q13453; Q14255; Q8IYF8; Q9UMU7	ENSG00000167004	23933.2	1018.9	195.3	121.6	104.8	153.6	158.6	91.6	150.9	91.2	219.7	399	321.2	5	196.2	11915.7	504.4	584.1	592.6	277.5	405.4	200.6	4.4	215.5	31.4	66.4	303	279.9	217.8	263.9	23713.6	1031.2	98.9	251.5	245.7	357.7	233.2
P30153	Serine/threonine-protein phosphatase 2A 65 kDa regulatory subunit A alpha isoform OS=Homo sapiens OX=9606 GN=PPP2R1A PE=1 SV=4	0	79.097	31	17	431	17	Pf02985	5518	PPP2R1A	hsa:5518; P30153; Q13773; Q6ICQ3; Q96DH3	ENSG00000105568	4243	188.7	38.6	1.6	24.3	33.7	34.8	8.3	32.7	9.5	70	89.2	54.5	0	40.6	18577.4	847	628.9	582.3	332.2	467.1	263.6	6.8	348.1	115	114.6	497.5	380.7	238.6	248.2	14596.2	637.4	88.5	178.6	195	255.2	191.6
P49321	Nuclear autoantigenic sperm protein OS=Homo sapiens OX=9606 GN=NASP PE=1 SV=2	0	107.677	27	17	496	17	Pf10516	4678	NASP	A8K6H2; B4DQP3; D3DQ07; F5H3J2; hsa:4678; P49321; Q53GW5; Q5T622; Q5T625; Q96A69; Q9BTW2	ENSG00000132780	11039.2	507.2	204.9	9.7	45.8	158.6	186.8	221.8	257.3	17.9	40.7	299.8	217.8	8.8	117.7	7025	317.2	417.3	386.5	184.4	311.5	278.4	222.3	368.7	10	27.9	98.6	213	170.1	180.1	10016.9	396	81.9	163.5	110.3	265.8	205.6
P33992	DNA replication licensing factor MCM5 OS=Homo sapiens OX=9606 GN=MCM5 PE=1 SV=5	0	75.277	25	17	471	17	Pf00493, Pf14551, Pf17207, Pf17855	4174	MCM5	hsa:4174; O60785; P33992; Q14578; Q9BTJ4; Q9BWL8	ENSG00000100297	10959.3	475.9	216.6	32.7	96.2	134.7	233.1	36	117.9	30.9	70.9	307.3	256.1	9	188.5	6393.5	269.4	198.7	398	148.5	146.5	411.4	46.6	208.1	93.1	69.7	249.3	176.1	96.3	102.4	9456.7	403.8	44.8	116.8	206.5	206.2	108.1
P46459	Vesicle-fusing ATPase OS=Homo sapiens OX=9606 GN=NSF PE=1 SV=3	0	75.266	22	18	216	17	Pf00004, Pf02359, Pf02933, Pf17862	4905	NSF	A8K2D9; B4DFA2; hsa:4905; P46459; Q8N6D7; Q9UKZ2	ENSG00000073969; ENSG00000276262; ENSG00000278174	3973	159.2	127.8	84.6	55.2	96.8	142.4	86	98.4	100.5	115.3	173	168.7	13.5	102.3	1545.2	51.5	82.5	134.6	48.7	54.4	73.9	34.6	49.1	57.7	55.6	78.1	59.9	40	40.9	4278.7	159.4	49.9	141.5	155	138.2	87.5
O75534	Cold shock domain-containing protein E1 OS=Homo sapiens OX=9606 GN=CSDE1 PE=1 SV=2	0	76.311	21	17	313	17	Pf00313, Pf12901	7812	CSDE1	A8K281; E9PGZ0; G5E9Q2; hsa:7812; O75534; O94961; Q5TF04; Q5TF05; Q68DF1; Q68DI9; Q9Y2S4	ENSG00000009307	6389.8	263.9	100.1	67.5	45.3	68	109.5	94.7	116.1	465.6	80.5	218	144.1	11.1	78.8	2594.2	89.2	124.6	153.6	107	110.9	97.1	124.7	116.1	444.8	56.7	149.4	102.7	64.9	70.6	7378.5	306.3	87.8	156.4	107.2	148.8	169.8
Q8N1F7	Nuclear pore complex protein Nup93 OS=Homo sapiens OX=9606 GN=NUP93 PE=1 SV=2	0	75.83	19	17	212	17	Pf04097	9688	NUP93	B3KPQ8; hsa:9688; Q14705; Q8N1F7	ENSG00000102900	1217.8	55.7	14.3	0	4.6	0	14.2	0	4.6	2.7	3.4	23.2	24.6	0	14.4	840.8	36.5	71.9	94.3	66.9	40.7	43	15	45.4	49.1	30.2	59.5	45.8	30.7	39.8	2753.8	98.8	26.9	35.8	56.3	87.8	61.8
O60841	Eukaryotic translation initiation factor 5B OS=Homo sapiens OX=9606 GN=EIF5B PE=1 SV=4	0	62.533	16	17	225	17	Pf00009, Pf03144, Pf11987	9669	EIF5B	hsa:9669; O60841; O95805; Q53RV7; Q53SI8; Q9UF81; Q9UMN7	ENSG00000158417	4459	181.7	86.9	37.2	46.9	60.1	71.6	45.2	60.2	26.3	46.7	143.8	91	11.1	92.7	533.9	15	52	67.9	41.2	51.5	28.5	6.7	35.4	9.6	9	48.6	40	21.9	27.5	3229.2	116.6	8	30.4	26.3	36.1	21.2
Q09666	Neuroblast differentiation-associated protein AHNAK OS=Homo sapiens OX=9606 GN=AHNAK PE=1 SV=2	0	74.513	13	17	300	17		79026	AHNAK	A1A586; hsa:79026; Q09666	ENSG00000124942	5718.2	236.6	155.6	16.6	18.9	38.3	62.5	26	112.5	26.7	74.3	132.6	84.1	5.8	48.4	451	13	31.4	81.4	33.8	35.6	38.9	14.3	40.5	31.1	31.4	35.1	43.5	23.5	23.7	5248.2	235.2	40.7	66.7	80.9	85.9	56.2
Q14839	Chromodomain-helicase-DNA-binding protein 4 OS=Homo sapiens OX=9606 GN=CHD4 PE=1 SV=2	0	52.4	10	17	139	17	Pf00176, Pf00271, Pf00385, Pf00628, Pf06461, Pf06465, Pf08073, Pf08074	1108	CHD4	hsa:1108; Q14839; Q8IXZ5	ENSG00000111642	1033.7	37	30.1	17	14.4	21.5	17.6	31.1	22	18	18.9	33	38	11.2	36.4																690.6	21	18.2	24.6	16.1	16.5	20.7
P04406	Glyceraldehyde-3-phosphate dehydrogenase OS=Homo sapiens OX=9606 GN=GAPDH PE=1 SV=3	0	77.447	52	16	679	16	Pf00044, Pf02800	2597	GAPDH	E7EUT4; hsa:2597; P00354; P04406; Q53X65	ENSG00000111640	74393.8	3175.6	392	5.4	192.3	389.2	415.5	157.9	363	182.4	260.1	959.5	661.9	7.2	458.8	47915.5	2033.3	1146.9	1722.2	629.7	1337.8	587.2	5.6	791	63.3	229.3	1088.3	813.8	612.2	790.6	45613.3	1968.6	181.9	387.1	295.1	815.3	482.7
P50454	Serpin H1 OS=Homo sapiens OX=9606 GN=SERPINH1 PE=1 SV=2	0	70.386	50	16	234	16	Pf00079	871	SERPINH1	B3KVJ3; hsa:871; P29043; P50454; Q5XPB4; Q6NSJ6; Q8IY96; Q9NP88	ENSG00000149257	3533.3	163.3	16.2	0	20.3	18.2	28.3	9.6	11.3	4	7.6	34.8	45.8	0	41.3	1078	39.2	29.6	43.3	12.4	30.4	14.5	0.3	38.4	2.1	6.9	27.2	19.4	23.9	25.7	2754	107.1	17.9	42.7	28	58.2	39.5
Q9Y266	Nuclear migration protein nudC OS=Homo sapiens OX=9606 GN=NUDC PE=1 SV=1	0	77.159	49	16	602	16	Pf04969, Pf14050, Pf16273	10726	NUDC	hsa:10726; Q5QP31; Q5QP35; Q9H0N2; Q9Y266; Q9Y2B6	ENSG00000090273	30773.3	1340.1	466.2	25.6	76.2	323.9	256	57.4	335.8	145.6	349.2	787.7	518.1	9.5	261.8	25821	1161.6	1046.1	954.1	536.1	891.9	496.1	9.1	564.7	97.4	206.5	495.4	704.1	484.8	580.7	25551.2	1150.4	154.3	307.6	288.8	471.8	315.5
P37837	Transaldolase OS=Homo sapiens OX=9606 GN=TALDO1 PE=1 SV=2	0	72.285	39	16	339	16	Pf00923	6888	TALDO1	B2R8M2; hsa:6888; O00751; P37837; Q8WV32; Q8WZ45	ENSG00000177156	5986.5	275.7	45.7	11.5	16.4	21	50.4	21.4	31.3	19.9	55.4	113.3	68.1	3.6	66.4	3796.4	169.4	200.5	227.9	113	159.1	63.4	13.2	110.5	27.6	29.5	128	127.2	82.8	95	11790.4	550	97.2	179.7	142.3	378.4	199.2
P35908	Keratin, type II cytoskeletal 2 epidermal OS=Homo sapiens OX=9606 GN=KRT2 PE=1 SV=2	0	96.399	38	21	68	16	Pf00038, Pf16208	3849	KRT2	hsa:3849; P35908; Q4VAQ2	ENSG00000172867
P49411	Elongation factor Tu, mitochondrial OS=Homo sapiens OX=9606 GN=TUFM PE=1 SV=2	0	89.889	38	16	677	16	Pf00009, Pf03143, Pf03144	7284	TUFM	hsa:7284; O15276; P49411	ENSG00000178952	20206.9	924	372.5	44.8	132.2	235.1	221.4	80.3	244.1	147.2	237.6	502.4	392.9	28.2	218.5	12330	543.3	985.7	915.3	457.6	626.5	351	37.8	435.1	111.6	148.8	592.6	532.5	399.6	407.4	23540.8	1026.4	303.9	540.5	1020.9	728.1	509.9
P13797	Plastin-3 OS=Homo sapiens OX=9606 GN=PLS3 PE=1 SV=4	0	116.229	35	20	508	16	Pf00307, Pf13499	5358	PLS3	A8K579; B1AQ09; B4DGB4; B7Z6M1; hsa:5358; P13797; Q86YI6	ENSG00000102024	17797.1	781.9	29.7	36	37.2	81.5	105.7	103.9	77.8	88.3	97.2	131.7	130.1	13.4	94.8	9145.3	399.2	185.9	381.6	103.2	250.9	125.1	0	188.1	8.2	30.2	298.4	162.5	107.5	184.5	20834.7	873.6	113.1	265.8	261.5	284	222.7
Q9Y230	RuvB-like 2 OS=Homo sapiens OX=9606 GN=RUVBL2 PE=1 SV=3	0	79.605	35	16	479	16	Pf06068, Pf17856	10856	RUVBL2	B3KQ59; E7ETE5; hsa:10856; Q6FIB9; Q6PK27; Q9Y230; Q9Y361	ENSG00000183207	11091.7	485.9	324.6	86	150.7	223.4	220	108.3	229	130	186.7	342.1	307.1	121.2	162.7	6712.2	309.8	399.7	422.7	317.8	359.3	295.9	149.6	291	53.2	159	314.3	318.8	275.9	289.9	10587.8	445.9	223.6	289.8	363.4	415.4	281.9
P11940	Polyadenylate-binding protein 1 OS=Homo sapiens OX=9606 GN=PABPC1 PE=1 SV=2	0	101.663	34	21	655	16	Pf00076, Pf00658	26986	PABPC1	hsa:26986; P11940; Q15097; Q93004	ENSG00000070756	14747.3	657.8	310.7	17	76.9	201.1	248.4	81.4	197	61.8	119.3	423.3	291.4	3	260.7	9415.7	395.4	484.1	534.1	288.9	368.8	226	5.5	258.7	39.2	82.7	329.7	319	206	268	7589.7	324.9	58.6	137.1	121.6	181.7	123.9
P36871	Phosphoglucomutase-1 OS=Homo sapiens OX=9606 GN=PGM1 PE=1 SV=3	0	58.001	33	16	350	16	Pf02878, Pf02879, Pf02880	5236	PGM1	B2R5N9; B4DPV0; hsa:5236; P36871; Q16105; Q16106; Q5BKZ9; Q6NW22; Q86U74; Q96J40; Q9NTY4	ENSG00000079739	4961.8	247	66.1	5.2	27.7	42.7	57.4	13.7	32	17.7	28	104.3	70.3	2.4	48.1	6649.8	287.5	237.1	289.7	141.5	224.9	111.3	4	155.5	19.7	36.1	128	157.1	148.6	181.4	8936.1	400.1	66.7	85.5	77.4	186.6	114.5
P05787	Keratin, type II cytoskeletal 8 OS=Homo sapiens OX=9606 GN=KRT8 PE=1 SV=7	0	84.44	32	16	255	16	Pf00038, Pf16208	3856	KRT8	A8K4H3; B0AZN5; F8VXB4; hsa:3856; P05787; Q14099; Q14716; Q14717; Q53GJ0; Q6DHW5; Q6GMY0; Q6P4C7; Q96J60	ENSG00000170421	8151.6	337.8	178.4	10.1	55.5	108	95	39.6	115.4	32.5	53.8	196.8	152.5	2.3	93.5	1494.6	59.9	66.3	98.9	36.6	44.9	33.2	0	57.6	6	15.7	48.8	38.8	39.3	59.4	7872.2	311.8	85.3	107.3	141.1	169	97.6
Q03252	Lamin-B2 OS=Homo sapiens OX=9606 GN=LMNB2 PE=1 SV=4	0	69.52	27	17	323	16	Pf00038, Pf00932	84823	LMNB2	hsa:84823; O75292; Q03252; Q14734; Q96DF6	ENSG00000176619	7454.2	303.9	146	19.5	80.7	76.3	154.5	21.5	62.9	23.7	204.3	211.9	218.4	5.7	135.1	1223.9	60.8	75.9	76.4	36.3	63.8	22.4	1	33.2	5.8	6.3	42.4	33.7	29.7	31.3	3122.7	122.3	30.4	47	56.3	68.2	39.3
Q14974	Importin subunit beta-1 OS=Homo sapiens OX=9606 GN=KPNB1 PE=1 SV=2	0	78.401	23	16	589	16	Pf00514, Pf03810	3837	KPNB1	B7ZAV6; D3DTT3; hsa:3837; Q14637; Q14974; Q53XN2; Q96J27	ENSG00000108424	17318.9	746.7	257.7	104.2	83.4	157.6	226.1	95.3	207.7	110	186.8	437.8	311.8	10	282.5	8480.6	389.3	357.7	422.5	212.6	277.9	194.4	25.7	268.6	150.5	117.5	242.7	277.4	172.3	193.1	18195.8	763.6	97.8	216.8	310.1	340.8	228.9
Q92900	Regulator of nonsense transcripts 1 OS=Homo sapiens OX=9606 GN=UPF1 PE=1 SV=2	0	61.947	19	16	166	16	Pf09416, Pf13086, Pf13087, Pf18141	5976	UPF1	hsa:5976; O00239; O43343; Q86Z25; Q92842; Q92900	ENSG00000005007	636.3	27.4	13.7	7.9	5.6	11.5	11.9	11.7	15.2	5.7	18.9	19.7	18.4	0	13.7																1866.5	87.7	29.2	44.2	45.6	72.3	36.5
P48634	Protein PRRC2A OS=Homo sapiens OX=9606 GN=PRRC2A PE=1 SV=3	0	73.572	11	16	252	16	Pf07001	7916	PRRC2A	B0UX77; B0UZE9; B0UZL3; hsa:7916; O95875; P48634; Q05BK4; Q4LE37; Q5SQ29; Q5SQ30; Q5ST84; Q5STX6; Q5STX7; Q68DW9; Q6P9P7; Q6PIN1; Q8MGQ9; Q96QC6	ENSG00000204469; ENSG00000206427; ENSG00000225164; ENSG00000225748; ENSG00000226618; ENSG00000231370; ENSG00000231825	3131.4	133.1	82.2	3.2	18.3	51.8	55.5	16.3	47.4	28.6	44	106.4	76.2	0	37.2	972.3	42.1	48.8	49.2	18.5	52.8	21.1	0.9	23.2	2.3	15.8	49.3	25.7	15.1	23.4	1249.4	49.3	10.8	18.1	24.3	45.2	15
P46777	60S ribosomal protein L5 OS=Homo sapiens OX=9606 GN=RPL5 PE=1 SV=3	0	64.082	38	15	549	15	Pf14204, Pf17144	6125	RPL5	hsa:6125; P46777; Q32LZ3; Q53HH6; Q9H3F4	ENSG00000122406	36715.1	1635.5	439.8	65.7	115	191	285	139.1	275.9	121.7	170.1	733.3	505.1	12.9	366.8	43353.5	1861.1	1427.3	1839.3	829.3	1038.9	704.6	10.3	818.9	89.8	189.8	783.9	882	627	865.5	20301.6	839.7	105.6	254.2	192.4	319.8	286
P26641	Elongation factor 1-gamma OS=Homo sapiens OX=9606 GN=EEF1G PE=1 SV=3	0	79.909	34	15	671	15	Pf00043, Pf00647, Pf02798	1937	EEF1G	B4DTG2; hsa:1937; P26641; Q6PJ62; Q6PK31; Q96CU2; Q9P196	ENSG00000254772	34016.9	1532.5	379	63.7	181.6	351.9	355.6	191.2	317.8	172.1	310.4	703.2	545.1	8.2	249.5	24474	1043.6	846.6	928.8	414.1	640.6	438	41.7	499.2	98.9	158.7	556.2	625	406	513	34238.2	1443.3	231.7	469.2	441.6	733.3	513.8
P39023	60S ribosomal protein L3 OS=Homo sapiens OX=9606 GN=RPL3 PE=1 SV=2	0	84.461	32	15	722	15	Pf00297	6122	RPL3	B2RDV9; hsa:6122; P39023; Q15548; Q5I0G0	ENSG00000100316	36123.7	1640.1	451.5	96.4	154.1	235.8	283.9	275.7	415	121.8	233.2	923	524	39.3	496.3	27252.2	1206.3	1735.5	1813.7	897.1	1359.8	808.8	31.3	991.8	185.1	186.7	985.8	1037.8	686.7	918.3	40068.1	1829.7	395.6	690.6	397.9	1135.6	742.9
P08238	Heat shock protein HSP 90-beta OS=Homo sapiens OX=9606 GN=HSP90AB1 PE=1 SV=4	0	97.346	31	21	886	15	Pf00183, Pf02518	3326	HSP90AB1	B2R5P0; hsa:3326; P08238; Q5T9W7; Q9NQW0; Q9NTK6	ENSG00000096384	45778.6	2154.1	889.7	210.4	197.6	464.3	469.5	261.4	526.5	223.1	298	1193.7	830.5	34.3	574.5	43488.4	1883.8	1653.4	1532.7	723	1292.6	738.2	64.9	945.2	244.9	293.7	1104.3	1049.5	636.5	861.4	51578.4	2184.4	283.9	706.7	543.5	1078.2	657.1
P14868	Aspartate--tRNA ligase, cytoplasmic OS=Homo sapiens OX=9606 GN=DARS1 PE=1 SV=2	0	66.251	30	15	314	15	Pf00152, Pf01336	1615	DARS1	A8K3J2; D3DP77; hsa:1615; P14868; Q2TNI3; Q32Q69; Q53HV4; Q53YC5; Q68CR9; Q9BW52	ENSG00000115866	1465.9	54.9	62.2	37.5	34.8	30.2	68.4	31.6	52.1	26	27.3	67.7	74	5.7	15.8	1464.7	68.8	119.7	154.3	94.7	100.1	70.1	11	84.8	32.9	27.1	110.8	91.7	61.8	75.5	5440.6	244.9	58.7	135.8	83.7	172.9	122.6
P09960	Leukotriene A-4 hydrolase OS=Homo sapiens OX=9606 GN=LTA4H PE=1 SV=2	0	57.858	27	15	180	15	Pf01433, Pf09127, Pf17900	4048	LTA4H	B4DNQ9; F8VV40; hsa:4048; P09960; Q6IAT6; Q9UCT7	ENSG00000111144	6450.3	316.5	184.2	41.7	44.5	82.9	77.9	39.2	82	36.4	41.7	153	153.9	9.2	46.3	2941.7	119.4	132.3	127.1	51.6	74.6	55.4	0	78.7	10.4	20.3	95.9	69.5	52.8	63.9	2471.1	120.8	24.6	44.9	28.2	53.3	45.4
Q96PK6	RNA-binding protein 14 OS=Homo sapiens OX=9606 GN=RBM14 PE=1 SV=2	0	74.558	25	15	307	15	Pf00076	100526737; 10432	RBM14	B0LM41; B3KMN4; D6RGD8; hsa:100526737; hsa:10432; O75932; Q2PYN1; Q53GV1; Q68DQ9; Q96PK5; Q96PK6	ENSG00000239306	2480.9	102.7	106.1	27	37	43.9	81.6	11.2	62.3	19.9	55.6	125.3	114.5	4.4	58.6	4570.2	186.9	237.9	250.5	114.9	165.6	111	0	108.6	22	23.9	161.3	138	101.2	113.7	9005.4	392.6	77.2	122.3	220.1	293.5	147.6
Q9NSD9	Phenylalanine--tRNA ligase beta subunit OS=Homo sapiens OX=9606 GN=FARSB PE=1 SV=3	0	59.977	22	15	306	15	Pf03483, Pf03484, Pf17759, Pf18262	10056	FARSB	B4DFM0; hsa:10056; O95708; Q4ZFX1; Q57ZJ5; Q9NSD9; Q9NZZ6	ENSG00000116120	6882.2	287.3	124.7	51.7	54.2	93	124.1	76.4	106.2	54	136	245.6	155.2	26.4	130.1	1502.4	66	70.5	68.9	48.7	42.6	27.8	1.1	37.7	7.1	14.7	37.9	37.7	31.8	35.3	9920.5	435.3	54.8	129.3	101.6	233.8	124.1
P49915	GMP synthase [glutamine-hydrolyzing] OS=Homo sapiens OX=9606 GN=GMPS PE=1 SV=1	0	67.344	20	15	248	15	Pf00117, Pf00958, Pf02540	8833	GMPS	A8K639; B4DXV7; F8W720; hsa:8833; P49915	ENSG00000163655	4230.3	195.1	163.3	60	65	81.6	118.7	59.9	120.3	68.8	52.4	184.1	152.9	55.3	75.1	1531.5	61.6	62.3	86.9	69.3	63.8	45	6.5	37.6	21.4	7.8	56.9	81.1	33.8	40.4	13338	566.4	106.7	162.9	169.4	241.5	176.9
P33991	DNA replication licensing factor MCM4 OS=Homo sapiens OX=9606 GN=MCM4 PE=1 SV=5	0	67.136	19	15	290	15	Pf00493, Pf14551, Pf17207, Pf17855	4173	MCM4	hsa:4173; P33991; Q8NEH1; Q99658	ENSG00000104738	11187.9	481.9	85.2	12.1	50.9	37	132.2	18.1	24.7	14.6	58.2	190.7	110.1	0.9	120.1	7589.4	314.2	189.5	249.1	116.5	164.4	101.5	18.9	134	141.8	20.2	207.9	172.7	68.8	97.8	14942.7	662.4	91.6	222	197.1	292.4	152.9
Q14978	Nucleolar and coiled-body phosphoprotein 1 OS=Homo sapiens OX=9606 GN=NOLC1 PE=1 SV=2	0	60.621	19	15	369	15	Pf05022	9221	NOLC1	hsa:9221; Q14978; Q15030; Q5VV70; Q9BUV3	ENSG00000166197	9612.8	399.1	165	29.5	52.5	70	80.1	22.6	52.8	25.8	117.6	248.1	134.8	8.1	78	1665.2	59.6	89.8	70.4	49.2	35.7	37.7	1.8	30.4	5.7	1.7	53.7	35.3	13.9	24.7	14017.5	759.1	74.7	171.8	165.5	279.4	147.9
P41250	Glycine--tRNA ligase OS=Homo sapiens OX=9606 GN=GARS1 PE=1 SV=3	0	52.732	18	15	182	15	Pf00458, Pf00587, Pf03129	2617	GARS1	A0A090N8G0; B3KQA2; B4DIA0; hsa:2617; P41250; Q969Y1	ENSG00000106105	6040.2	283	73.4	168.4	36.3	46.9	83.2	37.3	89.4	33.3	47	162.3	126.9	3.9	75.2	1501.8	68.5	47.9	70.5	38.5	43.6	27.4	1.1	35.9	2.7	16.3	39.6	42.4	28.7	37	5494.4	258.5	57.7	69.9	61.2	146.5	86.2
P35606	Coatomer subunit beta' OS=Homo sapiens OX=9606 GN=COPB2 PE=1 SV=2	0	58.069	16	15	203	15	Pf00400, Pf04053	9276	COPB2	B4DZI8; hsa:9276; P35606	ENSG00000184432	3712.3	157.1	91	1	34.8	57.4	76.7	13	69.8	18.2	29	117.3	96.7	2.8	46.2	2333.4	79.3	105.5	160.1	64.7	60.3	42.3	5.1	62.3	12.1	22.6	70.2	74	47.6	48.6	4546.5	197.3	35.4	63.9	106.2	96.5	71.2
Q92878	DNA repair protein RAD50 OS=Homo sapiens OX=9606 GN=RAD50 PE=1 SV=1	0	63.44	11	15	171	15	Pf04423, Pf13476, Pf13558	10111	RAD50	B9EGF5; hsa:10111; O43254; Q6GMT7; Q6P5X3; Q92878; Q9UP86	ENSG00000113522	2204	90.3	33.3	7	12.3	14.3	32.5	16.3	21.7	11.1	27.4	47	48.5	0	24.4	309.3	8	23.1	31.5	14.9	16.4	3.3	2	12.1	0	3.1	16.5	11.7	9.1	10.3	1620.8	61.2	9.7	33.9	26.3	63.5	22.7
P48681	Nestin OS=Homo sapiens OX=9606 GN=NES PE=1 SV=2	0	60.49	10	15	190	15	Pf00038	10763	NES	hsa:10763; O00552; P48681; Q3LIF5; Q5SYZ6	ENSG00000132688	1221	52.2	31	18.7	8.7	19.4	21.5	7.9	26.8	24.5	24.9	38.6	35.7	5.2	18.1	606.8	20.6	44.9	15.7	20.5	24.6	9.1	1.8	16.6	6.1	9.3	17.9	17.6	11	29.1	4732.1	186.1	86.2	92.1	88.7	101.5	72.8
Q02952	A-kinase anchor protein 12 OS=Homo sapiens OX=9606 GN=AKAP12 PE=1 SV=4	0	55.662	10	15	224	15	Pf03832, Pf10522	9590	AKAP12	hsa:9590; O00310; O00498; Q02952; Q4LE68; Q5SZ80; Q5TGN1; Q68D82; Q99970	ENSG00000131016	2688.7	98.6	57.5	3.7	25.9	27.7	39.1	11.9	26.8	10.7	13.1	66.8	53.4	1.1	23.7	430.9	17.6	16.1	17.9	8.3	15	9.5	0	6.2	6.7	4.1	6.2	10	8	13.1	3817	169.5	33.7	46.4	29.6	79.3	75.7
P27708	CAD protein OS=Homo sapiens OX=9606 GN=CAD PE=1 SV=3	0	61.86	8	15	168	15	Pf00117, Pf00185, Pf00988, Pf01979, Pf02142, Pf02729, Pf02786, Pf02787	790	CAD	D6W552; hsa:790; P27708; Q6P0Q0; Q96CK3	ENSG00000084774	2829.5	122.3	69.8	15.9	16.4	44.3	63.8	17.3	59.3	14.8	30.7	91.6	73.2	3.6	32.6	1396.8	62.5	55.4	96	37.1	40.6	35.5	4.3	23.3	16.2	19.6	41.8	33.1	24.9	28	4815.8	218.5	52.2	96.9	124.4	128.5	201.8
P80723	Brain acid soluble protein 1 OS=Homo sapiens OX=9606 GN=BASP1 PE=1 SV=2	0	75.086	88	14	364	14	Pf05466	10409	BASP1	B4DJA8; D3DTD5; hsa:10409; O43596; P80723; Q5U0S0; Q9BWA5	ENSG00000176788	7605.5	318.6	264.7	28.5	63.6	197	234.5	46.7	175.4	37.3	84	261.5	209.7	4.7	110.6	3084.8	112	238	204.5	76.6	171.3	77.9	1.6	125.6	22.6	81.2	82.9	132.4	48.1	113.7	8376	329.2	114.6	231.4	312.7	339.7	142.3
P40926	Malate dehydrogenase, mitochondrial OS=Homo sapiens OX=9606 GN=MDH2 PE=1 SV=3	0	82.376	46	14	588	14	Pf00056, Pf02866	4191	MDH2	A8K414; B2RE78; B4DE44; E9PDB2; hsa:4191; O43682; P40926	ENSG00000146701	23745.2	1024.1	213	14.2	83.7	164.4	153.3	94.9	147.3	78.8	102.8	363	295.7	14.5	183.5	18910.8	841.7	708.6	708.7	326.2	404.5	211.8	13.3	250.8	22.3	58.6	435.4	303.5	238.6	308.3	33637.8	1413.5	39.1	327.6	231.5	546.6	277.2
Q9Y3F4	Serine-threonine kinase receptor-associated protein OS=Homo sapiens OX=9606 GN=STRAP PE=1 SV=1	0	68.283	46	14	408	14	Pf00400	11171	STRAP	B2R5S5; B4DNJ6; hsa:11171; Q5TZT4; Q9NTK0; Q9UQC8; Q9Y3F4	ENSG00000023734	10962.9	515.3	166.8	20.1	67.5	96.9	104.6	44	131.2	45.3	64.2	285.6	172.3	5.5	115.8	6414.2	312.9	322.8	267.4	176.4	263.6	150.5	12.9	150.7	6.7	27.7	239.3	202.6	164.5	201.4	12728.1	573.8	124.2	155.5	124.3	259.3	198.1
Q9UBE0	SUMO-activating enzyme subunit 1 OS=Homo sapiens OX=9606 GN=SAE1 PE=1 SV=1	0	64.339	40	14	314	14	Pf00899	10055	SAE1	B2RDP5; B3KMQ2; F5GXX7; G3XAK6; hsa:10055; O95717; Q9P020; Q9UBE0	ENSG00000142230	12582.6	563.6	246.9	17.7	71.3	168.6	213.4	33	149.2	45.4	161.1	371.4	305.3	9.1	188	2266.3	94.2	170.6	147.6	72.5	153.9	76.6	1.9	82.3	11.9	12.5	100.6	109.5	67.9	74.9	6078.6	297.1	45.3	91.1	109.9	156.1	93.1
P52209	6-phosphogluconate dehydrogenase, decarboxylating OS=Homo sapiens OX=9606 GN=PGD PE=1 SV=3	0	61.589	33	14	313	14	Pf00393, Pf03446	5226	PGD	A8K2Y9; B4DQJ8; hsa:5226; P52209; Q9BWD8	ENSG00000142657	17032.9	725.4	146.8	20	52.1	124.3	108.7	62	118.5	40.8	114.2	298.1	216.3	2.5	156	7076.3	304.4	120.6	198.7	97.9	137.9	73.1	0.8	104.7	13.1	18.3	95.9	131.9	83	112.7	17691.9	771.8	37.1	94.2	147.5	260.1	165.6
Q15084	Protein disulfide-isomerase A6 OS=Homo sapiens OX=9606 GN=PDIA6 PE=1 SV=1	0	52.676	33	14	404	14	Pf00085	10130	PDIA6	B3KY95; B5MCQ5; B7Z254; B7Z4M8; F8WA83; hsa:10130; Q15084; Q53RC7; Q6ZSH5; Q99778	ENSG00000143870	10036.6	414.2	128.2	67	59.9	131.2	162.3	100.9	94.6	110.9	113	230.1	182.6	31.1	163.7	10917.8	475.4	426.9	484.2	215.4	312.4	252.3	84	245.9	129.5	175.2	259	253.4	190.4	274.6	14282.7	618.6	92.4	157.4	153.6	319	156.6
Q16658	Fascin OS=Homo sapiens OX=9606 GN=FSCN1 PE=1 SV=3	0	55.755	31	14	473	14	Pf06268	6624	FSCN1	A6NI89; B2RE97; hsa:6624; Q16658; Q96IC5; Q96IH1; Q9BRF1	ENSG00000075618	10865.7	475.4	336.4	314.1	93.6	154.7	196.5	78.5	202.8	180.4	194	330.1	397.2	33.7	140.7	6231.2	280	242.7	206.2	193.6	216.8	142.1	51.6	152.2	113.3	105.3	161.6	163.1	119.8	124.3	20499.6	943.3	242.2	270.5	312.3	368.5	346
O75083	WD repeat-containing protein 1 OS=Homo sapiens OX=9606 GN=WDR1 PE=1 SV=4	0	61.245	30	14	182	14	Pf00400	9948	WDR1	A8K6E9; A8MPU4; hsa:9948; O75083; O75313; Q8N6E5; Q9UG05; Q9UG78; Q9UQE0	ENSG00000071127	1837.3	81.5	36.3	14.6	16.2	20.1	26	14.7	17.5	6.4	15.9	28	34.3	3.7	33.3	2457.2	103.1	62.4	55	10.1	20.6	10	4.2	69.5	18.3	4.2	59.6	15.2	13.4	13.5	5647.5	258.1	1.5	40.2	56	30	23.6
O00232	26S proteasome non-ATPase regulatory subunit 12 OS=Homo sapiens OX=9606 GN=PSMD12 PE=1 SV=3	0	61.339	28	14	165	14	Pf01399, Pf18098	5718	PSMD12	A6NP15; hsa:5718; O00232; Q53HA2; Q6P053	ENSG00000197170	2178.2	92.5	27.5	0.2	19.4	22.7	25.9	4	38	5.1	11.4	24.9	32.3	0	6.4	4994.2	216.2	135.2	160.3	60.2	95.3	67.3	24.1	75.7	24.1	17	91.4	77.8	58.2	59.2	6352.9	359.2	412.4	633.2	565.1	438.5	388
Q8N1G4	Leucine-rich repeat-containing protein 47 OS=Homo sapiens OX=9606 GN=LRRC47 PE=1 SV=1	0	60.151	28	14	195	14	Pf00560, Pf03483, Pf12799	57470	LRRC47	hsa:57470; Q8N1G4; Q9ULN5	ENSG00000130764	3624.5	145.8	218.9	47.2	77.7	130.7	113	26.5	144.3	60.2	79.6	217.5	176	10	118.5	2303.1	89.1	146.7	152.4	96.5	75.9	171.7	32.5	81.8	59.6	97.9	99.8	148.6	51.4	64.7	5888.9	251.1	78.9	141.7	168.6	188.3	194
P07900	Heat shock protein HSP 90-alpha OS=Homo sapiens OX=9606 GN=HSP90AA1 PE=1 SV=5	0	114.707	27	19	732	14	Pf00183, Pf02518	3320	HSP90AA1	A8K500; B3KPJ9; hsa:3320; P07900; Q2PP14; Q5CAQ6; Q5CAQ7; Q9BVQ5	ENSG00000080824	47191.1	2085	208.9	39.4	81	179.9	265.4	102.8	194.5	123.9	238.3	619.5	399.8	21.7	397.6	41408.7	1748	800.8	1076.1	343	724.3	410.6	6.3	504	58.7	115.5	731.8	542.5	460.4	373.3	58820.5	2613.6	218.1	383.3	440.3	784.6	476.1
P27694	Replication protein A 70 kDa DNA-binding subunit OS=Homo sapiens OX=9606 GN=RPA1 PE=1 SV=2	0	58.949	27	14	369	14	Pf01336, Pf04057, Pf08646, Pf16900	6117	RPA1	A8K0Y9; hsa:6117; P27694; Q59ES9	ENSG00000132383	7328.1	312.7	74.5	29.6	35.9	46.6	83.4	29.2	44.9	66.7	81.2	147.9	123.9	5.9	75.4	8195.4	359.2	296.7	302.6	129	194	123.6	0.4	148.7	25.3	14.9	151.6	192.2	96.2	115.4	6456.1	265.5	16.7	35.8	58.5	116.3	60.5
Q9NVP1	ATP-dependent RNA helicase DDX18 OS=Homo sapiens OX=9606 GN=DDX18 PE=1 SV=2	0	52.167	25	14	149	14	Pf00270, Pf00271, Pf13959	8886	DDX18	hsa:8886; Q6GTZ9; Q6IAU4; Q92732; Q9BQB7; Q9NVP1	ENSG00000088205	3001.9	140	47.5	0.9	3.8	3.5	25.4	3.3	5.6	3.4	19.8	76.2	49.9	0	25.3	1012.3	42.1	50.3	87.6	32.9	41.7	30.2	6.9	31.5	8.6	5.8	48.4	36.8	19.8	16.8	4612.7	187.2	35.6	87.1	67.9	97.4	102.6
O94826	Mitochondrial import receptor subunit TOM70 OS=Homo sapiens OX=9606 GN=TOMM70 PE=1 SV=1	0	54.157	23	14	75	14	Pf00515, Pf13181	9868	TOMM70	D3DN48; hsa:9868; O94826	ENSG00000154174																725.9	28.2	93.1	108.9	54.1	71.6	36.9	0.8	41	21.2	26.6	61.5	38.8	41.4	36.2
O76094	Signal recognition particle subunit SRP72 OS=Homo sapiens OX=9606 GN=SRP72 PE=1 SV=3	0	53.986	20	14	249	14	Pf08492, Pf13181, Pf17004	6731	SRP72	G5E9Z8; hsa:6731; O76094; Q7Z3C0	ENSG00000174780	4207.3	179.9	92.3	19.5	27.4	47.5	75.7	24.7	54.9	31.9	42.1	109.7	90.3	4	88.7	2188.3	89.2	53.7	89.2	41.1	19.2	34.7	13	35.4	27.2	30.2	48.9	38.2	18	22.4	1507.8	51.8	8	20.7	10.6	44.3	18.3
Q9Y2L1	Exosome complex exonuclease RRP44 OS=Homo sapiens OX=9606 GN=DIS3 PE=1 SV=2	0	60.096	15	14	207	14	Pf00773, Pf13638, Pf17215, Pf17216, Pf17849	22894	DIS3	A6NI21; B2RBL2; hsa:22894; Q5W0P7; Q5W0P8; Q658Z7; Q7Z481; Q8WWI2; Q9UG36; Q9Y2L1	ENSG00000083520	1724.9	74.7	39.5	12.3	15.9	17.9	23.7	14.3	17.5	5.2	24.6	45.7	37.1	3.8	32.3	2990.2	122.1	146.1	163.3	93.6	109.7	53.4	0	74.8	30.1	47.6	107.2	73.2	68.6	67	4239.4	189.2	50.9	90.2	82.5	103.7	82.5
O15067	Phosphoribosylformylglycinamidine synthase OS=Homo sapiens OX=9606 GN=PFAS PE=1 SV=4	0	54.911	11	14	269	14	Pf02769, Pf13507, Pf18072, Pf18076	5198	PFAS	A6H8V8; hsa:5198; O15067	ENSG00000178921	1862.8	91.6	16.2	16.3	20.1	12.7	15.7	15.8	18.4	12.7	31.7	28.4	25.7	4.4	11.8	2415	89.3	92	141.4	58.1	93.1	56	12.7	61.8	23.2	28.8	63.4	64.4	49.6	64.3	1629.8	67.8	17.4	37	23.8	47.6	32.6
Q9NU22	Midasin OS=Homo sapiens OX=9606 GN=MDN1 PE=1 SV=2	0	54.512	3	14	69	14	Pf07728, Pf17865, Pf17867	23195	MDN1	hsa:23195; O15019; Q5T794; Q9NU22	ENSG00000112159; ENSG00000288121	557.6	24.7	13.5	0	2.4	4.1	10.9	0	1.3	3.2	6.2	24.1	16.2	0	4.7	567	23.4	39.3	50.1	35.7	32.3	14.5	2.7	16	11.1	9.8	24.7	22.6	21.7	17.2	44.4	0	0	3.8	0	0	3.8
P23396	40S ribosomal protein S3 OS=Homo sapiens OX=9606 GN=RPS3 PE=1 SV=2	0	82.574	59	13	793	13	Pf00189, Pf07650	6188	RPS3	B2R7N5; hsa:6188; J3KN86; P23396; Q498B5; Q8NI95	ENSG00000149273	47667.2	2102.2	382.2	72.1	141.1	247.8	386.3	150.3	345.2	147	241.7	654.8	440.9	21.7	432.3	25291.4	1145.5	608.5	732.1	332.7	430	393.3	83.8	456.5	94.9	120.6	497.2	447	268.1	329.4	34785.9	1553.6	62.9	282.3	325.6	392	376.9
P22626	Heterogeneous nuclear ribonucleoproteins A2/B1 OS=Homo sapiens OX=9606 GN=HNRNPA2B1 PE=1 SV=2	0	108.825	54	15	806	13	Pf00076	3181	HNRNPA2B1	A0A024RA27; A0A024RA61; A8K064; hsa:3181; P22626; P22627; Q9UC98; Q9UDJ2	ENSG00000122566	56272.1	2355.4	1160.7	2.6	387.1	708.9	729.4	11.4	533.2	120.6	455.9	1765.6	1173.2	0.1	407.6	32845.7	1340.9	1577	1901.9	826.5	1237.7	712.5	0	792.8	117.4	21.7	983.7	849.2	733.7	667.9	31736.6	1301.8	218.8	381.1	440.1	911	393.8
P04075	Fructose-bisphosphate aldolase A OS=Homo sapiens OX=9606 GN=ALDOA PE=1 SV=2	0	79.524	42	15	895	13	Pf00274	226	ALDOA	B4DXI7; hsa:226; P04075; Q6FH76; Q6FI10; Q96B15; Q9BWD9; Q9UCN2	ENSG00000149925	57955.8	2622.7	803.2	49.2	252.9	520.6	527.4	178.5	608.3	201	671.5	1138.9	1025.4	21.9	452	47797.1	2253.6	1681.8	1993.6	1115.5	2031.5	923.9	24.6	1346.9	255.3	347.4	1607.9	1398.5	718.6	1224	64787.8	2879.4	670.6	1077.4	1042	1354.9	916.1
P00338	L-lactate dehydrogenase A chain OS=Homo sapiens OX=9606 GN=LDHA PE=1 SV=2	0	69.26	39	14	327	13	Pf00056, Pf02866	3939	LDHA	B4DKQ2; B7Z5E3; D3DQY3; F8W819; hsa:3939; P00338; Q53G53; Q6IBM7; Q6ZNV1; Q9UDE8; Q9UDE9	ENSG00000134333; ENSG00000288299	10304.8	442.3	131.4	0	34.2	82.8	82.2	25.7	101.7	24.5	121.4	272.7	165.5	0	67.2	10567.1	445.9	330	578.3	226	308.6	124.9	0.1	230.9	29.6	43.7	334.2	298.6	193.8	210.6	24067.1	1104.2	112.2	188.6	209.8	448.1	208
P07195	L-lactate dehydrogenase B chain OS=Homo sapiens OX=9606 GN=LDHB PE=1 SV=2	0	74.51	37	14	495	13	Pf00056, Pf02866	3945	LDHB	hsa:3945; P07195	ENSG00000111716	46861.8	2233.1	571.8	39.7	224.6	343.8	372.4	134.3	364.1	204.7	212	923.9	674.4	25.6	349.2	21596.8	985.9	729.8	804.7	310.9	573	303	2.4	314.2	31	68.3	520.2	454.2	359.5	391	27815.1	1141.3	57.8	71	152.8	284	149.3
P06576	ATP synthase subunit beta, mitochondrial OS=Homo sapiens OX=9606 GN=ATP5F1B PE=1 SV=3	0	89.82	36	13	447	13	Pf00006, Pf02874	506	ATP5F1B	A8K4X0; hsa:506; P06576; Q14283	ENSG00000110955	10451.2	440.8	205.5	100.1	89.3	108.4	153.1	48.7	146.3	46.1	62.7	241.7	211.4	14.2	135.3	4870.1	199.1	297.9	433.1	144.5	204.2	102.8	2.8	162.3	16	26.9	183.1	126.5	95.5	126.3	4749.2	203.5	77.7	143.8	166	174.2	117.3
Q9UQ80	Proliferation-associated protein 2G4 OS=Homo sapiens OX=9606 GN=PA2G4 PE=1 SV=3	0	63.242	35	13	343	13	Pf00557	5036	PA2G4	hsa:5036; O43846; Q9UM59; Q9UQ80	ENSG00000170515	14568.9	686.3	250.5	85.7	54.8	126.7	154.2	73.8	140.2	74.5	139.6	291.6	244.6	12.2	159.3	5624.1	232.1	162	180.3	68.7	136.4	91.4	2.6	60.8	18	41.2	135.4	97.9	82.6	64.2	9725.4	426.5	33	60.9	21.6	132	74.7
P13796	Plastin-2 OS=Homo sapiens OX=9606 GN=LCP1 PE=1 SV=6	0	83.318	33	17	321	13	Pf00036, Pf00307	3936	LCP1	B2R613; B4DUA0; hsa:3936; P13796; Q5TBN4	ENSG00000136167	10807.4	507	47.2	2.1	22.4	25.4	43.6	38.5	43.1	17.5	29.9	70.5	73.3	0	62.9	1465.9	67.7	48.9	86	33	49.7	22.6	1.2	45.9	5.4	9.9	49.6	35	23.1	40.2	13650.9	623.4	10.4	66.8	193.6	210.5	63.8
P35527	Keratin, type I cytoskeletal 9 OS=Homo sapiens OX=9606 GN=KRT9 PE=1 SV=3	0	66.452	31	13	74	13	Pf00038	3857	KRT9	hsa:3857; O00109; P35527; Q0IJ47; Q14665	ENSG00000171403	14.2	0	60.9	16.9	33.5	59.7	43.5	17.6	83.7	33.1	36.6	58.7	59.2	73.6	20	24.6	0	26.9	29.8	22	21.6	22	29.7	30.8	6.7	30.8	27.5	32.4	35.1	33.2	17.9	0	34.1	29.4	27.4	36.7	23.5
P53041	Serine/threonine-protein phosphatase 5 OS=Homo sapiens OX=9606 GN=PPP5C PE=1 SV=1	0	52.469	29	13	187	13	Pf00149, Pf00515, Pf08321	5536	PPP5C	hsa:5536; P53041; Q16722; Q53XV2	ENSG00000011485	1342.7	58	43.9	123.4	12.9	13.3	20.6	18.3	19.7	16.8	14.2	49.6	29.5	2.9	28.1																2814.1	123.2	22.2	40.9	28.3	66.5	35.9
P49419-2	Isoform 2 of Alpha-aminoadipic semialdehyde dehydrogenase OS=Homo sapiens OX=9606 GN=ALDH7A1	0	66.771	28	13	268	13			ALDH7A1	P49419-2		1026.3	44	29.9	23.4	12.1	19.7	32.5	8.8	25.5	21.9	13.3	53.2	38.8	8.5	30.9	1840	90.2	74.9	78.2	28.9	49.8	24.8	12.7	32.5	16.1	34.2	52.9	39	27.3	27.8	2612.1	109.5	18.5	33.5	39.2	71.7	33.3
Q92841-3	Isoform 4 of Probable ATP-dependent RNA helicase DDX17 OS=Homo sapiens OX=9606 GN=DDX17	0	98.821	27	18	487	13			DDX17	Q92841-3		1499.1	62.4	59.9	41.1	32.6	29.9	45.9	36	32.1	36.7	41.2	71.6	44.6	14.2	52.9	927.1	32.7	62.2	108	49.1	43.5	36.8	13.9	35.7	34.4	33.5	65.9	40.8	18.3	29	1588.7	64.8	17.3	61.4	51.2	34.3	37
P00505	Aspartate aminotransferase, mitochondrial OS=Homo sapiens OX=9606 GN=GOT2 PE=1 SV=3	0	55.972	27	13	314	13	Pf00155	2806	GOT2	B4DJA6; E7ERW2; hsa:2806; P00505; Q53FL3; Q9BWA3	ENSG00000125166																259.2	10.4	28.3	63.6	25.5	17.9	25.7	19.2	23.5	11.2	14.4	23.6	25.8	5.8	14.6	1281.9	60.2	17.3	21	19.9	28.4	15
P13645	Keratin, type I cytoskeletal 10 OS=Homo sapiens OX=9606 GN=KRT10 PE=1 SV=6	0	64.943	26	13	61	13	Pf00038	3858	KRT10	hsa:3858; P13645; Q14664; Q8N175	ENSG00000186395	716.5	26.2	221.3	83.5	92.4	158.9	164.2	73.2	243.1	127.9	64.8	178.9	183.1	163.5	126.8
Q9UNF1	Melanoma-associated antigen D2 OS=Homo sapiens OX=9606 GN=MAGED2 PE=1 SV=2	0	60.703	22	13	239	13	Pf01454	10916	MAGED2	A6NMX0; hsa:10916; O76058; Q5BJF3; Q8NAL6; Q9H218; Q9P0U9; Q9UM52; Q9UNF1	ENSG00000102316	1271	56	18.2	21.1	10.6	12.5	35.4	32.4	27.5	11.2	23.6	34.1	33	1.6	17.2																1387	64	11.8	20.3	19.8	24.4	22.7
P54136	Arginine--tRNA ligase, cytoplasmic OS=Homo sapiens OX=9606 GN=RARS1 PE=1 SV=2	0	52.336	21	13	324	13	Pf00750, Pf03485, Pf05746	5917	RARS1	B2RBS9; hsa:5917; P54136; Q53GY4; Q9BWA1	ENSG00000113643	13711.8	597.1	250.1	106.5	107.4	188.8	188.5	161.1	223.2	181.9	258.1	411.6	275.5	50.6	223.3	7615.9	317.2	366.2	407.8	186.7	285.8	161.3	12.3	153.4	86.3	78.3	391.1	232.1	170.1	175.6	10303.4	450.3	56.8	106.2	135	264.3	118.6
P47897	Glutamine--tRNA ligase OS=Homo sapiens OX=9606 GN=QARS1 PE=1 SV=1	0	51.135	21	14	205	13	Pf00749, Pf03950, Pf04557, Pf04558	5859	QARS1	B4DWJ2; hsa:5859; P47897	ENSG00000172053	639.1	41.6	32.6	19.9	8.2	14.8	28.1	14.9	12	9.3	16.6	40.2	36.1	9.8	14.8	871.2	31.8	32.3	58	29.8	35	30.3	13.7	21.8	18.7	14.8	31	29.7	20.4	23	3234.5	126.4	21.1	30.7	39	48.1	27.1
P23588	Eukaryotic translation initiation factor 4B OS=Homo sapiens OX=9606 GN=EIF4B PE=1 SV=2	0	51.658	20	13	336	13	Pf00076	1975	EIF4B	B4DS13; hsa:1975; P23588; Q4G0E3; Q53HQ2; Q6GPH5; Q6IB46; Q8WYK5	ENSG00000063046	6642.8	293.5	134.6	3.1	43.2	76.2	82.3	23.5	110.2	34.2	38.8	215.5	148.2	3.9	78	1191.7	50.4	59.2	56	27.4	61.7	26.5	0	20.3	0	13.7	37.4	29.6	31.5	27	7179.1	286.5	63.9	96	97	147	87.2
Q08945	FACT complex subunit SSRP1 OS=Homo sapiens OX=9606 GN=SSRP1 PE=1 SV=1	0	53.662	17	13	293	13	Pf00505, Pf03531, Pf08512, Pf17292	6749	SSRP1	hsa:6749; Q08945; Q5BJG8	ENSG00000149136	10764	481.5	138.2	13.4	37.2	50.9	133.1	23.8	51.3	22.2	84.6	245.9	107.8	8.6	100.8	3439	146.2	190.3	179.2	90.9	97.7	72.2	18.3	90.7	28.7	19	113.7	119.3	74.8	70.6	9314.5	432.9	50.5	121.3	122.6	158.7	108.2
P78347	General transcription factor II-I OS=Homo sapiens OX=9606 GN=GTF2I PE=1 SV=2	0	50.294	16	13	76	13	Pf02946	2969	GTF2I	hsa:2969; O14743; O15359; O43546; O43588; O43589; P78347; Q75M85; Q75M86; Q75M87; Q75M88; Q86U51; Q9BSZ4	ENSG00000263001																277.4	15.9	13.7	22.1	11.4	15.3	15.6	12.3	18.1	16.3	14.6	23.8	16.5	9.4	6.3	176	12.2	0	2.4	4.3	3.8	2.6
P53618	Coatomer subunit beta OS=Homo sapiens OX=9606 GN=COPB1 PE=1 SV=3	0	62.435	15	13	107	13	Pf01602, Pf07718, Pf14806	1315	COPB1	D3DQX0; hsa:1315; P53618; Q6GTT7; Q9NTK2; Q9UNW7	ENSG00000129083																															1859.7	59.2	16.5	24.5	28.3	51.3	29.9
O60763	General vesicular transport factor p115 OS=Homo sapiens OX=9606 GN=USO1 PE=1 SV=2	0	51.24	15	13	94	13	Pf04869, Pf04871, Pf18770	8615	USO1	B2RAQ0; hsa:8615; O60763; Q6PK63; Q86TB8; Q8N592	ENSG00000138768	1291.4	50.4	24.4	11.6	19.4	21.1	26.4	7	25.2	13.4	10	30.4	30.2	4.3	15.3	1134.6	64.9	45.9	61.6	25.7	33.2	15.2	4.3	25.9	9.2	15.5	33.8	26.6	22.6	14.4	132.6	4.8	3.4	5.1	2.8	3	2.5
Q96QK1	Vacuolar protein sorting-associated protein 35 OS=Homo sapiens OX=9606 GN=VPS35 PE=1 SV=2	0	43.441	15	13	121	13	Pf03635	55737	VPS35	hsa:55737; Q561W2; Q96QK1; Q9H016; Q9H096; Q9H4P3; Q9H8J0; Q9NRS7; Q9NVG2; Q9NX80; Q9NZK2	ENSG00000069329																911.4	38.3	44.5	54.3	31.5	31.2	29.9	3.8	27.2	8.1	6	31.2	25.6	17.1	20
P43246	DNA mismatch repair protein Msh2 OS=Homo sapiens OX=9606 GN=MSH2 PE=1 SV=1	0	58.824	14	13	113	13	Pf00488, Pf01624, Pf05188, Pf05190, Pf05192	4436	MSH2	B4E2Z2; hsa:4436; O75488; P43246	ENSG00000095002	1486.1	72.1	18	0	6.5	5.1	23.4	3	5.1	1.2	5.3	29.8	25.6	0	19	844.4	38.5	89.1	95.7	66	68.2	60.5	11.4	37.4	42.8	33.1	77.4	73.6	47	42
P11387	DNA topoisomerase 1 OS=Homo sapiens OX=9606 GN=TOP1 PE=1 SV=2	0	53.661	14	13	156	13	Pf01028, Pf02919, Pf14370	7150	TOP1	A8KA78; E1P5W3; hsa:7150; O43256; P11387; Q12855; Q12856; Q15610; Q5TFY3; Q9UJN0	ENSG00000198900	641.7	25.6	12.8	5.3	8.5	8.5	17.3	8.7	12.8	8.4	11.3	27.1	19.8	2.1	9.8	3415.5	120.3	132.7	208.4	91.3	153	84.2	3.8	100.3	11.8	4.6	140.2	104.1	68.8	74.8	3274.4	120.8	12	26.9	28.7	46	27.8
P05023	Sodium/potassium-transporting ATPase subunit alpha-1 OS=Homo sapiens OX=9606 GN=ATP1A1 PE=1 SV=1	0	47.591	12	13	246	13	Pf00122, Pf00689, Pf00690, Pf13246	476	ATP1A1	B2RBR6; B7Z2T5; B7Z3U6; F5H3A1; hsa:476; P05023; Q16689; Q6LDM4; Q9UCN1; Q9UJ20; Q9UJ21	ENSG00000163399	8891.2	355.8	88.4	36.1	46.7	71.3	105.3	51.5	89.7	64	87.4	166.3	131.1	13.8	100.9	4593.4	182	183.3	220.8	154.8	217.9	114	8.5	147.8	51.9	62.4	218.2	150	138.5	115.8	6959.5	272.9	64.4	138.6	110	130.9	97.3
P30041	Peroxiredoxin-6 OS=Homo sapiens OX=9606 GN=PRDX6 PE=1 SV=3	0	54.033	63	12	435	12	Pf00578, Pf10417	9588	PRDX6	A8JZY7; hsa:9588; P30041; P32077; Q5TAH4; Q5ZEZ8	ENSG00000117592	20722.4	976	186.5	13.7	53.8	101.3	102.8	82.8	108.5	87.1	184.6	320.2	206.3	9.2	142.1	16931.1	810.5	820.7	628.8	313.8	647.7	316	20.2	513.5	69.7	76.8	754.9	507.9	397.5	386.5	25994.3	1197.3	177.1	437.9	496.2	667.7	315.9
P21796	Voltage-dependent anion-selective channel protein 1 OS=Homo sapiens OX=9606 GN=VDAC1 PE=1 SV=2	0	55.836	56	13	307	12	Pf01459	7416	VDAC1	B3KVK4; D3DQ93; hsa:7416; P21796; Q5FVE7; Q9UIQ5; Q9UPL0	ENSG00000213585	25399.8	1083.1	192.2	31.3	69.3	143	112.9	80.8	128.5	80.2	112.6	308.8	253.4	12.6	157.8	12989.5	603.2	229.7	188.3	97.3	84.5	45.6	5.5	282.2	29.6	31	203.4	101.8	73.5	89.1	6010.3	297.7	67.6	64.7	279	173.7	95.7
P26373	60S ribosomal protein L13 OS=Homo sapiens OX=9606 GN=RPL13 PE=1 SV=4	0	75.4	48	13	576	12	Pf01294	6137	RPL13	B4DLX3; F5H1S2; hsa:6137; P26373; Q3KQT8; Q567Q8; Q9BPX0	ENSG00000167526	20330.3	892	545.4	37.4	136.6	306.5	323.9	87.1	355	97.5	90.3	637.3	463.9	12.9	220.8	7475.8	296.6	428.5	452.3	223	288.1	218.9	18	377.2	184.3	95.1	249.6	276.7	168.2	222.6	21796.4	983.2	105.5	203.4	339.1	329.4	222.9
P12277	Creatine kinase B-type OS=Homo sapiens OX=9606 GN=CKB PE=1 SV=1	0	86.411	45	12	619	12	Pf00217, Pf02807	1152	CKB	A8K236; B2R5R4; hsa:1152; P12277; Q2LE07; Q6FG40; Q9UC66	ENSG00000166165	13245	646.8	190.9	42.3	103.9	209.8	155.9	76.5	153.2	99.3	182.3	388.6	265.5	20.4	173.8	4510.5	191.9	316.3	466.1	262.9	332.4	243.5	14.8	274.2	49.8	103.8	356	275.5	247.9	247.4	12260.5	546.9	197.5	252.7	262	604.4	435.1
P62258	14-3-3 protein epsilon OS=Homo sapiens OX=9606 GN=YWHAE PE=1 SV=1	0	73.403	45	12	338	12	Pf00244	7531	YWHAE	B3KY71; D3DTH5; hsa:7531; P29360; P42655; P62258; Q4VJB6; Q53XZ5; Q63631; Q7M4R4	ENSG00000108953; ENSG00000274474	16699.7	751.5	80.8	23.3	46.5	68.4	92.4	52.6	88.3	38.9	95.1	172.1	140.2	11.7	121.5	2979.1	110.6	77.6	123	38.3	75.8	33.6	10.4	49.1	10.7	18.5	58.2	48.5	35.9	35.7	6834.6	351.2	16.4	35.9	46.8	84.4	38.9
P61247	40S ribosomal protein S3a OS=Homo sapiens OX=9606 GN=RPS3A PE=1 SV=2	0	65.436	41	12	687	12	Pf01015	6189	RPS3A	B2R4D4; D3DP05; hsa:6189; P33443; P49241; P61247	ENSG00000145425	23082.5	1105.3	387.1	23.9	102.3	187.4	210.1	111.7	255.2	97	111.2	584.4	333.3	10.1	271.7	11695.8	514.4	597.3	649.3	319.9	466.5	315.6	43.6	347.8	44.4	136.8	377.7	341.8	224.2	307.7	35757.8	1564.3	208.7	404.5	351.2	749	489.9
P05198	Eukaryotic translation initiation factor 2 subunit 1 OS=Homo sapiens OX=9606 GN=EIF2S1 PE=1 SV=3	0	46.489	39	12	183	12	Pf00575, Pf07541	1965	EIF2S1	hsa:1965; P05198	ENSG00000134001	3523.4	156.7	57.3	0	19.1	33.3	36.9	10	36.2	7.8	30.2	59	50.5	0	32.6	2941.7	99.8	165.6	182.7	98	144.8	71.6	0	92.6	11.4	12.5	143.2	100.4	75.6	97	897	41.1	16.5	15.2	29	30.9	16.6
P38919	Eukaryotic initiation factor 4A-III OS=Homo sapiens OX=9606 GN=EIF4A3 PE=1 SV=4	0	58.597	37	14	302	12	Pf00270, Pf00271	9775	EIF4A3	hsa:9775; P38919; Q15033; Q6IBQ2; Q96A18	ENSG00000141543	6216.4	250.7	90.9	10.4	31.2	34.2	78.6	15.3	47.3	20.5	40.4	139.3	88.2	0.6	78.1	230.2	7.7	17.2	35.6	23	9.6	16.1	13.1	23.1	29.6	18.7	19.2	19.2	9.9	13.1	5324.6	226.9	5	25.6	91.3	46.6	32.4
P40925	Malate dehydrogenase, cytoplasmic OS=Homo sapiens OX=9606 GN=MDH1 PE=1 SV=4	0	66.294	35	12	449	12	Pf00056, Pf02866	4190	MDH1	B2R5V5; B4DUN2; B7Z3I7; F5H098; hsa:4190; P40925; Q6I9V0	ENSG00000014641	11770.1	519.4	187.5	17.5	41.6	93.5	153.9	70.9	111.3	35	150.2	277	234	10.3	206.1	6085	241.8	390.9	640.1	227.8	356.5	180.7	14.9	286.9	36.3	69.7	342.1	269.9	208.1	253.3	27481.5	1193.4	238.6	485.2	363.3	793.1	429.6
P41091	Eukaryotic translation initiation factor 2 subunit 3 OS=Homo sapiens OX=9606 GN=EIF2S3 PE=1 SV=3	0	60.474	35	12	374	12	Pf00009, Pf03144, Pf09173	1968	EIF2S3	A0A024RBY4; A8K2Y2; B2R5N2; B5BTZ4; hsa:1968; P41091; Q53HK3	ENSG00000130741	14921.1	654.2	183	52.5	71.6	121.1	157.6	77.2	137.7	64.2	158.5	362.1	241.3	21.2	173.7	3537.8	149.9	241.3	213.3	115.2	165.3	116.7	14	112.4	56.5	43.8	176.5	147.8	117.2	113.9	7532	338.3	78.7	154.5	87	151.7	141.2
P30520	Adenylosuccinate synthetase isozyme 2 OS=Homo sapiens OX=9606 GN=ADSS2 PE=1 SV=3	0	44.766	33	12	183	12	Pf00709	159	ADSS2	B1AQM5; hsa:159; P30520; Q96EG7	ENSG00000035687	4715.4	210.2	49.5	9.2	21.7	37.6	34.5	27.9	49.8	26.2	37.9	89.1	67.8	9.1	52.5	3185.3	150.4	111.5	88.7	71	111.5	60.8	4.1	53.1	20.6	19.8	88.2	85.1	47.5	84.1	3347.5	147.4	19.3	23.4	21.7	28.1	23.2
O00231	26S proteasome non-ATPase regulatory subunit 11 OS=Homo sapiens OX=9606 GN=PSMD11 PE=1 SV=3	0	56.752	32	12	295	12	Pf01399, Pf18055, Pf18503	5717	PSMD11	A8K3I7; E1P663; hsa:5717; O00231; O00495; Q53FT5	ENSG00000108671	4201.6	195.5	45.6	22	21.8	20.1	44.6	23.5	46.5	29.8	37.9	84.7	61.3	4.2	54.7	2217.7	89.5	75.2	86.5	48.4	36.3	29.4	11.5	50.8	28.9	16	58.1	52.4	26.4	26.5	6326.2	277.6	22.9	60.8	78.2	77.8	53.7
P22695	Cytochrome b-c1 complex subunit 2, mitochondrial OS=Homo sapiens OX=9606 GN=UQCRC2 PE=1 SV=3	0	51.038	31	12	348	12	Pf00675, Pf05193	7385	UQCRC2	B3KSN4; hsa:7385; P22695; Q9BQ05	ENSG00000140740	4701.7	194.8	66.1	14.7	31.9	49.1	58.1	19.9	68.1	21.2	47.1	100.2	77	3.8	74.3	3630.6	136	284.6	248.8	105.7	131.6	80.4	10.8	118.7	31.5	32.9	127.8	120.6	78.1	73.7	9456.1	435	70	187.9	136.9	197.3	119.3
P50502	Hsc70-interacting protein OS=Homo sapiens OX=9606 GN=ST13 PE=1 SV=2	0	58.188	28	12	419	12	Pf17830, Pf18253	6767	ST13	hsa:6767; O14999; P50502; Q2TU77	ENSG00000100380	11642.6	536.6	129.6	20.6	55.5	89.4	111.9	35.4	111.9	34	71.6	186.9	161.7	7.3	106.4	14598.3	684.3	765.1	963.4	433.3	516.7	263.8	9.6	420.3	46.9	194	530.2	557.9	301.8	440.3	20893.9	956.4	259.2	431.4	440.1	808	457
Q13561	Dynactin subunit 2 OS=Homo sapiens OX=9606 GN=DCTN2 PE=1 SV=4	0	46.778	28	12	141	12	Pf04912	10540	DCTN2	B2RBK5; hsa:10540; Q13561; Q86YN2; Q9BW17	ENSG00000175203	702.1	25.9	5.1	0	0	0	0	0	4	0	2.5	7.6	2.9	0	7.7	446.5	18.5	13	8.3	4.5	8.4	5.7	0	8.4	0	2.6	10.1	4.8	3	0	2041.7	79.3	14.7	72.6	92.2	22.4	36.5
P35241	Radixin OS=Homo sapiens OX=9606 GN=RDX PE=1 SV=1	0	73.778	26	18	175	12	Pf00373, Pf00769, Pf09379, Pf09380, Pf20492	5962	RDX	A7YIJ8; A7YIK0; A7YIK3; B7Z9U6; F5H1A7; hsa:5962; P35241; Q86Y61	ENSG00000137710	1770.6	68.3	53.2	37.7	25.1	16.1	59.1	56.4	38	43.6	74	48.3	54.4	6.1	62.5	1823.6	80.4	109.3	226.3	92.7	80	39.9	3.5	88.2	16.9	22.1	77.8	59.3	59.7	66.7	3565.4	145.9	50.5	131.9	91.1	133.6	83.4
O76021	Ribosomal L1 domain-containing protein 1 OS=Homo sapiens OX=9606 GN=RSL1D1 PE=1 SV=3	0	52.137	25	12	233	12	Pf00687	26156	RSL1D1	B4DJ58; D3DUG7; hsa:26156; O76021; Q2M1T7; Q6PL22; Q8IWS7; Q8WUZ1; Q9HDA9; Q9Y3Z9	ENSG00000171490																4802.6	191.8	363.8	365.3	179.4	69.9	149	0.6	155.2	51.8	96.5	265	190.1	150.3	161.1	8330.9	350.1	90.3	137	64.8	32.1	66.9
O15355	Protein phosphatase 1G OS=Homo sapiens OX=9606 GN=PPM1G PE=1 SV=1	0	57.572	24	12	289	12	Pf00481	5496	PPM1G	hsa:5496; O15355	ENSG00000115241	8718.1	397.6	130.5	5.7	29.8	59.7	104.7	26.4	59.6	23	76.5	208.6	147.7	2.8	95.8	6392.1	268.9	296	303.2	152.5	260.1	118.7	6	146.9	45.1	22.1	204.6	175.1	114.7	124.4	8664.4	365.6	39	86.3	98.8	146	101.5
Q9Y262	Eukaryotic translation initiation factor 3 subunit L OS=Homo sapiens OX=9606 GN=EIF3L PE=1 SV=1	0	55.135	21	12	243	12	Pf10255	51386	EIF3L	B2RDG6; B4DYB2; G8JLH4; hsa:51386; Q53HQ1; Q53HT4; Q5QTR1; Q5TI15; Q6ICD2; Q9Y262	ENSG00000100129	4016.9	181.7	54.2	15.9	47.1	80.4	42	12.1	49.3	20.4	36.2	108.6	90.8	1.6	38.1	901.3	31.6	55.7	71.9	33.2	35.7	18.2	2.7	25.1	23.1	10.5	41.9	42.2	15.5	30.1	3737.2	160.6	43.7	69.7	55.6	94.9	67.2
Q14444	Caprin-1 OS=Homo sapiens OX=9606 GN=CAPRIN1 PE=1 SV=2	0	48.807	21	12	287	12	Pf12287, Pf18293	4076	CAPRIN1	A6NMY7; D3DR06; hsa:4076; Q14444; Q15074; Q6IMN4; Q6IMN7; Q9BV09	ENSG00000135387	7403.1	359.7	128.1	0	37.1	81.6	72.9	22.3	80.9	23.5	23	193.3	110	3.8	71.9	1940.9	82.6	69.3	108.2	61.3	51.9	39.6	18.2	55.7	30.4	25.9	64.6	60.4	37.9	52.8	3157.8	149.9	32.7	37.5	55	65.8	47.1
Q06124	Tyrosine-protein phosphatase non-receptor type 11 OS=Homo sapiens OX=9606 GN=PTPN11 PE=1 SV=3	0	42.783	21	12	132	12	Pf00017, Pf00102	5781	PTPN11	A8K1D9; hsa:5781; Q06124; Q96HD7	ENSG00000179295	3137.8	144.6	69.4	57.2	55.4	52.5	97.1	53.5	151.7	66	123.9	125.2	111.9	29.3	63.2																1321.5	53.3	48.7	87.6	48.5	67.7	71
Q15459	Splicing factor 3A subunit 1 OS=Homo sapiens OX=9606 GN=SF3A1 PE=1 SV=1	0	68.006	19	12	256	12	Pf00240, Pf01805, Pf12230	10291	SF3A1	E9PAW1; hsa:10291; Q15459	ENSG00000099995	6063.6	256.7	178.6	18.4	43.4	92.1	101.7	21.7	103.7	15.1	37.3	185	181	4.7	78.9	3028.7	123.2	86.9	133.8	52.1	53.6	49.3	8.6	54	11.2	14.3	45.2	63.8	40.1	48.7	6030.2	244.2	28.5	61.5	77.2	114.4	74.2
Q8NE71	ATP-binding cassette sub-family F member 1 OS=Homo sapiens OX=9606 GN=ABCF1 PE=1 SV=2	0	58.807	18	13	232	12	Pf00005, Pf12848	23	ABCF1	A2BF75; hsa:23; O14897; Q69YP6; Q8NE71	ENSG00000204574; ENSG00000206490; ENSG00000225989; ENSG00000231129; ENSG00000232169; ENSG00000236149; ENSG00000236342	7783.9	319.8	147.5	15.7	36.9	101.3	115.9	37.5	98	52.9	73.2	234.4	155.6	3.9	84.5	1087.5	37.5	50.2	51.5	38.7	49.7	24.3	10	22.5	56.8	16.9	40.6	30.4	24.8	26.3	1844.3	79.1	12.5	38.9	31.5	24.7	17.9
Q16643	Drebrin OS=Homo sapiens OX=9606 GN=DBN1 PE=1 SV=4	0	57.973	18	12	197	12	Pf00241	1627	DBN1	A8MV58; B2RBG0; hsa:1627; Q16643; Q9UFZ5	ENSG00000113758	4232.7	164.9	67.8	44.1	46.1	53.9	78.8	52	62.9	63.5	60.3	150.9	72.7	29.1	75.9	2380.1	116.8	165.9	184.3	95.7	114.4	76.7	44.1	84.2	26.4	41.3	115.6	88.8	70.9	74.9	1127.5	49.2	11.7	7.7	14.6	19.4	11.1
Q9UBT2	SUMO-activating enzyme subunit 2 OS=Homo sapiens OX=9606 GN=UBA2 PE=1 SV=2	0	51.712	18	12	209	12	Pf00899, Pf14732, Pf16195	10054	UBA2	B3KWB9; hsa:10054; O95605; Q59H87; Q6IBP6; Q9NTJ1; Q9UBT2; Q9UED2	ENSG00000126261	2832	125	67.3	6.6	15.3	29.9	73.7	7.5	26.6	8	59.3	116.4	95.5	5.4	74.2	2344.1	107.8	263.9	189.8	101.6	183.7	110.7	0.8	106.8	9.2	6.6	151.2	121.8	96.7	97.7	3149.7	147.6	23.4	32.2	29.5	73.1	39
Q05682	Caldesmon OS=Homo sapiens OX=9606 GN=CALD1 PE=1 SV=3	0	44.829	15	12	185	12	Pf02029	800	CALD1	A8K0X1; hsa:800; Q05682; Q13978; Q13979; Q14741; Q14742; Q9UD91	ENSG00000122786	1380.8	61.8	42.2	13.9	14.2	20.6	30.7	12.9	24.4	9.7	18.8	61.5	51.6	2	36.2	939.2	42.2	41.4	53.8	30.3	31.9	28	33.5	48.8	7.1	20.3	39.6	28.3	17.9	19.5	3982.7	196	42.7	72.7	76.5	155.6	67.2
Q9Y678	Coatomer subunit gamma-1 OS=Homo sapiens OX=9606 GN=COPG1 PE=1 SV=1	0	44.658	15	12	121	12	Pf01602, Pf08752, Pf16381	22820	COPG1	A8K6M8; B3KMF6; hsa:22820; Q54AC4; Q9Y678	ENSG00000181789	2016.6	75.6	53.6	25.1	23.1	40.7	49.9	37.6	60.9	23.5	44.8	80.5	47.4	17.3	26.9	1059.1	41.2	52.4	75.4	42.8	49.5	48.4	26.2	53.9	20	20.4	70.8	36.6	36.4	31.3	2921.1	126.1	36.6	65.7	61.2	61.2	67.7
O95373	Importin-7 OS=Homo sapiens OX=9606 GN=IPO7 PE=1 SV=1	0	54.639	13	12	214	12	Pf03810, Pf08506	10527	IPO7	A6NNM5; B2R786; hsa:10527; O95373; Q1RMF7; Q9H177; Q9NTE3	ENSG00000205339																1333.6	57.3	14.3	28.8	7.2	10.9	8.7	2.8	8	7.1	11.2	12.4	11.8	7.8	12.6	1424.7	75.2	9.3	4.2	9.9	12.2	4.5
O94906	Pre-mRNA-processing factor 6 OS=Homo sapiens OX=9606 GN=PRPF6 PE=1 SV=1	0	43.161	13	12	125	12	Pf06424, Pf13181	24148	PRPF6	B2RAR5; B3KMC6; hsa:24148; O94906; O95109; Q5VXS5; Q9H3Z1; Q9H4T9; Q9H4U8; Q9NTE6	ENSG00000101161	436.7	17.4	11.4	3.9	6.7	8.4	6.5	3.1	9.8	0	4.9	16	13.1	0	6.1																1381.8	55.7	17.2	19.7	16.2	18.8	19.4
Q9BXJ9	N-alpha-acetyltransferase 15, NatA auxiliary subunit OS=Homo sapiens OX=9606 GN=NAA15 PE=1 SV=1	0	42.677	13	12	134	12	Pf12569, Pf13181	80155	NAA15	D3DNY6; hsa:80155; Q52LG9; Q8IWH4; Q8NEV2; Q9BXJ9; Q9H8P6	ENSG00000164134																908.3	35.1	46.1	47.5	27.2	33.8	27.4	1.7	19.7	2.6	9.3	27.7	21.1	11.4	27.2	10756.6	515.1	51.3	107.7	151.1	162.3	128.3
Q92621	Nuclear pore complex protein Nup205 OS=Homo sapiens OX=9606 GN=NUP205 PE=1 SV=3	0	47.653	8	12	78	12	Pf11894	23165	NUP205	A6H8X3; hsa:23165; Q86YC1; Q92621	ENSG00000155561																															855.6	26.5	22.9	34.2	20.5	33.5	31.7
P62081	40S ribosomal protein S7 OS=Homo sapiens OX=9606 GN=RPS7 PE=1 SV=1	0	49.705	68	11	418	11	Pf01251	6201	RPS7	hsa:6201; P23821; P24818; P62081; Q57Z92; Q6IPH1	ENSG00000171863	30769.1	1353.3	333.5	18.2	94.2	194.1	218.7	78.1	245	121	182	575	344.6	8.7	222.5	32763.7	1463.8	998	1047.8	450.2	702.7	445.2	20.3	560.2	113.9	175.5	670.9	663.6	353.5	500.6	15254.1	639.4	49.3	128.3	126.2	220.6	134.4
Q9HB71	Calcyclin-binding protein OS=Homo sapiens OX=9606 GN=CACYBP PE=1 SV=2	0	50.191	63	11	174	11	Pf04969, Pf05002, Pf09032	27101	CACYBP	B2ZWH2; B3KSF1; hsa:27101; O60666; Q5R370; Q5R371; Q9HB71	ENSG00000116161	10085.9	452.2	160.7	0	54.8	116.8	105.1	23.1	98.5	13.7	90	254.6	198.2	0	106.7	6226	298.6	392.8	219.6	192.2	278.4	139.8	6.7	212.3	38.3	70.1	260.7	247.2	143.1	162	1151.2	51.9	9.7	20.8	19.2	31.6	22.7
P46781	40S ribosomal protein S9 OS=Homo sapiens OX=9606 GN=RPS9 PE=1 SV=3	0	50.908	52	11	485	11	Pf00163, Pf01479	6203	RPS9	A9C4C1; hsa:6203; P46781; Q4QRK7; Q9BVZ0	ENSG00000170889; ENSG00000274005; ENSG00000274626; ENSG00000274646; ENSG00000274950; ENSG00000275323; ENSG00000277079; ENSG00000277359; ENSG00000278081; ENSG00000278270	27980.4	1246.7	247.9	109.4	106.4	166.2	222.7	140.1	264.7	116.4	138.2	448.1	307.2	29.9	304.2	23069.8	1029.7	500.7	613.3	288.5	330.2	217.7	42.6	389.6	61.3	104.2	364.6	365.1	141.9	233.1	27055.8	1128.4	18.2	197.3	181.9	208.6	140.6
P25786	Proteasome subunit alpha type-1 OS=Homo sapiens OX=9606 GN=PSMA1 PE=1 SV=1	0	55.734	51	11	424	11	Pf00227, Pf10584	5682	PSMA1	A8K400; hsa:5682; P25786; Q53YE8; Q9BRV9	ENSG00000129084	7000.6	318.5	76.5	20.4	27.7	50.6	84.4	36.5	67.1	32.2	57.7	150.6	95.2	4.2	87.4	6086.5	252.7	235.1	313.7	121.5	188.8	137.7	11.7	143.3	62.2	48.2	169.3	159.4	107.5	112.5	5591.7	250	43.5	97.4	95.6	122.7	68.6
P23284	Peptidyl-prolyl cis-trans isomerase B OS=Homo sapiens OX=9606 GN=PPIB PE=1 SV=2	0	44.068	50	11	221	11	Pf00160	5479	PPIB	A8K534; hsa:5479; P23284; Q6IBH5; Q9BVK5	ENSG00000166794	5667.3	226	51.2	0	15.4	25.4	31.8	8.6	37.7	8.1	17.9	37.4	48.8	0	52.1	8149.2	345.9	143.7	153.4	89.8	117.5	56.4	4.7	67.4	21.1	27	96.2	85.9	60	72.1	7417	310.3	31.9	53.4	98.3	107.2	85
Q9Y224	RNA transcription, translation and transport factor protein OS=Homo sapiens OX=9606 GN=RTRAF PE=1 SV=1	0	49.208	49	11	197	11	Pf10036	51637	RTRAF	hsa:51637; Q9Y224	ENSG00000087302	1806.5	86.2	53.9	24.1	27.1	29.2	52.7	13.1	36.8	15.9	26.7	94.3	50.6	3.6	30.7	3572.8	144.5	132.6	136.3	74	121.3	67.8	0	85.3	15.2	16.4	133.8	103.7	62.4	75	3674.9	141.9	32.6	55.9	50.7	96.5	55
P00491	Purine nucleoside phosphorylase OS=Homo sapiens OX=9606 GN=PNP PE=1 SV=2	0	41.602	48	11	139	11	Pf01048	4860	PNP	B2R8S5; D3DS00; hsa:4860; P00491; Q15160; Q5PZ03	ENSG00000198805	2472.4	111.7	15.6	8.5	6.2	4.4	13.8	16.1	9.3	7.1	13.2	21	14.5	1.7	16.7																2516.9	123.8	6	5.7	11.3	12.6	14.4
Q13347	Eukaryotic translation initiation factor 3 subunit I OS=Homo sapiens OX=9606 GN=EIF3I PE=1 SV=1	0	63.317	44	11	522	11	Pf00400	8668	EIF3I	hsa:8668; Q13347	ENSG00000084623	8570.5	353.8	107.8	61.6	28.8	70.6	83.8	35	88.5	24.5	70	201	159.5	2.8	77	7571.2	332.3	258.8	291.3	126.3	201.5	135.9	1.3	139.6	29.7	26.9	168	160.6	114.5	145.7	18878.6	821.3	156.3	259.5	183	307.4	266.7
P35232	Prohibitin 1 OS=Homo sapiens OX=9606 GN=PHB1 PE=1 SV=1	0	63.556	43	11	515	11	Pf01145	5245	PHB1	B4DY47; hsa:5245; P35232; Q4VBQ0	ENSG00000167085	14511.8	562	253	255.5	124.1	152.9	177.1	282.3	173.8	45	117.9	481.3	313.2	2.7	193.8	8048.1	339.5	592.4	617.1	283.3	370.6	210.5	21	331	65.5	63.7	437.4	319.1	209.6	223.1	15377.8	602.7	126.2	299.3	276.3	378.3	246.4
P18124	60S ribosomal protein L7 OS=Homo sapiens OX=9606 GN=RPL7 PE=1 SV=1	0	61.902	43	11	487	11	Pf00327, Pf08079	6129	RPL7	A8K504; hsa:6129; P18124; Q15289; Q3KQU0; Q5I0X1; Q6IBM9	ENSG00000147604	20789.2	867	209.1	4.2	51.8	96.3	112.9	46	140.3	38.2	29.6	323	200.2	1.5	123.3	13621	621.2	394.4	438.7	250.1	290.1	179.9	0	233.5	11.6	47.5	226.7	256.8	134.4	243.1	18285.3	804.1	54.6	149.5	137.3	220.9	164.6
Q00688	Peptidyl-prolyl cis-trans isomerase FKBP3 OS=Homo sapiens OX=9606 GN=FKBP3 PE=1 SV=1	0	46.343	42	11	314	11	Pf00254, Pf18410	2287	FKBP3	B2R4Q9; hsa:2287; Q00688; Q14317	ENSG00000100442	16925.4	786.8	272.7	7.6	66.1	141.1	175.2	52.8	162.3	75.4	150.8	361.6	271.2	3.6	192.6	4931.9	197.4	379.2	477.9	156.1	316.5	118.5	0	176.2	65.2	21.8	287.4	215.3	162.8	181.3	15024	652.5	150.1	284.8	177.4	698.5	260.7
P13804	Electron transfer flavoprotein subunit alpha, mitochondrial OS=Homo sapiens OX=9606 GN=ETFA PE=1 SV=1	0	42.887	42	11	149	11	Pf00766, Pf01012	2108	ETFA	B4DT43; hsa:2108; P13804; Q53XN3	ENSG00000140374																2728.3	128.2	61.7	45	31.7	36.8	21.6	6.6	36.8	11.5	18	33.1	27.6	22.6	27.8	12680.1	591.1	23	74.1	124.2	220.5	107.6
Q99729-3	Isoform 3 of Heterogeneous nuclear ribonucleoprotein A/B OS=Homo sapiens OX=9606 GN=HNRNPAB	0	48.776	40	11	275	11			HNRNPAB	Q99729-3		12716.9	534.6	69.3	3	30.9	23.9	79.3	12.7	18.7	18.8	80.7	138.4	90.3	5.9	123.7	8396.9	334	346.4	387.4	179.6	249.1	157.9	17.1	133.4	16.8	30.5	332.4	235.9	145.6	185	8358.1	308.3	32.4	54	47.6	189.6	62.5
O95433	Activator of 90 kDa heat shock protein ATPase homolog 1 OS=Homo sapiens OX=9606 GN=AHSA1 PE=1 SV=1	0	41.909	39	11	210	11	Pf08327, Pf09229	10598	AHSA1	B2R9L2; B4DUR9; hsa:10598; O95433; Q96IL6; Q9P060	ENSG00000100591	9184.3	419.2	62.2	0.6	5.4	26.4	50.3	32.7	47.2	9.8	18.2	108.4	75.7	0.9	90.9	7876.1	326.9	224.7	317.7	123.1	206.3	121.6	0	149.4	11.3	15.4	221.5	162.4	99.7	114.8	8213.7	362.1	36.8	69.2	65.1	125	77.1
Q12905	Interleukin enhancer-binding factor 2 OS=Homo sapiens OX=9606 GN=ILF2 PE=1 SV=2	0	56.676	38	11	225	11	Pf07528	3608	ILF2	A6NDB0; B2R8G7; hsa:3608; Q12905; Q5SR10; Q5SR11; Q7L7R3; Q9BWD4; Q9P1N0	ENSG00000143621																															8408.3	326	84.9	137.2	96.7	289.2	133.5
P08758	Annexin A5 OS=Homo sapiens OX=9606 GN=ANXA5 PE=1 SV=2	0	62.921	35	11	396	11	Pf00191	308	ANXA5	D3DNW7; hsa:308; P08758; Q6FHB3; Q6FI16; Q8WV69; Q9UDH9	ENSG00000164111	20950.9	924.5	87.6	8.4	60.1	89.7	158.3	64.2	97	45.9	170.2	245	187.9	3.8	150.3	12836.4	583.6	260.7	278.7	62.6	140.8	84.9	33.9	185.6	34.6	34.3	240.4	123.4	64.2	92.2	18314.2	860.3	73.8	139.2	189.4	245.5	128.6
P63244	Receptor of activated protein C kinase 1 OS=Homo sapiens OX=9606 GN=RACK1 PE=1 SV=3	0	48.927	34	11	254	11	Pf00400	10399	RACK1	B3KTJ0; D3DWS0; hsa:10399; P25388; P63244; P99049; Q53HU2; Q5J8M6; Q5VLR4; Q6FH47	ENSG00000204628	2157.5	82.2	74.4	52.1	35.7	38.2	45.8	42.7	48.3	38.4	65.4	98.5	65	18.7	77.2	1351.5	48.6	98.1	166.9	59	86.4	60	1	61.4	1.3	6.3	74.7	91.4	38.2	57	2838.8	129.7	25.7	51.7	60.4	72	46.3
O15372	Eukaryotic translation initiation factor 3 subunit H OS=Homo sapiens OX=9606 GN=EIF3H PE=1 SV=1	0	63.361	31	11	239	11	Pf01398, Pf19445	8667	EIF3H	hsa:8667; O15372	ENSG00000147677	4183.6	188.1	43.9	13.7	18.1	30.5	37	29.4	32.6	19.6	24.1	67.8	50.3	2.7	37.2	1603.6	79	81.6	85.5	52.7	43.1	35.9	6.4	38	22.7	24.5	65.3	60.5	24.7	41.5	191.9	2.9	3.2	3.1	3.1	2.7	5.8
P05783	Keratin, type I cytoskeletal 18 OS=Homo sapiens OX=9606 GN=KRT18 PE=1 SV=2	0	49.437	30	11	204	11	Pf00038	3875	KRT18	hsa:3875; P05783; Q53G38; Q5U0N8; Q9BW26	ENSG00000111057	7370	318.1	205.3	6.3	38.2	118.7	113.2	24.7	93.6	39.1	68.8	173.5	151	0	69.4	686.9	27.1	111.1	143	111.9	101.2	108.2	77.2	105.6	7	125.1	101.8	98.3	106.2	109.6
Q13310	Polyadenylate-binding protein 4 OS=Homo sapiens OX=9606 GN=PABPC4 PE=1 SV=1	0	69.289	29	17	218	11	Pf00076, Pf00658	8761	PABPC4	B1ANQ8; hsa:8761; Q13310; Q4VC03; Q6P0N3	ENSG00000090621	2710.8	129.1	60.1	33.6	23.5	39.5	33	26	38.2	15.3	23.1	81.4	60.1	5.2	43.1	1094.3	44	87.7	57.7	34.1	49.2	33.6	5.7	35	11.1	9.2	28.7	30.8	22	28.9
Q9Y285	Phenylalanine--tRNA ligase alpha subunit OS=Homo sapiens OX=9606 GN=FARSA PE=1 SV=3	0	42.798	28	11	135	11	Pf01409, Pf18552, Pf18553, Pf18554	2193	FARSA	B4E363; hsa:2193; Q9NSD8; Q9Y285; Q9Y4W8	ENSG00000179115	3704.4	171.1	41.6	10.7	15.4	15.3	24.1	22	26.2	14.6	21	43.3	37	1.7	48.9	1326.9	56.6	67.1	65.8	43.7	48.1	14.5	2.3	29.1	38.8	40.5	36.9	35.4	19.9	32.2	2147.3	83.8	12.6	15.9	7.8	54.2	20.4
Q9Y617	Phosphoserine aminotransferase OS=Homo sapiens OX=9606 GN=PSAT1 PE=1 SV=2	0	42.004	27	11	174	11	Pf00266	29968	PSAT1	hsa:29968; Q5T7G5; Q5T7G6; Q96AW2; Q9BQ12; Q9Y617	ENSG00000135069	5613.3	271	72.3	3.7	36.3	36.1	40.6	16.2	44.6	21.1	14.8	102.6	97.1	1	41.7	4555.5	194.9	179.2	282.3	142.8	187.3	138.2	3.8	147.2	26.9	35.9	188.7	173	108.6	168.8	2426.9	119.5	20	37.3	24.1	53.9	31.6
P35998	26S proteasome regulatory subunit 7 OS=Homo sapiens OX=9606 GN=PSMC2 PE=1 SV=3	0	51.234	26	11	240	11	Pf00004, Pf17862	5701	PSMC2	A4D0Q1; B7Z5E2; hsa:5701; P35998; Q3LIA5; Q9UDI3	ENSG00000161057	706.3	25.6	16.4	0	3.7	13.4	19	0	10.7	0	3	23.6	19.1	0	7.5	359.2	12.8	10.2	23.8	4.5	8.6	10.2	0	4.6	0	2.5	4.3	6.4	7	8.1	213.4	5.9	2.8	6.6	4.7	4	4.2
P12268	Inosine-5'-monophosphate dehydrogenase 2 OS=Homo sapiens OX=9606 GN=IMPDH2 PE=1 SV=2	0	49.223	26	11	354	11	Pf00478, Pf00571	3615	IMPDH2	hsa:3615; P12268; Q6LEF3	ENSG00000178035	18219.9	858.3	217.1	3.9	66.7	150.3	177.7	74.8	193.7	53.7	277.9	507.3	299.9	1.6	270.2	6284.3	284.1	349.6	289.8	164.5	261	142.8	3.8	178.4	37.2	34.4	222.2	219.5	108.7	149.9	12760.5	622.6	124	210.8	185.6	317.8	207.2
O60832	H/ACA ribonucleoprotein complex subunit DKC1 OS=Homo sapiens OX=9606 GN=DKC1 PE=1 SV=3	0	42.2	26	11	59	11	Pf01472, Pf01509, Pf08068, Pf16198	1736	DKC1	F5BSB3; hsa:1736; O43845; O60832; Q96G67; Q9Y505	ENSG00000130826	2410.9	94.4	25.1	6.6	7.8	17.4	23.6	11.7	20.4	13.7	67.9	56.6	24.5	6.9	27.9
P31939	Bifunctional purine biosynthesis protein ATIC OS=Homo sapiens OX=9606 GN=ATIC PE=1 SV=3	0	58.062	25	11	317	11	Pf01808, Pf02142	471	ATIC	A8K202; E9PBU3; hsa:471; P31939; Q13856; Q53S28	ENSG00000138363	4346.8	184.7	60.2	0.4	11.2	33.4	41.7	7.1	42.3	12.4	17	79.3	53	0	30.9	951.1	36.2	43.8	45.3	26.9	23.3	15.6	5	21.2	7.9	13.6	29.7	36.6	22.5	34.2	2465	115.6	4.5	36.4	31.7	24.5	16.5
Q9P258	Protein RCC2 OS=Homo sapiens OX=9606 GN=RCC2 PE=1 SV=2	0	48.222	24	11	343	11	Pf00415	55920	RCC2	hsa:55920; Q8IVL9; Q9BSN6; Q9NPV8; Q9P258	ENSG00000179051; ENSG00000281540	6693.4	259.6	111.8	43.7	42.9	59.3	123.3	36.3	49.9	35.3	68.7	187.8	145.1	9.1	107.8	1956.3	84.6	108.5	68.7	44.8	83.4	46.1	0	38.8	6.8	5	37.8	58.1	37.1	32.6	7915.7	324.4	66.4	185	89.9	202.4	154.8
Q06203	Amidophosphoribosyltransferase OS=Homo sapiens OX=9606 GN=PPAT PE=1 SV=1	0	37.938	23	11	141	11	Pf00156, Pf13522	5471	PPAT	hsa:5471; Q06203	ENSG00000128059	1256.2	48.9	29.4	14	11.8	15.7	20.3	8.8	21.7	9.6	14	36.7	22.7	3.7	21.8																3492.6	160.7	27.6	69.8	77.1	63.7	47.1
O43175	D-3-phosphoglycerate dehydrogenase OS=Homo sapiens OX=9606 GN=PHGDH PE=1 SV=4	0	52.845	22	11	367	11	Pf00389, Pf02826, Pf19304	26227	PHGDH	B2RD08; hsa:26227; O43175; Q5SZU3; Q9BQ01	ENSG00000092621	5953.1	270.5	55.3	1.2	19.1	43.5	34.9	10	49.9	20.2	23.2	80.7	55.3	0	58.1	2250.3	110.4	97.6	297.1	218.9	64.4	52.7	8.4	75.1	35.1	54.8	111.9	158.7	64	76.6
Q15233	Non-POU domain-containing octamer-binding protein OS=Homo sapiens OX=9606 GN=NONO PE=1 SV=4	0	52.494	21	11	325	11	Pf00076, Pf08075	4841	NONO	B7Z4C2; D3DVV4; F5GYZ3; hsa:4841; O00201; P30807; Q12786; Q15233; Q9BQC5	ENSG00000147140	27822.2	1135.5	521	40.7	149.6	194.5	362.5	50.8	92.4	60.1	128.8	687.8	541.2	7.5	222.4	21331.4	929.7	913.8	1019.1	547	627.5	402.7	0.6	410.4	25.5	8.7	499.4	565.6	365.9	462.5	9311.9	444	52.6	103.9	72.3	217.1	117
Q14677	Clathrin interactor 1 OS=Homo sapiens OX=9606 GN=CLINT1 PE=1 SV=1	0	44.708	21	11	144	11	Pf01417	9685	CLINT1	B7Z6F8; D3DQJ6; hsa:9685; Q14677; Q8NAF1; Q96E05	ENSG00000113282	1635.8	62.5	36.9	68.3	19.6	16.7	33.8	37.4	38.4	31.2	30.9	77.3	54.6	17.6	41.7	2042.6	79.7	123.6	185.1	85	73.6	55.2	24.4	66.1	31.8	32.1	101.1	84.6	57.7	64.1	2431.2	95.2	13.5	64.2	37	85.8	40.3
Q96HC4	PDZ and LIM domain protein 5 OS=Homo sapiens OX=9606 GN=PDLIM5 PE=1 SV=5	0	40.821	21	11	65	11	Pf00412, Pf00595, Pf15936	10611	PDLIM5	A8K6F9; D6RB78; E9PBF5; hsa:10611; O60705; Q56VN4; Q5UW38; Q8WVK0; Q96HC4	ENSG00000163110																102.8	5	6.2	3.5	0	0	3.2	0	0	0	3.9	5	4.9	2.8	5.3
P48147	Prolyl endopeptidase OS=Homo sapiens OX=9606 GN=PREP PE=1 SV=2	0	43.483	17	11	190	11	Pf00326, Pf02897	5550	PREP	hsa:5550; P48147; Q8N6D4	ENSG00000085377	4578.4	195.9	22.4	20.2	12.7	21.2	34.6	17.6	19.1	26.8	44.4	57.6	46.3	0	18.7	210	7.3	0	12.5	2.3	8	4.1	0	3.5	0	0	5.3	3	0	2.7
Q8IY81	pre-rRNA 2'-O-ribose RNA methyltransferase FTSJ3 OS=Homo sapiens OX=9606 GN=FTSJ3 PE=1 SV=2	0	40.867	16	11	109	11	Pf01728, Pf07780, Pf11861	117246	FTSJ3	B2RCA5; D3DU22; hsa:117246; Q8IY81; Q8N3A3; Q8WXX1; Q9BWM4; Q9NXT6	ENSG00000108592																741.6	37	29.2	56.5	30.9	26.9	24.2	16.1	44.2	17	19.2	54.3	36.2	15.3	20.3	481.1	18.1	7.7	28.5	24.8	14	15.7
P15170-3	Isoform 3 of Eukaryotic peptide chain release factor GTP-binding subunit ERF3A OS=Homo sapiens OX=9606 GN=GSPT1	0	55.638	15	11	242	11			GSPT1	P15170-3		2481	106.1	34.3	16.1	23	23.6	35.5	18.9	30.1	28.1	35.9	56.9	45	3.9	28.4	7081.1	300.6	300.4	386	169	231	143.3	35.5	194.9	130.7	121	242	182.6	141	190	14130.1	624.9	102.8	195.9	226.6	270.8	194.9
P40939	Trifunctional enzyme subunit alpha, mitochondrial OS=Homo sapiens OX=9606 GN=HADHA PE=1 SV=2	0	46.697	15	11	115	11	Pf00378, Pf00725, Pf02737	3030	HADHA	B2R7L4; B4DYP2; hsa:3030; P40939; Q16679; Q53T69; Q53TA2; Q96GT7; Q9UQC5	ENSG00000084754	1046.3	47.1	16	5.9	7	5.2	9.8	6	11.3	6.9	3.9	26.7	20.5	0	10.1																2718.4	118	2.7	27.4	23.4	51.3	22.9
P45974	Ubiquitin carboxyl-terminal hydrolase 5 OS=Homo sapiens OX=9606 GN=USP5 PE=1 SV=2	0	37.982	15	11	255	11	Pf00443, Pf00627, Pf02148, Pf17807	8078	USP5	D3DUS7; D3DUS8; hsa:8078; P45974; Q96J22	ENSG00000111667	8048.6	341.6	141.6	32.5	47.9	96.3	114.8	48.5	93.8	62.9	64.8	196.8	155.5	14.9	102.4	4069.7	151.4	205.6	257.5	108.5	153.2	84.9	16.5	95.4	46	51.4	164.3	131.3	101.1	105.4	5556.4	207.3	42.5	72.5	93.4	128.5	89.9
O94874	E3 UFM1-protein ligase 1 OS=Homo sapiens OX=9606 GN=UFL1 PE=1 SV=2	0	39.604	14	11	105	11	Pf09743	23376	UFL1	A0PJ53; B4DJ57; C0H5X5; hsa:23376; O94874; Q8N765; Q9NTQ0	ENSG00000014123	839.8	38.2	32.2	4	10.4	16.1	23.7	6.3	19.5	7.9	13.6	32.9	28.4	0	15.4																3322.1	141.1	67	89	66.3	208.4	90.6
Q86XP3	ATP-dependent RNA helicase DDX42 OS=Homo sapiens OX=9606 GN=DDX42 PE=1 SV=1	0	39.678	13	11	112	11	Pf00270, Pf00271	11325	DDX42	A6NML1; A8KA43; hsa:11325; O75619; Q68G51; Q86XP3; Q96BK1; Q96HR7; Q9Y3V8	ENSG00000198231	923.4	39.5	16.3	7.5	9.7	6.6	16.2	7.4	22.5	3.9	11	34.5	24.1	2.9	12	117.9	4.6	6.6	9.6	2.7	8.9	0	0	3.4	2.9	4.3	3.1	4.1	0	0	2007.3	88.4	12	32.2	26.5	51.6	18.6
P11388	DNA topoisomerase 2-alpha OS=Homo sapiens OX=9606 GN=TOP2A PE=1 SV=3	0	66.432	11	16	222	11	Pf00204, Pf00521, Pf01751, Pf02518, Pf08070, Pf16898	7153	TOP2A	B2RTS1; hsa:7153; P11388; Q71UN1; Q71UQ5; Q9HB24; Q9HB25; Q9HB26; Q9UP44; Q9UQP9	ENSG00000131747	3945.3	149.3	59.8	13.1	19.2	29.9	58.4	13.5	22.1	8.6	64	93.3	94.4	6	58.2	1804.4	60.1	417.5	23.3	33.3	318.6	23.4	0	20.5	25.5	3.7	97.7	58.4	13.9	24.4	6709.7	247.6	42.1	180.2	38.8	453.2	234.6
Q99707	Methionine synthase OS=Homo sapiens OX=9606 GN=MTR PE=1 SV=2	0	43.539	9	11	52	11	Pf00809, Pf02310, Pf02574, Pf02607, Pf02965	4548	MTR	A1L4N8; A9Z1W4; B7ZLW7; B9EGF7; hsa:4548; Q99707; Q99713; Q99723	ENSG00000116984	6042.9	303.5	70.2	133.7	48.4	61.6	107.8	77.5	62.8	64.4	901	174.3	325.8	16.5	169.8
P20930	Filaggrin OS=Homo sapiens OX=9606 GN=FLG PE=1 SV=3	0	39.493	6	11	12	11	Pf01023, Pf03516	2312	FLG	hsa:2312; P20930; Q01720; Q5T583; Q9UC71	ENSG00000143631																11.1	0	7.1	10.6	3.1	0	6.5	0	0	0	3.4	4.5	3.1	4.1	0
P37802	Transgelin-2 OS=Homo sapiens OX=9606 GN=TAGLN2 PE=1 SV=3	0	78.875	60	10	304	10	Pf00307, Pf00402	8407	TAGLN2	E9KL39; hsa:8407; P37802; Q5JRQ6; Q5JRQ7; Q6FGI1; Q9BUH5; Q9H4P0	ENSG00000158710	13492.1	586.4	285.9	21.8	105.2	152.2	146.9	81.3	175.9	55.9	207.9	387.9	606.7	33.2	218.6	3446.4	146.7	257.1	133.6	110.4	146.2	79.2	0	134.4	5.3	19.3	126.6	129.5	108.6	97.1	1966.8	72.5	13.2	31.5	41.6	51.4	24.3
P46783	40S ribosomal protein S10 OS=Homo sapiens OX=9606 GN=RPS10 PE=1 SV=1	0	52.692	56	11	312	10	Pf03501	6204	RPS10	B2R4E3; hsa:6204; P46783; Q5TZC0	ENSG00000124614	5555.6	256.5	153.8	12.6	37.8	80.2	113.4	57.5	108.3	48	88.6	286.4	190.9	8.9	126.3	11198.7	480.1	375.3	369.6	165.8	276.6	129.6	2.9	270.6	35.4	60.4	227.7	229.2	127	177.2	3457.2	130.8	61.1	83.8	62	128.9	90.6
P00441	Superoxide dismutase [Cu-Zn] OS=Homo sapiens OX=9606 GN=SOD1 PE=1 SV=2	0	34.617	51	10	360	10	Pf00080	6647	SOD1	A6NHJ0; D3DSE4; hsa:6647; P00441; Q16669; Q16711; Q16838; Q16839; Q16840; Q6NR85	ENSG00000142168	42701.9	1921.7	482.7	18.2	212.6	570.9	427.3	65.1	262.4	222.2	773.7	823.9	718.1	12.1	275.7	19235	914.2	879.8	653	335.3	794.4	260.9	0	462.8	71.3	174.2	648.1	453.7	350.1	636.1	29042.8	1326.1	130.2	296.6	300.4	722.9	262.5
P68104	Elongation factor 1-alpha 1 OS=Homo sapiens OX=9606 GN=EEF1A1 PE=1 SV=1	0	114.56	50	18	1269	10	Pf00009, Pf03143, Pf03144	1915	EEF1A1	hsa:1915; P04719; P04720; P68104; Q6IQ15	ENSG00000156508	160537	6868.5	1424.2	43.2	312.1	1292.4	1225.8	538.7	1128.6	498.1	1710.8	3387.2	1868.7	6.8	1304.7	106757	4579.1	3808	5134.4	2690.4	3867.1	2325.5	3.1	2459.3	261.5	735.9	2799.6	2792.4	2151.5	2456	101726	4297.1	730.2	1394.5	988	2802.4	1661.8
P18669	Phosphoglycerate mutase 1 OS=Homo sapiens OX=9606 GN=PGAM1 PE=1 SV=2	0	64.974	48	10	403	10	Pf00300	5223	PGAM1	hsa:5223; P18669; Q9BWC0	ENSG00000171314	6643.9	287.6	175	68.3	73.8	123.7	166.8	60.7	148.1	100.5	136	281.4	246.7	14.2	80.2	5127.5	214.7	264.3	370.9	143.6	229	115.8	11.8	193.3	59.8	61.4	221.2	191.3	83.7	139.9	7489.9	330.7	105.4	150.9	163.4	290.1	162.9
P62701	40S ribosomal protein S4, X isoform OS=Homo sapiens OX=9606 GN=RPS4X PE=1 SV=2	0	51.55	45	14	590	10	Pf00467, Pf00900, Pf01479, Pf08071, Pf16121	6191	RPS4X	hsa:6191; P12631; P12750; P27576; P55831; P62701; Q14727; Q6IPY4	ENSG00000198034	34062.3	1502.6	288.9	56.3	77.3	165.3	240.4	141	234.6	107.8	177.6	604.8	370.1	83.4	405	29993.4	1285.6	1424.3	1316.5	733.2	950.9	541.6	21.8	817.2	114.3	200.9	888.8	865.1	510.4	672.7	69952.9	3033.7	436.2	897.7	1013.2	1516.8	968.7
P09651	Heterogeneous nuclear ribonucleoprotein A1 OS=Homo sapiens OX=9606 GN=HNRNPA1 PE=1 SV=5	0	80.173	44	12	530	10	Pf00076, Pf11627	3178	HNRNPA1	A8K4Z8; hsa:3178; P09651; Q3MIB7; Q6PJZ7	ENSG00000135486	18496	697.4	533.8	113.8	260.8	418.1	389.5	109.4	310.9	88.9	177.8	856.7	677.6	48.3	339.4	9764.1	366.4	447.7	484.1	254.8	350.9	232	0.7	249.5	23.8	6.9	263	272.2	178.3	211	15234.7	603.5	44.8	97.6	161.9	192.4	158.4
P50395	Rab GDP dissociation inhibitor beta OS=Homo sapiens OX=9606 GN=GDI2 PE=1 SV=2	0	71.079	41	14	322	10	Pf00996	2665	GDI2	hsa:2665; O43928; P50395; Q5SX88; Q9UQM6	ENSG00000057608	3035.3	140.5	66.9	28.2	43.4	64.5	61.5	28.3	63.2	43.1	58	138.9	111.6	31.8	74.2	10339.5	505.8	290.1	187.5	123.1	230.3	124.6	5.7	92.5	14.8	42.9	226	189	150	152.8	14156.9	635.8	33.7	26.5	73.5	106.1	117.3
O00303	Eukaryotic translation initiation factor 3 subunit F OS=Homo sapiens OX=9606 GN=EIF3F PE=1 SV=1	0	38.266	41	10	143	10	Pf01398, Pf13012	8665	EIF3F	A8K0S2; hsa:8665; O00303; Q6IB45; Q8N978	ENSG00000175390																554.7	24.6	13.1	25.2	12	15.4	13	0	21.2	0	8	11.4	11.3	15.1	12.1	2195.5	81.7	28.3	33.9	23.8	43.2	37.3
P08865	40S ribosomal protein SA OS=Homo sapiens OX=9606 GN=RPSA PE=1 SV=4	0	46.085	39	10	291	10	Pf00318, Pf16122	3921	RPSA	hsa:3921; P08865; P11085; P12030; Q16471; Q6IPD1; Q6IPD2; Q6NSD1; Q6NXQ8; Q86VC0	ENSG00000168028	19413	858.7	540.7	0	148.6	367.8	335.6	62.2	385.5	110.9	142.1	669.1	497.1	0.4	224.6	2308.6	84.2	93.5	117.2	48.1	60.8	45	11.2	49.3	11	20.6	66	65	32	43.3	16559.5	760.3	98.7	207.7	319.8	388.8	236.9
P04083	Annexin A1 OS=Homo sapiens OX=9606 GN=ANXA1 PE=1 SV=2	0	45.471	38	10	162	10	Pf00191	301	ANXA1	B5BU38; hsa:301; P04083	ENSG00000135046	3730.6	148.4	57.1	17.8	25.1	29	48.2	16.4	31.8	9	34.4	59.3	73.4	4.6	50.4	3140.9	134.5	110.5	229.6	68.2	95.1	17.8	0.9	231.1	11.6	1.5	66.5	69.9	41.9	136.6	1089.2	44.4	9.3	33.7	27.3	24.5	22.2
P54727	UV excision repair protein RAD23 homolog B OS=Homo sapiens OX=9606 GN=RAD23B PE=1 SV=1	0	76.4	36	13	287	10	Pf00240, Pf00627, Pf09280	5887	RAD23B	B3KWK8; G5E9P0; hsa:5887; P54727; Q7Z5K8; Q8WUB0	ENSG00000119318	11603.5	522	275.8	5.3	78.9	143	144.3	27.4	166.2	50.9	127.8	289.7	215.2	0.8	111.2	1238.6	54.9	52.5	124.6	52.6	38.2	62.6	5.4	42.2	8	12.9	70.8	44.4	25.4	32.1	16221.4	751.7	137.6	219.4	346.7	502.3	218.5
O15144	Actin-related protein 2/3 complex subunit 2 OS=Homo sapiens OX=9606 GN=ARPC2 PE=1 SV=1	0	43.735	33	10	126	10	Pf04045	10109	ARPC2	hsa:10109; O15144; Q92801; Q9P1D4	ENSG00000163466	6172.3	282.7	237.6	16.1	50.8	95.9	179.8	65	144.5	65.3	151.9	497.8	246.9	26.9	211.5	1920.8	78.8	89.1	105.9	50.4	59.7	52.7	0.4	43.3	20.9	15.5	51.8	61.1	26.4	42.2	6212	327.6	130.6	218.5	149.6	278.8	210.4
P35249	Replication factor C subunit 4 OS=Homo sapiens OX=9606 GN=RFC4 PE=1 SV=2	0	37.538	33	10	124	10	Pf00004, Pf08542	5984	RFC4	B4DM41; D3DNV2; hsa:5984; P35249; Q6FHX7	ENSG00000163918	1081.8	39.1	35.2	7.7	17.9	27.8	30.4	9.3	21.5	8.7	11.3	58.4	38.8	2.9	22.9																294.2	16.3	21.5	30.8	21.1	43.9	22.2
Q14847	LIM and SH3 domain protein 1 OS=Homo sapiens OX=9606 GN=LASP1 PE=1 SV=2	0	35.921	33	10	153	10	Pf00412, Pf00880, Pf14604	3927	LASP1	B4DGQ0; hsa:3927; Q14847; Q96ED2; Q96IG0	ENSG00000002834	879.4	36.2	5.3	0	1.9	5.2	7.9	0	6.9	3	7.1	11.3	15.6	0	11.4	940.5	42.8	33.4	46.8	18.3	36.7	12.7	0	11	1.4	7.2	38.2	26.9	15.4	22.8	7888.5	385.5	94.5	109.4	92.6	104.5	103.8
Q00059	Transcription factor A, mitochondrial OS=Homo sapiens OX=9606 GN=TFAM PE=1 SV=1	0	34.354	32	10	224	10	Pf00505, Pf09011	7019	TFAM	A8MRB2; A9QXC6; B5BU05; hsa:7019; Q00059; Q5U0C6	ENSG00000108064	7275.1	320.5	145.2	16.5	48.5	70.1	68.4	25.7	98	33.7	82.5	201.2	158	0	108.7	8598.5	342.3	578	460	262	362.9	238.4	36.3	245.9	60.8	112.2	376.9	268.7	200.8	229.8	7055	287.4	62.6	79.9	78.2	142.9	95
P05388	60S acidic ribosomal protein P0 OS=Homo sapiens OX=9606 GN=RPLP0 PE=1 SV=1	0	45.133	31	10	289	10	Pf00428, Pf00466, Pf17777	6175	RPLP0	hsa:6175; P05388; Q3B7A4; Q9BVK4	ENSG00000089157	3108.3	130.8	101.6	11.5	16.8	57.2	60.6	34.6	74.6	30	69.6	200.4	111.8	0	81.3	2051.1	76.4	213.8	198	118.9	182	99.6	0	120.1	39	32.6	113.7	151.5	97.2	110.6	3310.6	146.3	74.1	101	52.4	166	116
P15880	40S ribosomal protein S2 OS=Homo sapiens OX=9606 GN=RPS2 PE=1 SV=2	0	43.48	31	10	489	10	Pf00333, Pf03719	6187	RPS2	B2R5G0; D3DU82; hsa:6187; P15880; Q3MIB1	ENSG00000140988	43677.3	1914.4	227.4	13.6	80.4	165.3	164.7	124.2	247.4	128.2	135.4	414.4	246.8	56.2	319.1	24743.2	1078.4	592.1	620.6	136.8	202.2	136.4	0	451.3	68.7	88.8	441.6	192.2	122.8	198.5	52476.5	2235.9	161.8	502.9	399.2	580.7	422.3
Q13283	Ras GTPase-activating protein-binding protein 1 OS=Homo sapiens OX=9606 GN=G3BP1 PE=1 SV=1	0	56.702	30	11	259	10	Pf00076, Pf02136	10146	G3BP1	hsa:10146; Q13283; Q5HYE9	ENSG00000145907	2789.5	107.8	81.1	205.3	33.1	50.1	54.6	75	71.3	27.4	65.8	137.4	115.9	25.7	113.7	2826.3	99.4	99.4	124.6	80.1	85.3	62.8	20.4	61.8	38.7	127	102.7	106.5	43.7	58.5	3338.8	133.3	31.7	78.9	90.6	57.6	56
P43686	26S proteasome regulatory subunit 6B OS=Homo sapiens OX=9606 GN=PSMC4 PE=1 SV=2	0	38.292	30	10	111	10	Pf00004, Pf16450, Pf17862	5704	PSMC4	hsa:5704; P43686; Q96FV5; Q9UBM3; Q9UEX3	ENSG00000013275; ENSG00000281221																															4148.9	177	26.4	71	47.2	100.8	53.7
P08621	U1 small nuclear ribonucleoprotein 70 kDa OS=Homo sapiens OX=9606 GN=SNRNP70 PE=1 SV=2	0	52.757	28	10	153	10	Pf00076, Pf12220	6625	SNRNP70	B3KUA3; hsa:6625; P08621; P78493; P78494; Q15364; Q15686; Q15687; Q15689; Q99377; Q9UE45; Q9UE46; Q9UE47; Q9UE48; Q9UFQ6	ENSG00000104852	2204.6	90.7	62.2	16.6	21	29.8	48.2	7.4	39.7	11.6	32.1	77.8	58	1.6	20.5
P50213	Isocitrate dehydrogenase [NAD] subunit alpha, mitochondrial OS=Homo sapiens OX=9606 GN=IDH3A PE=1 SV=1	0	41.865	27	10	139	10	Pf00180	3419	IDH3A	D3DW83; hsa:3419; P50213; Q9H3X0	ENSG00000166411	5688.8	279.6	52.9	13.3	36.8	37.1	46.9	23.6	44.6	18	53.2	105	65.3	2.3	70	1676.9	72.6	60.3	54.7	25.6	33.1	19.7	0.8	33.7	11.6	14.7	38.8	33.4	18	20.8	2247	82.2	6.2	21.4	34.5	64	15.9
P35659	Protein DEK OS=Homo sapiens OX=9606 GN=DEK PE=1 SV=1	0	48.849	26	10	198	10	Pf08766	7913	DEK	B2R6K6; B4DN37; hsa:7913; P35659; Q5TGV4; Q5TGV5	ENSG00000124795	7679.6	313.2	97.7	1.5	26.1	26.9	80.9	9.6	15.2	9	72.7	147.3	46.7	0.4	95.9	4417	194.6	270.4	275.5	161.4	115.9	125	1.4	141.1	18	7.9	162.3	167	119.6	149.8	11319.7	488	105.8	156	118.3	148.5	93.1
Q9NTK5	Obg-like ATPase 1 OS=Homo sapiens OX=9606 GN=OLA1 PE=1 SV=2	0	46.447	26	10	271	10	Pf01926, Pf06071	29789	OLA1	D7EHM2; hsa:29789; Q5BJD7; Q8NCI8; Q96CU1; Q96SV2; Q9NTK5; Q9P1D3; Q9UNY9; Q9Y6G4	ENSG00000138430	10550.9	518.9	150.6	45.6	55.1	92.9	129.5	54.3	104.8	52.4	86	204.9	176.3	22.5	88.2	5459.5	244.2	146.8	232.5	95.1	74	84.1	11.8	87	22.5	51.4	75.1	94.7	89.9	89	5580.5	265.8	15	75.8	76.4	94.5	61.5
Q9Y3I0	RNA-splicing ligase RtcB homolog OS=Homo sapiens OX=9606 GN=RTCB PE=1 SV=1	0	44.791	26	10	111	10	Pf01139	51493	RTCB	B2R6A8; hsa:51493; Q6IAI0; Q9BWL4; Q9NTH1; Q9P037; Q9P0J3; Q9Y3I0	ENSG00000100220																1473.7	76.5	85.4	126.9	57.1	54	57.9	7.3	54.2	24.7	9.8	74.1	54.3	35.9	56.8
Q9UMS4	Pre-mRNA-processing factor 19 OS=Homo sapiens OX=9606 GN=PRPF19 PE=1 SV=1	0	44.577	26	10	199	10	Pf00400, Pf04564, Pf08606	27339	PRPF19	hsa:27339; Q9UMS4	ENSG00000110107	6799.8	303.8	197.8	6.3	65.1	105.2	186.4	38.1	136.7	13.2	69.1	252	191.5	7.6	66.2	7707.1	315.1	368.7	587.7	224.6	271.9	177.6	44.7	237.2	33.9	33.3	308.1	274.9	171.1	234.9
Q9BWF3	RNA-binding protein 4 OS=Homo sapiens OX=9606 GN=RBM4 PE=1 SV=1	0	40.092	26	10	152	10	Pf00076, Pf00098	5936	RBM4	B3KUN0; B4E1U0; E7EQS3; hsa:5936; O02916; Q4VC48; Q6P1P2; Q8WU85; Q9BWF3	ENSG00000173933	1242.2	49.4	32.3	12.6	16	21.8	20.6	15.7	15.6	8.4	17.7	47.7	28.2	2.7	19.3
Q9UNM6	26S proteasome non-ATPase regulatory subunit 13 OS=Homo sapiens OX=9606 GN=PSMD13 PE=1 SV=2	0	37.241	25	10	190	10	Pf01399	5719	PSMD13	B3KT15; hsa:5719; O75831; Q53XU2; Q9UNM6; Q9UNV3	ENSG00000185627	2335.3	120.3	54.6	2.1	17.6	27.7	40	9.2	46.1	6.4	20.1	59.8	41.4	1.1	21.7	955.7	34.9	22.9	32.9	8.6	25.4	14.1	1.1	16.9	7.8	6.1	24.9	27.5	15	13.1	2752.1	122.8	17.3	18.8	20.3	47.7	24.2
Q13867	Bleomycin hydrolase OS=Homo sapiens OX=9606 GN=BLMH PE=1 SV=1	0	39.034	24	10	204	10	Pf03051	642	BLMH	B2R796; hsa:642; Q13867; Q53F86; Q9UER9	ENSG00000108578	11488	533.7	112.8	8.6	46.3	64.7	72.8	26.9	96.1	29.2	28.8	151.9	100.2	2.7	63.8	6255	270.1	80.5	135.3	47.1	66.5	47.3	2.3	43.4	18.2	27.6	73.9	64.8	51.5	48.2	7126	322.2	2.1	15.8	62.3	66.2	37.4
Q08752	Peptidyl-prolyl cis-trans isomerase D OS=Homo sapiens OX=9606 GN=PPID PE=1 SV=3	0	37.649	24	10	88	10	Pf00160, Pf13176	5481	PPID	B2R9V2; hsa:5481; Q08752	ENSG00000171497	998.5	38.3	6.3	0	4.2	4.4	7.5	6	5.6	3.2	15	20.9	16.5	0	13.8	1392.7	55.5	50.6	79.9	23.2	51.8	31.4	0	41.1	13.2	9.3	55.3	47.6	17.7	31.2	3048	130.4	30.4	39.5	42.9	78.5	47.4
P52292	Importin subunit alpha-1 OS=Homo sapiens OX=9606 GN=KPNA2 PE=1 SV=1	0	42.298	23	10	256	10	Pf00514, Pf01749, Pf16186	3838	KPNA2	B9EJD6; hsa:3838; P52292; Q53YE3; Q6NVW7; Q9BRU5	ENSG00000182481	624.6	26.6	12.3	2.5	4.8	6.4	10	2.3	8.7	5.1	12.7	20.2	15.4	0	8.6	998.6	44.3	52.6	29.8	29.3	46	24.1	1.4	15.1	13.5	16.5	41.1	24.5	18	16.2	5256	250	72.6	152.9	72.3	251.5	160.1
Q9UNH7	Sorting nexin-6 OS=Homo sapiens OX=9606 GN=SNX6 PE=1 SV=1	0	45.122	22	11	130	10	Pf00787, Pf09325	58533	SNX6	C0H5W9; hsa:58533; Q9UNH7; Q9Y449	ENSG00000129515	825.2	30.7	25.9	85.4	16.1	17	23.2	80.5	33.3	25.4	10.3	47.1	30.6	21.3	61.7	897	36.4	59	78.2	38.6	34.3	30.9	8.3	50.5	21.2	18.6	76.7	38.9	29.2	33.9	6235.9	241.8	73.1	114	134.7	192.5	114.9
P22234	Bifunctional phosphoribosylaminoimidazole carboxylase/phosphoribosylaminoimidazole succinocarboxamide synthetase OS=Homo sapiens OX=9606 GN=PAICS PE=1 SV=3	0	49.06	21	10	344	10	Pf00731, Pf01259	10606	PAICS	E9PDH9; hsa:10606; P22234; Q68CQ5	ENSG00000128050	10530.3	490.4	77.7	5.3	17.4	47.3	64.5	32.4	75.8	46.2	115	193.1	129	3.2	103.3	9702	461.4	446	497.2	273.7	380.2	228.7	91.3	336.5	63.6	153.9	384.8	323.5	233.7	267.5	27556.3	1193	130.8	300.3	241.6	518.5	317.2
Q15046	Lysine--tRNA ligase OS=Homo sapiens OX=9606 GN=KARS1 PE=1 SV=3	0	42.559	21	10	106	10	Pf00152, Pf01336	3735	KARS1	A8MSK1; D3DUK4; hsa:3735; O14946; Q15046; Q96J25; Q9HB23	ENSG00000065427	3343.3	159.7	52.5	44.6	48.2	29.1	70	27.4	40.9	50.7	123	94.9	80.6	1.9	35.6	2417.8	96.3	60.7	75.7	47	54.8	46.2	19.8	42.7	23.8	23.3	52.4	38.7	25.1	26.6	3756.4	167.4	15.9	46.7	28.2	56.5	41.8
P61201	COP9 signalosome complex subunit 2 OS=Homo sapiens OX=9606 GN=COPS2 PE=1 SV=1	0	32.508	21	10	98	10	Pf01399	9318	COPS2	hsa:9318; O88950; P61201; Q15647; Q6FGP4; Q9BY54; Q9R249; Q9UNI2; Q9UNQ5	ENSG00000166200																															1755.6	63.2	8	13.9	28.2	14.6	13.2
P09622	Dihydrolipoyl dehydrogenase, mitochondrial OS=Homo sapiens OX=9606 GN=DLD PE=1 SV=2	0	61.672	20	10	245	10	Pf02852, Pf07992	1738	DLD	B2R5X0; B4DHG0; B4DT69; hsa:1738; P09622; Q14131; Q14167; Q59EV8; Q8WTS4	ENSG00000091140																1348.6	64.9	50.9	53.2	28.8	32.6	17.6	2.6	24.9	19.8	13.4	32	29.5	20.3	13.2	7876.7	315.3	23.9	70.2	81.8	93.4	60.6
P60228	Eukaryotic translation initiation factor 3 subunit E OS=Homo sapiens OX=9606 GN=EIF3E PE=1 SV=1	0	33.977	20	10	189	10	Pf01399, Pf09440	3646	EIF3E	hsa:3646; O43902; P60228; Q64058; Q64059; Q64252; Q6FG33; Q8WVK4	ENSG00000104408	6513.9	302.9	103.1	32	38.3	48.2	80.8	38.4	77.5	32.2	63.3	174.5	126.7	8.4	61.2	5116	213.5	62.6	80.1	34.8	43	32.4	1.5	57.2	7.6	16.1	51.4	50.7	23.5	38.8	8816.3	403.4	14.2	49	138.4	73.8	44.9
P28838	Cytosol aminopeptidase OS=Homo sapiens OX=9606 GN=LAP3 PE=1 SV=3	0	50.252	19	10	219	10	Pf00883, Pf02789	51056	LAP3	B3KMQ3; hsa:51056; P28838; Q6IAM6; Q6P0L6; Q9UQE3	ENSG00000002549	2631.8	101.4	34.2	8.6	9.2	16.6	27.6	3.6	19.6	6.8	18.6	41.7	28.8	1.8	34.1																1720.8	80.2	15.7	31.4	35.7	30.1	24.5
P48637	Glutathione synthetase OS=Homo sapiens OX=9606 GN=GSS PE=1 SV=1	0	37.618	19	10	146	10	Pf03199, Pf03917	2937	GSS	B2R697; B6F210; E1P5P9; hsa:2937; P48637; Q4TTD9	ENSG00000100983	2943.1	124.1	19.4	0	10.6	14.1	29.4	6.1	19.1	11.5	13.1	42.8	35.8	1.4	26.1	2235.5	100.6	135.6	86.3	37.7	63.5	31.9	1.1	45.8	16.1	16.1	61.9	42.8	27.7	46.8	2501.9	112.8	11.8	50.6	59	40.7	29.3
P38606	V-type proton ATPase catalytic subunit A OS=Homo sapiens OX=9606 GN=ATP6V1A PE=1 SV=2	0	42.272	18	10	77	10	Pf00006, Pf02874, Pf16886	523	ATP6V1A	B2RBR8; B7Z1R5; D3DN75; hsa:523; P38606; Q53YD9; Q96DY6; Q9UHY3	ENSG00000114573	163.7	9.8	13.5	10.1	7.9	8.8	9.7	6	7.9	11.5	23.7	12.3	16.6	2.9	15.3																282.3	15.7	6.1	7.5	13.1	14.9	7.4
Q08J23	RNA cytosine C(5)-methyltransferase NSUN2 OS=Homo sapiens OX=9606 GN=NSUN2 PE=1 SV=2	0	46.821	17	10	130	10	Pf01189	54888	NSUN2	A8K529; B2RNR4; B3KP09; B4DQW2; G3V1R4; hsa:54888; Q08J23; Q9BVN4; Q9H858; Q9NXD9	ENSG00000037474	2376.4	93.8	86.6	3	28.9	31.1	54.6	7.9	60.4	8.4	40.7	92.9	62.7	2.9	22.3	721.8	23.8	51.2	48.7	37	31.2	23.1	0	31.8	9.3	2.6	33.2	25.4	19.2	21	167.7	5.6	0	3.1	0	6	2.2
P17812	CTP synthase 1 OS=Homo sapiens OX=9606 GN=CTPS1 PE=1 SV=2	0	44.563	16	11	206	10	Pf00117, Pf06418	1503	CTPS1	B4DR64; D3DPW1; hsa:1503; P17812; Q5VW67; Q96GK6	ENSG00000171793	11826.9	533	104.2	57.2	48.2	81.3	131.8	47.3	94.7	45.4	80.4	169.5	117.1	7.7	121.9	7822.8	357.3	200.2	238.7	114.3	177.7	96.9	9.7	100.7	27.1	41.6	143.9	134.1	99.4	105.4	19561.7	845.5	58.7	151.7	182.5	234.9	172
Q9UHB9	Signal recognition particle subunit SRP68 OS=Homo sapiens OX=9606 GN=SRP68 PE=1 SV=2	0	42.052	16	10	159	10	Pf16969	6730	SRP68	B3KUU5; B3KWY7; G3V1U4; hsa:6730; Q8NCJ4; Q8WUK2; Q9UHB9	ENSG00000167881	1136.6	46.9	18.7	8.1	9.9	8.8	18.5	11.9	8.8	6.4	8.5	29.2	21.1	0	20.5	1056	47.2	36.8	41	16.7	16.7	5	3.4	15.3	6.6	12.1	21.7	13.4	12.3	8.2	4178.5	180.5	15.8	27.3	54.3	69.8	41.9
P49591	Serine--tRNA ligase, cytoplasmic OS=Homo sapiens OX=9606 GN=SARS1 PE=1 SV=3	0	40.843	16	10	241	10	Pf00587, Pf02403	6301	SARS1	B2R6Y9; hsa:6301; P49591; Q5T5C8; Q9NSE3	ENSG00000031698	9092.2	396.8	142.2	41.3	50	70.8	148.8	54.3	124.6	64.7	60.3	215.8	196.2	10.4	125.4	1144.2	40.2	84	72.9	38.7	45.3	26.5	11.2	35.2	32	53	33.5	44.6	27.9	34.3	10570.3	571.7	1237.6	709.9	602.5	924.7	563.5
O00541	Pescadillo homolog OS=Homo sapiens OX=9606 GN=PES1 PE=1 SV=1	0	30.85	16	10	62	10	Pf06732, Pf16589	23481	PES1	hsa:23481; O00541; Q6IC29	ENSG00000100029	215.1	11.8	9.1	9.4	7.6	2.8	7.1	3.7	8.6	7.9	7.9	12.6	5.4	0	8.1	163.7	4	11	14	6.8	12.9	4	2	10	4.7	3.8	9.7	6.3	3.5	3.2	3405.6	139.3	37.1	87	63.5	99.6	82.8
O00571	ATP-dependent RNA helicase DDX3X OS=Homo sapiens OX=9606 GN=DDX3X PE=1 SV=3	0	41.566	15	10	176	10	Pf00270, Pf00271	1654	DDX3X	A8K538; B4E3E8; hsa:1654; O00571; O15536	ENSG00000215301	4557.8	183.8	86.7	1.3	20.8	40.5	38.4	12.2	54.3	22.2	8.8	98.2	77.7	0	53.2	1223.6	55.7	69.5	111.2	54.9	101.9	32.3	0	42.6	7.4	18.1	63.8	48.1	35.3	40.4	2298.6	85.1	7.8	18.2	64.2	37.3	14.6
Q9H307	Pinin OS=Homo sapiens OX=9606 GN=PNN PE=1 SV=5	0	38.886	15	10	81	10	Pf04696, Pf04697	5411	PNN	B4DZX8; hsa:5411; O60899; Q53EM7; Q6P5X4; Q7KYL1; Q99738; Q9H307; Q9UHZ9; Q9UQR9	ENSG00000100941	1070.5	34.1	15.2	0	6.8	7.1	15.8	0	0.8	0	17.3	27.6	15.4	0	17.2	163.1	7.8	21.8	14.6	9.7	12.5	5.9	2.7	11.2	4.1	3.3	10.5	11.8	7.1	11	2543.3	95.5	21.8	38.7	54.4	76.9	40.5
Q9NY33	Dipeptidyl peptidase 3 OS=Homo sapiens OX=9606 GN=DPP3 PE=1 SV=2	0	35.663	15	10	67	10	Pf03571	10072	DPP3	B2RDB5; B4DLX4; F5H8L6; hsa:10072; O95748; Q969H2; Q9BV67; Q9HAL6; Q9NY33	ENSG00000254986																															811.2	25.2	4.3	9.5	18	16.6	7.6
P56192	Methionine--tRNA ligase, cytoplasmic OS=Homo sapiens OX=9606 GN=MARS1 PE=1 SV=2	0	48.568	13	10	259	10	Pf00043, Pf00458, Pf09334, Pf18485, Pf19303	4141	MARS1	B3KVK7; hsa:4141; P56192; Q14895; Q53H14; Q96A15; Q96BZ0; Q9NSE0	ENSG00000166986	7241.9	341.9	162.3	7.5	40.2	89.2	94.1	28.8	95.7	33.2	72.1	225.4	152	4.9	81.3	1619.3	80.7	80.7	67.4	26.2	42.2	33.1	1.5	30.7	8.7	18.4	46.7	39.9	26.6	47.1	6710.2	284.2	48.8	74.6	60.4	135.3	80.6
Q1KMD3	Heterogeneous nuclear ribonucleoprotein U-like protein 2 OS=Homo sapiens OX=9606 GN=HNRNPUL2 PE=1 SV=1	0	38.379	12	10	169	10	Pf00622, Pf02037, Pf13671	221092	HNRNPUL2	hsa:221092; Q1KMD3; Q8N3B3	ENSG00000214753	6300.4	253.5	155.8	0	41.2	75.1	121.3	6	66.6	14.5	18.9	143.7	123.4	0	36.6																3781.3	160.5	30.6	42.4	113	78.5	40.4
P23921	Ribonucleoside-diphosphate reductase large subunit OS=Homo sapiens OX=9606 GN=RRM1 PE=1 SV=1	0	46.755	11	10	302	10	Pf00317, Pf02867, Pf03477	6240	RRM1	hsa:6240; P23921; Q9UNN2	ENSG00000167325	6528.1	287.9	62.7	11.6	51.1	63.1	84.1	48.7	93.4	40.2	44.3	145.8	101.4	14.3	68.3	3986.6	155.5	144.8	154.8	84.5	139.4	59.1	17.7	115.4	27.2	36.5	116.2	107.8	84.9	115	7829.6	330.4	45.2	111.6	92.6	130.1	101.1
O00410	Importin-5 OS=Homo sapiens OX=9606 GN=IPO5 PE=1 SV=4	0	37.946	10	10	229	10	Pf02985, Pf18808, Pf18816, Pf18829	3843	IPO5	B4DZA0; hsa:3843; O00410; O15257; Q5T578; Q86XC7	ENSG00000065150	1744.8	84.5	44.6	26.1	18.9	31.7	44.7	26.4	42.4	33.5	47.5	88.4	62.2	8.7	41.7	4349.3	184.1	198	212.1	119.3	153.7	93.1	21.1	151.3	37.5	44.1	147.2	127.8	97.4	97.3	3754.3	174.1	19	44	63.4	63.8	57.6
Q7L014	Probable ATP-dependent RNA helicase DDX46 OS=Homo sapiens OX=9606 GN=DDX46 PE=1 SV=2	0	43.355	9	10	148	10	Pf00270, Pf00271	9879	DDX46	hsa:9879; O94894; Q7L014; Q96EI0; Q9Y658	ENSG00000145833	4523.5	198.3	106.5	27.3	39.1	61.1	82.5	23.6	48	19.9	60.5	147.3	103.6	17.4	69.9	3390.8	123.9	147.1	171.5	77.6	103.5	63.4	10.8	94	24.2	15.3	120.8	80.6	52.1	63.3	2123.1	97.7	21.5	36.4	42.8	55	29.8
Q9H2G2	STE20-like serine/threonine-protein kinase OS=Homo sapiens OX=9606 GN=SLK PE=1 SV=1	0	42.355	8	10	117	10	Pf00069, Pf12474	9748	SLK	D3DRA0; D3DRA1; hsa:9748; O00211; Q6P1Z4; Q86WU7; Q86WW1; Q92603; Q9H2G2; Q9NQL0; Q9NQL1	ENSG00000065613	912.9	44.4	21.8	14.5	17.4	14.3	13.2	19.4	14.4	11.1	20.5	25.3	24.9	5.1	15.7	614.5	26.3	36.6	44.1	28.5	28.7	9	12.1	21.1	13.2	9.8	31.2	14.1	10.1	21	599.5	21	13	8.3	5.7	22.8	12.3
Q9Y2A7	Nck-associated protein 1 OS=Homo sapiens OX=9606 GN=NCKAP1 PE=1 SV=1	0	41.525	8	10	91	10	Pf09735	10787	NCKAP1	hsa:10787; O60329; Q53QN5; Q53S94; Q53Y35; Q9Y2A7	ENSG00000061676	93	2.9	0	4.6	0	4.4	0	4.1	2.9	1.7	0	7.1	0	0	0																656.7	23.1	1.5	7	7.2	10.8	5.3
P49750	YLP motif-containing protein 1 OS=Homo sapiens OX=9606 GN=YLPM1 PE=1 SV=4	0	34.218	6	10	69	10	Pf13671	56252	YLPM1	hsa:56252; P49750; P49752; Q96I64; Q9P1V7	ENSG00000119596																427.6	14.3	28.1	32.8	16.4	13.5	16.8	2.1	12.4	2.3	4	14.8	21.4	12.5	18.8	197.1	11.1	1.4	0	3.5	8.5	3.7
Q8TEQ6	Gem-associated protein 5 OS=Homo sapiens OX=9606 GN=GEMIN5 PE=1 SV=3	0	28.68	6	10	88	10	Pf00400, Pf12894	25929	GEMIN5	hsa:25929; Q14CV0; Q8TEQ6; Q8WWV4; Q969W4; Q9H9K3; Q9UFI5	ENSG00000082516																570.1	21.4	26.4	22.1	13.5	28.8	10.6	1.9	14	3.6	3.1	17.4	14.7	13.3	9.3	4224.5	164.6	43.9	80.2	72.3	105	69.6
P11717	Cation-independent mannose-6-phosphate receptor OS=Homo sapiens OX=9606 GN=IGF2R PE=1 SV=3	0	33.754	4	10	92	10	Pf00040, Pf00878	3482	IGF2R	hsa:3482; P11717; Q7Z7G9; Q96PT5	ENSG00000197081	240.1	14.4	4.3	2.8	1.8	3.1	0	0	4.3	2.3	12	4.6	3.9	0	6.6																1083.2	39.2	9.2	17.2	19.8	33.1	24.3
P49792	E3 SUMO-protein ligase RanBP2 OS=Homo sapiens OX=9606 GN=RANBP2 PE=1 SV=2	0	31.174	4	10	146	10	Pf00160, Pf00638, Pf00641, Pf12185	5903	RANBP2	hsa:5903; P49792; Q13074; Q15280; Q53TE2; Q59FH7	ENSG00000153201	1971.9	76.5	31.8	0	10	13.7	14.6	7.9	15.4	3.7	7.5	42.6	28.4	0	15.9	233	8.2	29.4	34.1	59.8	31.6	25.1	20.8	29.2	7.9	46.8	25.4	35.6	19.9	27.6	5862.9	262.9	32.3	77.4	63.9	58.2	74.7
P05114	Non-histone chromosomal protein HMG-14 OS=Homo sapiens OX=9606 GN=HMGN1 PE=1 SV=3	0	47.319	60	9	232	9	Pf01101	3150	HMGN1	hsa:3150; P05114; Q3KQR8	ENSG00000205581	2999.2	129.2	124.5	15.7	47.5	158.1	165.1	10.8	62.2	42.5	83.2	191.1	222.6	1.9	112.1	4097.6	193.4	355.7	543.7	245.4	420.9	229.1	0.6	268.2	102.8	71.2	289.6	294.4	277.7	352	7213.1	338.3	118.7	259.7	200.5	641.4	240.4
P60660	Myosin light polypeptide 6 OS=Homo sapiens OX=9606 GN=MYL6 PE=1 SV=2	0	47.23	58	9	328	9		4637	MYL6	hsa:4637; P16475; P24572; P24573; P60660; Q12790; Q561V9; Q6IAZ0; Q6IPY5	ENSG00000092841	12421.3	513.1	156.4	27.2	85.3	92.1	104.4	52.4	117	46.9	87.3	225.7	178.1	1.7	136.6	8388.5	371.5	370.9	556.4	233.1	272.2	135.5	14.9	211	40.6	84.8	295.9	243.5	165.3	192.1	4871.9	196.6	33	65.8	67.4	162.1	86.4
P62277	40S ribosomal protein S13 OS=Homo sapiens OX=9606 GN=RPS13 PE=1 SV=2	0	40.677	56	9	362	9	Pf00312, Pf08069	6207	RPS13	B2R549; hsa:6207; P19116; P62277; Q02546; Q29200; Q498Y0	ENSG00000110700	20469.2	968.9	230.8	27.3	68.7	131.5	189.7	69.1	156.4	129.9	120.3	396.4	305.6	20.4	202.4	17391	825	565	525.1	312	411.1	271.3	10.4	326.2	50.4	116.5	315.3	368.9	214.7	326.6	13429.4	664.9	140.3	162.6	167.2	267.1	185.9
P62249	40S ribosomal protein S16 OS=Homo sapiens OX=9606 GN=RPS16 PE=1 SV=2	0	38.535	53	9	333	9	Pf00380	6217	RPS16	B2RDD5; hsa:6217; P17008; P62249	ENSG00000105193	3670.8	146.8	81.7	73.6	39.3	49	120	72.7	76.5	53.9	88.2	148.3	100.2	6	135.1	3094.9	128.1	215.8	327.1	149.1	170.7	115.5	25.5	207.8	44.9	38.6	201.9	159.2	69.6	87.3	6271	273.3	59.5	142.2	107.1	176.8	110.8
P62269	40S ribosomal protein S18 OS=Homo sapiens OX=9606 GN=RPS18 PE=1 SV=3	0	50.807	51	9	439	9	Pf00416	6222	RPS18	hsa:6222; P25232; P62269; Q5SUJ3; Q6IPF8	ENSG00000096150; ENSG00000223367; ENSG00000226225; ENSG00000231500; ENSG00000235650	34831.9	1530.8	710	0	189.3	449	393.1	71.1	525.5	135.7	123.5	847.4	628.1	0.9	354.7	28104.1	1216.7	1267.6	1459.9	585.1	838.6	479.6	1.3	721	61.7	189.9	701.4	681.6	422.3	611	38901.6	1615.9	167.2	525.1	599.6	677.3	410.6
P54819	Adenylate kinase 2, mitochondrial OS=Homo sapiens OX=9606 GN=AK2 PE=1 SV=2	0	47.879	49	9	209	9	Pf00406, Pf05191	204	AK2	A8K6L1; B4DHH7; B4DL64; hsa:204; P54819; Q16856; Q5EB54; Q5TIF7; Q8TCY2; Q8TCY3	ENSG00000004455	1298.9	54.2	11.1	7.4	9.9	14.5	10.6	3.6	13	3.5	10.5	29.1	18.8	0	8.5	7047.3	343.3	601.3	425.7	251.7	421.2	160.8	0.3	223.6	43.9	87.3	179.4	280	193.5	227.2	1647.6	73.6	28.8	51.9	44.7	64.5	35.2
Q15181	Inorganic pyrophosphatase OS=Homo sapiens OX=9606 GN=PPA1 PE=1 SV=2	0	46.273	49	11	152	9	Pf00719	5464	PPA1	hsa:5464; Q15181; Q2M348; Q5SQT7; Q6P7P4; Q9UQJ5; Q9Y5B1	ENSG00000180817																2278.3	109.6	82.8	140.2	83.7	66.4	67.4	32	77.8	60.8	35.5	86	79.2	39.5	44.8	3013.2	128.5	13.7	41.9	58.3	92	37.7
P61313	60S ribosomal protein L15 OS=Homo sapiens OX=9606 GN=RPL15 PE=1 SV=2	0	37.893	46	9	338	9	Pf00827	6138	RPL15	hsa:6138; P39030; P41051; P61313; Q5U0C0; Q642I1; Q6IPX6; Q8WYP2; Q96C44; Q9H2E5	ENSG00000174748	21843.3	906.2	651.7	28.1	206.4	417.3	396.4	107.8	440.8	262.2	111.3	864.5	643.1	32.6	257.2	18753.5	821.4	972.4	1022.1	533.6	731.5	443.7	50.7	503.4	178.6	179.8	535.9	589.2	433.5	522.5	24190.8	995.9	198	318.2	484.4	563.3	350.7
P12004	Proliferating cell nuclear antigen OS=Homo sapiens OX=9606 GN=PCNA PE=1 SV=1	0	40.408	38	9	404	9	Pf00705, Pf02747	5111	PCNA	B2R897; D3DW02; hsa:5111; P12004	ENSG00000132646	39827.1	1779.2	385.3	23	130.1	242.2	501.8	61.2	230.2	67	131.3	695.2	523.1	7.8	402.8	17131.8	792.1	425.4	768.4	304.8	393.8	319.7	0	265.3	23.7	5.3	574	460.6	351.5	300.5	18002.2	802.4	65.3	253.2	315.2	268.9	176.7
P06493	Cyclin-dependent kinase 1 OS=Homo sapiens OX=9606 GN=CDK1 PE=1 SV=3	0	38.144	38	9	109	9	Pf00069	983	CDK1	A8K7C4; C9J497; hsa:983; O60764; P06493	ENSG00000170312																1862.8	79.2	32.8	47.7	29.7	18.8	18.6	10.8	27	23	25.2	42.2	19.2	10.6	9.1	545.2	17.4	9.7	14.1	18	22.8	17.6
O14818	Proteasome subunit alpha type-7 OS=Homo sapiens OX=9606 GN=PSMA7 PE=1 SV=1	0	37.244	36	9	277	9	Pf00227, Pf10584	5688	PSMA7	B2R515; hsa:5688; O14818; Q5JXJ2; Q9BR53; Q9H4K5; Q9UEU8	ENSG00000101182	20174.4	966.8	189.3	86.5	75.9	92.4	165.9	102.9	140.8	85.2	135.6	320.5	177.8	74.7	221	10790.5	483.4	400.4	406.3	160.6	237.3	164	23.7	238.5	74	22.3	306.2	217.6	152.6	174.2	6739.9	302.5	38.6	75.3	110.5	89.1	65.1
Q9BWD1	Acetyl-CoA acetyltransferase, cytosolic OS=Homo sapiens OX=9606 GN=ACAT2 PE=1 SV=2	0	47.207	35	9	176	9	Pf00108, Pf02803	39	ACAT2	B7Z233; E1P5B1; hsa:39; Q16146; Q5TCL7; Q8TDM4; Q9BWD1	ENSG00000120437	6061	291.4	19.8	0	7	23.6	47.7	16.8	19.8	6.7	22.6	67.9	44.4	0	44.6	1965.6	79.2	73	88.2	28.7	34.3	21.8	8	26.6	15.4	18.6	65.1	34	28.4	73.2	3876.8	179	25.7	25.9	32.7	42.3	34
P38117	Electron transfer flavoprotein subunit beta OS=Homo sapiens OX=9606 GN=ETFB PE=1 SV=3	0	45.357	34	9	403	9	Pf01012	2109	ETFB	A8K766; B3KNY2; hsa:2109; P38117; Q6IBH7; Q71RF6; Q9Y3S7	ENSG00000105379	12960.3	572.7	263.2	53.7	90.8	146.8	190.2	58.3	225.8	88.5	94.3	218.7	244.7	4.3	122.8	6188.5	276.6	288.7	222	101.6	179.9	81.4	0	125.2	18.8	32.1	184.3	121.7	103.6	103	20874.4	907.3	111.7	242.6	415.6	436.5	216.7
Q9NX58	Cell growth-regulating nucleolar protein OS=Homo sapiens OX=9606 GN=LYAR PE=1 SV=3	0	35.078	32	9	115	9	Pf08790, Pf17848	55646	LYAR	D3DVS4; hsa:55646; Q6FI78; Q9NX58; Q9NYS1	ENSG00000145220																287.5	14.4	11.9	19.2	13.8	7.6	10.4	0	7.2	0	0	13.9	8.1	8.1	8.1	1060.2	38.5	37.2	29.8	36.7	20.1	30.6
Q92747	Actin-related protein 2/3 complex subunit 1A OS=Homo sapiens OX=9606 GN=ARPC1A PE=1 SV=2	0	36.149	31	9	90	9	Pf00400	10552	ARPC1A	A4D276; B4DLQ7; D6W5S1; hsa:10552; Q7Z5U8; Q86WU5; Q8IXQ0; Q92747	ENSG00000241685	2708.7	109.3	16.1	5.1	6.4	5.6	7.4	7.8	12.6	4.8	6.8	14.6	10.1	0	23.8
P52597	Heterogeneous nuclear ribonucleoprotein F OS=Homo sapiens OX=9606 GN=HNRNPF PE=1 SV=3	0	32.682	31	10	225	9	Pf00076, Pf08080	3185	HNRNPF	B3KM84; hsa:3185; P52597; Q5T0N2; Q96AU2	ENSG00000169813	8594.4	386.6	181.1	0	34.7	48.9	113.8	7.8	37.7	1.1	61.7	210.4	157.8	0.8	108.3	2695.8	128.3	136.3	137	92.2	130.7	70.2	7.6	59.7	18.6	18.4	87.4	77.4	45.1	65.8	4195.7	173.5	61	55.5	53.9	91.6	56.8
P15121	Aldo-keto reductase family 1 member B1 OS=Homo sapiens OX=9606 GN=AKR1B1 PE=1 SV=3	0	41.525	30	10	254	9	Pf00248	231	AKR1B1	B2R8N3; hsa:231; P15121; Q5U031; Q6FGA4; Q6ICP2; Q9BS21; Q9UCI9	ENSG00000085662	6386.2	280.2	91.5	2.2	51.8	62.7	68.4	18	42.2	28.3	32.9	111.6	79.3	3.2	39	3714	163.3	139.2	138.6	51.6	67.6	52.5	5.8	65.9	21.7	35.8	96.8	72	49.8	44.7	4810.1	235.6	22.4	36.1	50.3	126.2	58.7
P17980	26S proteasome regulatory subunit 6A OS=Homo sapiens OX=9606 GN=PSMC3 PE=1 SV=3	0	46.032	28	9	106	9	Pf00004, Pf16450, Pf17862	5702	PSMC3	B2R8V1; hsa:5702; P17980; Q3B757; Q3B865; Q53HU5; Q6GPG8; Q6IBS1; Q96HD3	ENSG00000165916	3087.5	137.4	64	17.7	24.3	32.1	45.7	17.3	40.1	19.7	39.7	97	69.5	3.1	48
P36542	ATP synthase subunit gamma, mitochondrial OS=Homo sapiens OX=9606 GN=ATP5F1C PE=1 SV=1	0	36.34	28	9	78	9	Pf00231	509	ATP5F1C	A8KA31; hsa:509; P36542; Q5VYP3; Q6I9V2; Q96AS8	ENSG00000165629	1134.7	44.4	32	0	4.3	10	14.6	7.5	16.6	5.6	6.1	19.6	18.8	0	29
O43852	Calumenin OS=Homo sapiens OX=9606 GN=CALU PE=1 SV=2	0	34.621	27	9	127	9	Pf13833	813	CALU	B3KPG9; D6QS48; D6QS49; D6QS50; D6QS51; D6QS52; D6QS53; D6QS54; D6QS55; D6QS56; D6QS57; D6QS58; D6QS59; F5H1Q9; F5H879; hsa:813; O43852; O60456; Q6FHB9; Q96RL3; Q9NR43	ENSG00000128595	6520.7	306.5	145.2	7.9	64.7	120	150.6	33.3	70.6	42.3	47.9	169.4	173.9	5.3	71	4686.1	207.5	276.5	279.1	116.8	216.6	67.9	8.5	127.1	30.1	69.3	199.5	124.8	114.2	101.8	6268.3	303.3	39.7	105.9	157	178	44.6
Q9Y265	RuvB-like 1 OS=Homo sapiens OX=9606 GN=RUVBL1 PE=1 SV=1	0	56.319	26	9	240	9	Pf06068, Pf17856	8607	RUVBL1	B2R5S0; hsa:8607; P82276; Q1KMR0; Q53HK5; Q53HL7; Q53Y27; Q9BSX9; Q9Y265	ENSG00000175792; ENSG00000284901	7543	344.5	44.6	0	15.5	25.9	40.9	10.9	40.6	6.5	59.2	102.8	68.1	0	73.7	1279.2	52.4	35.2	38.8	21.3	36.3	15.4	0	16.7	1.6	5.4	33.2	18.6	18.1	15.1	4902.6	248.8	43.1	62.7	48.8	118.2	53.5
Q9BT78	COP9 signalosome complex subunit 4 OS=Homo sapiens OX=9606 GN=COPS4 PE=1 SV=1	0	45.346	26	9	113	9	Pf01399, Pf18420	51138	COPS4	B3KN88; B3KST5; hsa:51138; Q561W7; Q9BT78; Q9NW31; Q9Y677	ENSG00000138663	348.2	9.3	9.4	6.6	3.7	9.6	8.8	0	5.9	4.9	6.4	11.6	14.5	0	6.9	2750	107	133.2	155.6	45.4	98.3	48.1	0.8	69.5	6.3	10.2	80.3	63.6	67.3	67.5
P62753	40S ribosomal protein S6 OS=Homo sapiens OX=9606 GN=RPS6 PE=1 SV=1	0	43.974	25	9	482	9	Pf01092	6194	RPS6	hsa:6194; P08227; P10660; P62753; Q4VBY7; Q8N6Z7	ENSG00000137154	40680.4	1846.1	834.8	59.8	167.5	353.8	456.1	157.3	549.8	180.5	238.6	945.3	680.8	14.9	485.3	27668.2	1238.7	1249.5	1282.3	647.2	883.3	531.8	37.5	652.2	122.8	195.1	791.8	744.9	464.3	656.7	39767.2	1827.7	260.3	503.5	542.1	880.4	513.8
P36551	Oxygen-dependent coproporphyrinogen-III oxidase, mitochondrial OS=Homo sapiens OX=9606 GN=CPOX PE=1 SV=3	0	38.687	25	9	136	9	Pf01218	1371	CPOX	A8K275; B4DSD5; hsa:1371; P36551; Q14060; Q53F08; Q8IZ45; Q96AF3	ENSG00000080819	1005.6	44.9	25.8	13.2	12.1	15.8	22.7	10.6	15.9	4.9	13.4	36.2	28.2	3.1	21.2	302	15.1	8.6	9.6	6	15.9	8.2	1.6	13.4	5.7	2.4	7.3	10.5	3.3	3.7	640.8	31.2	5.4	10.5	9.1	16.4	5
P48735	Isocitrate dehydrogenase [NADP], mitochondrial OS=Homo sapiens OX=9606 GN=IDH2 PE=1 SV=2	0	37.297	25	11	219	9	Pf00180	3418	IDH2	B2R6L6; B4DFL2; hsa:3418; P48735; Q96GT3	ENSG00000182054	288.8	15.1	11.7	11.3	2.4	2.5	12.7	8.9	9.2	7.6	9.4	15.8	10.8	1.8	7.9	632.3	19.8	21.4	19.1	13.2	14.4	8.5	0	7.9	2.3	1.3	22.4	19	13.2	9.7	1033.3	38.5	9.5	23.4	22.7	26.7	11.9
P26368	Splicing factor U2AF 65 kDa subunit OS=Homo sapiens OX=9606 GN=U2AF2 PE=1 SV=4	0	36.561	25	9	177	9	Pf00076	11338	U2AF2	hsa:11338; P26368; Q96HC5	ENSG00000063244	6323.4	251.4	90.5	3.1	42.3	42.5	70.9	13.2	34.9	19.7	70.7	166.6	84.7	3.9	33	2333.9	77.4	22.7	37.2	22.7	33.6	26.5	0	14.8	3.3	0.2	21.8	30.8	9.9	11.5	5070.7	211.7	0	3.4	38.5	42.8	20.2
O60749	Sorting nexin-2 OS=Homo sapiens OX=9606 GN=SNX2 PE=1 SV=2	0	43.358	24	11	106	9	Pf00787, Pf03700, Pf09325	6643	SNX2	B3KN44; B4DEK4; B7Z408; hsa:6643; O43650; O60749; P82862; Q53XK8; Q597H6; Q9BTS8	ENSG00000205302																															174.8	10.4	3.6	5.1	8.1	5.4	5.1
Q16543	Hsp90 co-chaperone Cdc37 OS=Homo sapiens OX=9606 GN=CDC37 PE=1 SV=1	0	31.797	24	9	143	9	Pf03234, Pf08564, Pf08565	11140	CDC37	hsa:11140; Q16543; Q53YA2	ENSG00000105401																439.3	15.1	17.6	34.3	16.3	17.4	17.3	10.2	16.6	14.2	11.9	29	13.7	10.7	11.4	4705.8	236.4	41.1	84.1	109.2	102.1	64.2
P17174	Aspartate aminotransferase, cytoplasmic OS=Homo sapiens OX=9606 GN=GOT1 PE=1 SV=3	0	39.792	23	9	143	9	Pf00155	2805	GOT1	B2R6R7; B7Z7E9; hsa:2805; P17174; Q5VW80	ENSG00000120053	1119.1	50.1	31.1	37.7	18.8	26.7	37.8	68	42.7	33.7	28.1	69.3	44.2	6.7	26.6	441.8	15.4	18.5	31.3	15.3	20.8	16	32.5	14.8	21.8	15.5	39.5	39.4	15	7.5
P62191	26S proteasome regulatory subunit 4 OS=Homo sapiens OX=9606 GN=PSMC1 PE=1 SV=1	0	50.113	21	10	200	9	Pf00004, Pf16450, Pf17862	5700	PSMC1	B4DR63; hsa:5700; P49014; P62191; Q03527; Q6IAW0; Q6NW36; Q96AZ3	ENSG00000100764	7157.7	318.5	78.7	0	17.1	27.1	67.5	42.3	23.1	16.9	124.7	107.8	63.2	0	71.1	1429.5	63.4	64.2	91.3	35.9	76.9	24.7	0	40.3	125.2	31.8	49.2	42.6	31.1	40.3	5392	229.4	12.9	47.5	74.8	131.7	71.3
P15104	Glutamine synthetase OS=Homo sapiens OX=9606 GN=GLUL PE=1 SV=4	0	28.796	21	9	186	9	Pf00120, Pf03951	2752	GLUL	hsa:2752; P15104; Q499Y9; Q5T9Z1; Q7Z3W4; Q8IZ17	ENSG00000135821	8124.1	351.5	158.8	0	28.7	238	44.3	13.7	39.6	10.8	31.8	140.8	120.8	0	48.4	3436	135.3	59.8	215.7	46	57.2	37.5	0	67.1	10.9	11.3	42.2	66.5	56.2	75.7	7866.7	305.7	8.1	91.2	156	547.9	76.8
P20073	Annexin A7 OS=Homo sapiens OX=9606 GN=ANXA7 PE=1 SV=3	0	33.065	20	9	53	9	Pf00191	310	ANXA7	hsa:310; P20073; Q5F2H3; Q5T0M6; Q5T0M7	ENSG00000138279																162.7	9.8	7.7	15.3	6.9	2.9	10.5	4.9	8	10.1	9.7	8.6	10.3	2.8	7
P04040	Catalase OS=Homo sapiens OX=9606 GN=CAT PE=1 SV=3	0	35.621	19	9	44	9	Pf00199, Pf06628	847	CAT	A8K6C0; B2RCZ9; D3DR07; hsa:847; P04040; Q2M1U4; Q4VXX5; Q9BWT9; Q9UC85	ENSG00000121691	953	36.5	15.4	5.8	11.1	14.8	16.1	3.8	18.2	7.9	5.2	20.3	26	1.9	12.6
O00567	Nucleolar protein 56 OS=Homo sapiens OX=9606 GN=NOP56 PE=1 SV=4	0	33.878	19	9	103	9	Pf01798, Pf08156	10528	NOP56	hsa:10528; O00567; Q2M3T6; Q9NQ05	ENSG00000101361	3395.1	146.1	83.6	9.1	33.2	42.2	65.4	25.4	47.6	29.7	34.3	120.1	78.3	5.2	44.5																4253	178.4	44.8	65.5	76.1	104.3	67.3
P11413	Glucose-6-phosphate 1-dehydrogenase OS=Homo sapiens OX=9606 GN=G6PD PE=1 SV=4	0	32.471	19	9	61	9	Pf00479, Pf02781	2539	G6PD	D3DWX9; hsa:2539; P11413; Q16000; Q16765; Q8IU70; Q8IU88; Q8IUA6; Q96PQ2	ENSG00000160211	1410.7	52.7	24.5	5.5	12.2	17.7	22.1	7.8	14.2	14.7	35.8	42.9	30.8	2	21.8
Q14254	Flotillin-2 OS=Homo sapiens OX=9606 GN=FLOT2 PE=1 SV=2	0	28.061	19	9	47	9	Pf01145	2319	FLOT2	hsa:2319; Q14254	ENSG00000132589
Q96AY3	Peptidyl-prolyl cis-trans isomerase FKBP10 OS=Homo sapiens OX=9606 GN=FKBP10 PE=1 SV=1	0	47.951	18	10	198	9	Pf00254, Pf13202	60681	FKBP10	hsa:60681; Q7Z3R4; Q96AY3; Q9H3N3; Q9H6J3; Q9H6N5; Q9UF89	ENSG00000141756	2910.7	109.9	19.5	0	8.6	16.2	18.4	8.1	11.3	6	8	32.8	39.1	0	29.5	3895.9	139.1	169.9	135.9	44.6	82.1	59.2	2.4	49.8	20.7	33.7	61	80.7	68.9	71.1	8565.1	393.1	27.3	69.6	69.3	110.7	109.2
Q5BKZ1	DBIRD complex subunit ZNF326 OS=Homo sapiens OX=9606 GN=ZNF326 PE=1 SV=2	0	35.904	18	9	157	9	Pf04988	284695	ZNF326	A8MYX1; B4DLN0; B4E179; hsa:284695; Q5BKZ1; Q5VW93; Q5VW94; Q5VW96; Q5VW97; Q6NSA2; Q7Z638; Q7Z6C2	ENSG00000162664	2176.7	96.5	65.9	3.4	14.4	44	48.5	6.5	43.4	14.8	24.4	86.7	60.5	2.6	34.7	1958.5	73.8	95.5	94.5	45.6	78.7	37	0.2	51.9	13.5	7.4	48.4	52.5	40.5	36.7	3752.5	166.6	28.1	60	103.6	95.4	54.6
P49189	4-trimethylaminobutyraldehyde dehydrogenase OS=Homo sapiens OX=9606 GN=ALDH9A1 PE=1 SV=3	0	37.687	17	9	120	9	Pf00171	223	ALDH9A1	B2R6X1; B4DXY7; B9EKV4; hsa:223; P49189; Q5VV90; Q6LCL1; Q9NZT7	ENSG00000143149																387.2	10.9	22.3	14.6	9.4	12.9	6.4	0	11	0	4.2	17.8	7.8	5.7	12.5
Q13573	SNW domain-containing protein 1 OS=Homo sapiens OX=9606 GN=SNW1 PE=1 SV=1	0	33.491	16	9	44	9	Pf02731	22938	SNW1	A8K8A9; hsa:22938; Q13483; Q13573; Q32N03; Q5D0D6	ENSG00000100603	3003.3	127.7	36	17.2	20.8	23	47	24.2	27.7	38.5	18.3	62.8	55.3	9.9	37.1																657.1	29.3	7.9	8.4	0	6	3.3
P48163	NADP-dependent malic enzyme OS=Homo sapiens OX=9606 GN=ME1 PE=1 SV=1	0	31.455	16	9	128	9	Pf00390, Pf03949	4199	ME1	B4DZ70; hsa:4199; P48163; Q16797; Q16855; Q53F72; Q5VWA2; Q9BWX8; Q9H1W3; Q9UIY4	ENSG00000065833	3063.3	149.4	35.2	18.5	20.1	26.4	35.6	21.9	49.8	13.3	25.1	66.3	44.6	6.8	37.7	1021.7	45.6	51	59.3	25.9	31.6	23.7	7.6	42.1	9.2	11.6	38	29.5	26.8	21.6	1844.6	90.1	14.2	30	30.2	59.4	26.1
P51114	RNA-binding protein FXR1 OS=Homo sapiens OX=9606 GN=FXR1 PE=1 SV=3	0	38.957	15	11	141	9	Pf00013, Pf05641, Pf12235, Pf16096, Pf16097, Pf17904, Pf18336	8087	FXR1	A8K9B8; hsa:8087; P51114; Q7Z450; Q8N6R8	ENSG00000114416	295.3	11.6	7.9	3	2.1	5.8	5.7	2.7	6	0	3.1	17.2	11.5	0	13.1																1777.6	65.9	45.4	75.7	50.1	58.2	47.3
P40222	Alpha-taxilin OS=Homo sapiens OX=9606 GN=TXLNA PE=1 SV=3	0	31.74	15	9	92	9	Pf09728	200081	TXLNA	D3DPP6; hsa:200081; P40222; Q5TFJ6; Q66K62; Q86T54; Q86T85; Q86T86; Q86Y86; Q86YW3; Q8N2Y3	ENSG00000084652	2715.8	120	89.8	40	43.5	60.3	73.2	33.3	77.5	36.3	54	113.5	96.5	8	45.2	1185.4	42.6	57	65.2	35.1	47.6	51.6	8.8	26	29.5	26	29.5	40	26.2	29.4	2662	118.2	15.4	58.4	60.4	57.9	67.2
Q9BZE4	GTP-binding protein 4 OS=Homo sapiens OX=9606 GN=GTPBP4 PE=1 SV=3	0	31.027	14	9	107	9	Pf06858, Pf08155, Pf17835	23560	GTPBP4	B3KMC5; B4DY13; B7Z7A3; hsa:23560; O95446; Q5T3R8; Q9BZE4; Q9NVJ8	ENSG00000107937	650.9	32.8	33.1	34.1	13.2	17.2	67.3	12.1	29.7	16.7	16.1	37.2	33.2	8	19	1093.7	46.7	37.7	58.1	29.4	35.8	29	5.3	22.5	19.7	17.2	41.3	30.1	20.5	17.4
Q7Z4V5	Hepatoma-derived growth factor-related protein 2 OS=Homo sapiens OX=9606 GN=HDGFL2 PE=1 SV=1	0	30.097	14	9	104	9	Pf00855, Pf11467	84717	HDGFL2	hsa:84717; I3L080; K7EQZ6; Q7Z4V5; Q96GI5; Q9BW08	ENSG00000167674																															1193.9	47.6	10.1	10.9	26.5	28.7	11
P46063	ATP-dependent DNA helicase Q1 OS=Homo sapiens OX=9606 GN=RECQL PE=1 SV=3	0	38.79	13	9	51	9	Pf00270, Pf00271, Pf16124	5965	RECQL	A8K6G2; hsa:5965; P46063	ENSG00000004700																															1767.3	80.8	3.4	34.9	20.4	17.2	12.5
O95202	Mitochondrial proton/calcium exchanger protein OS=Homo sapiens OX=9606 GN=LETM1 PE=1 SV=1	0	30.587	11	9	111	9	Pf07766	3954	LETM1	B4DED2; hsa:3954; O95202; Q9UF65	ENSG00000168924	1147.9	53.2	17.6	0	8.6	13.1	14.9	0	10.6	5	9	29.3	31.4	0	18.8	969.3	44.6	57	46.3	23.1	41.4	10.5	0	32.5	0	4.9	36.9	23.1	20.4	25.1
Q8N163	Cell cycle and apoptosis regulator protein 2 OS=Homo sapiens OX=9606 GN=CCAR2 PE=1 SV=2	0	32.948	10	9	78	9	Pf14443, Pf14444, Pf19256, Pf19257	57805	CCAR2	A6NL03; B2RB79; D3DSR6; hsa:57805; Q6P0Q9; Q8N163; Q8N3G7; Q8N8M1; Q8TF34; Q9H9Q9; Q9HD12; Q9NT55	ENSG00000158941	817.6	32.6	9.1	11.6	6.4	7.2	21.5	5.4	8.6	7	13.3	31.2	11.6	0	23.2	716.6	41.6	76.8	66.3	22.1	44.6	25.9	0	20.1	6.5	2.2	41	26.7	14.8	25.1
Q9NTZ6	RNA-binding protein 12 OS=Homo sapiens OX=9606 GN=RBM12 PE=1 SV=1	0	32.197	10	9	37	9	Pf00076	10137	RBM12	B3KRU2; E1P5R6; hsa:10137; O94865; Q8N3B1; Q9H196; Q9NTZ6	ENSG00000244462
O60264	SWI/SNF-related matrix-associated actin-dependent regulator of chromatin subfamily A member 5 OS=Homo sapiens OX=9606 GN=SMARCA5 PE=1 SV=1	0	33.407	9	9	160	9	Pf00176, Pf00271, Pf09110, Pf09111	8467	SMARCA5	hsa:8467; O60264	ENSG00000153147	1890.9	76.3	37.7	12.8	22.1	17.3	31.9	12.3	22.3	12.1	18.4	52.2	50	8.3	32.5	543.2	22.7	47.5	42	18.4	29	20.8	3.8	20.5	5.2	7.5	24.9	26.4	11.9	19.2	4488.3	195.5	56.7	110.4	111.6	169.8	92.4
Q6Y7W6	GRB10-interacting GYF protein 2 OS=Homo sapiens OX=9606 GN=GIGYF2 PE=1 SV=1	0	39.462	8	9	147	9	Pf02213	26058	GIGYF2	A6H8W4; B9EG55; E9PBB0; hsa:26058; O75137; Q6Y7W6; Q7Z2Z8; Q7Z3I2; Q96HU4; Q9NV82	ENSG00000204120																104.7	3.4	2.6	7	2.8	6.5	4.3	0	4.3	0	2	4.1	4.1	0	0	325.7	13.4	2.8	6	4.5	8.1	10.4
Q9Y6Y8	SEC23-interacting protein OS=Homo sapiens OX=9606 GN=SEC23IP PE=1 SV=1	0	30.246	8	9	82	9	Pf00536, Pf02862	11196	SEC23IP	D3DRD2; hsa:11196; Q8IXH5; Q9BUK5; Q9Y6Y8	ENSG00000107651	1367.4	70.4	19	6.5	14.6	12.4	19.7	8.5	23.7	5.9	12.7	33.1	36.7	1.8	11.1	428.1	17.4	21	18.6	13.3	14.2	11.9	0	5.6	1.7	2.8	12.8	14	12.8	7.9	588.1	25	5.6	10.6	5	18.6	13.4
Q9HAV4	Exportin-5 OS=Homo sapiens OX=9606 GN=XPO5 PE=1 SV=1	0	28.184	8	9	57	9	Pf08389, Pf19273	57510	XPO5	hsa:57510; Q5JTE6; Q96G48; Q96HN3; Q9BWM6; Q9BZV5; Q9H9M4; Q9HAV4; Q9NT89; Q9NW39; Q9ULC9	ENSG00000124571
Q14203	Dynactin subunit 1 OS=Homo sapiens OX=9606 GN=DCTN1 PE=1 SV=3	0	34.554	7	9	94	9	Pf01302, Pf12455	1639	DCTN1	A8MY36; B4DM45; E9PFS5; E9PGE1; G5E9H4; hsa:1639; O95296; Q14203; Q6IQ37; Q9BRM9; Q9UIU1; Q9UIU2	ENSG00000204843																691.7	26.5	31.6	48.3	22.3	19.8	12.5	2.1	12.4	4.7	10	29.1	25.8	11.3	16	2057.6	82.7	15.6	26.5	19.5	31.2	19.2
Q15021	Condensin complex subunit 1 OS=Homo sapiens OX=9606 GN=NCAPD2 PE=1 SV=3	0	34.392	7	10	74	9	Pf12717, Pf12922	9918	NCAPD2	D3DUR4; hsa:9918; Q15021; Q8N6U3	ENSG00000010292	485.7	24.6	15.3	0	3.6	4.9	6.3	4.9	4	6.4	4.9	15.8	10.7	0	5.2																754.6	33.6	6	12.2	8.1	29.9	15.1
A5YKK6	CCR4-NOT transcription complex subunit 1 OS=Homo sapiens OX=9606 GN=CNOT1 PE=1 SV=2	0	32.937	5	9	34	9	Pf04054, Pf12842, Pf16415, Pf16417, Pf16418	23019	CNOT1	A5YKK6; hsa:23019; Q68DX7; Q7Z3K2; Q8IWB8; Q8TB53; Q9BVZ6; Q9UFR8; Q9UI27; Q9Y2L0	ENSG00000125107
P51610	Host cell factor 1 OS=Homo sapiens OX=9606 GN=HCFC1 PE=1 SV=2	0	30.768	5	9	112	9	Pf01344, Pf13415	3054	HCFC1	hsa:3054; P51610; Q6P4G5	ENSG00000172534	1019.8	41.6	19.5	10.4	11.6	9.4	16.6	5.3	5.1	0	12	30.7	20.6	0	25.2																587	19.9	22.4	36.9	42.2	26	44.9
P30086	Phosphatidylethanolamine-binding protein 1 OS=Homo sapiens OX=9606 GN=PEBP1 PE=1 SV=3	0	50.583	65	8	361	8	Pf01161	5037	PEBP1	B2R4S1; hsa:5037; P30086	ENSG00000089220	7268.9	344.8	143.4	89	46.4	79	82.9	50.2	86	96.1	74.1	211.5	174.5	9.4	101.3	5153	207.5	387.8	285.1	142	221.1	102.3	0	139.6	58.3	53.6	257.4	161.7	143.8	141.3	6035.7	281.9	83.1	111.7	106.6	256.3	110.2
O14737	Programmed cell death protein 5 OS=Homo sapiens OX=9606 GN=PDCD5 PE=1 SV=3	0	40.528	64	8	238	8	Pf01984	9141	PDCD5	B4DE64; hsa:9141; O14737; Q53YC9; Q6IB70	ENSG00000105185	5669.2	269.8	56	0	36.2	37	54	17.6	46.9	17.7	43.1	134	77.2	7.2	28.7	7848.4	353.4	217.4	269.1	117.4	169.4	114.8	0	114.1	4	11.7	173.8	133.3	133.2	123.9	12357.6	498.3	35.4	88.2	103.7	176.9	112
P68036	Ubiquitin-conjugating enzyme E2 L3 OS=Homo sapiens OX=9606 GN=UBE2L3 PE=1 SV=1	0	44.632	58	8	171	8	Pf00179	7332	UBE2L3	B2R4A7; B4DDG1; B4DSZ4; E7EWS7; hsa:7332; P51966; P68036; P70653; Q9HAV1	ENSG00000185651	6039.9	267.5	153	86.9	62.4	100	136.6	90.3	109.9	65.9	80.9	202.2	143.5	30.6	115.8	1917.9	82.2	32.3	50.5	31.5	40.7	23.5	1.8	31.2	1.4	6.9	41.1	41	23.8	38.6	5763.6	294.1	52.8	72.6	78.1	168.6	85.4
P20290	Transcription factor BTF3 OS=Homo sapiens OX=9606 GN=BTF3 PE=1 SV=1	0	35.764	58	10	170	8	Pf01849	689	BTF3	A8K510; hsa:689; P20290; Q13893; Q76M56	ENSG00000145741	632.3	25.4	31.5	21.4	11.5	13.8	18.7	19.1	26.8	20.1	18.9	43.3	21.2	7.2	15.8																5148.2	250.7	26.9	70	75.7	107.7	74.2
Q99714	3-hydroxyacyl-CoA dehydrogenase type-2 OS=Homo sapiens OX=9606 GN=HSD17B10 PE=1 SV=3	0	40.606	55	8	119	8	Pf00106	3028	HSD17B10	hsa:3028; Q5H927; Q6IBS9; Q8TCV9; Q96HD5; Q99714	ENSG00000072506	1442.8	64.1	27.8	12.3	11.2	12.8	20.5	10.8	24.1	8.8	48.7	34.9	28.8	0	18.9	1065.6	43.7	102.8	84.3	26.2	47.6	27.2	0	38.4	11.6	8.7	48.1	46.4	31.5	21.6	196.7	5.5	4.7	5.7	3.3	7	6.3
P39019	40S ribosomal protein S19 OS=Homo sapiens OX=9606 GN=RPS19 PE=1 SV=2	0	58.581	53	8	322	8	Pf01090	6223	RPS19	hsa:6223; P39019	ENSG00000105372	8354.7	378.8	117.9	33.5	17.9	50.1	70.6	57.7	75.7	49.9	33.5	176.1	154	4.3	138.7	6763.3	281.6	386.9	493	252.4	296	209.2	7.7	220.5	30.9	68.4	274.3	275.4	145.3	229.4	4490.7	191	51.7	70.3	47.2	99.4	68.8
O75947	ATP synthase subunit d, mitochondrial OS=Homo sapiens OX=9606 GN=ATP5PD PE=1 SV=3	0	29.709	52	8	177	8	Pf05873	10476	ATP5PD	B2R5L6; hsa:10476; O75947; Q9H3J4	ENSG00000167863	4540	212	64.7	30	21.5	40.3	60	14.2	33	29.7	42.9	84.3	57.6	2.7	52.6	1314.8	48.6	54.5	62.5	29.5	33.3	18.9	2.4	45.7	8.2	7	39.1	28.1	17	22.3	4368.7	192.3	51.4	109.5	72.4	125.2	73.9
Q99497	Parkinson disease protein 7 OS=Homo sapiens OX=9606 GN=PARK7 PE=1 SV=2	0	43.2	51	8	507	8	Pf01965	11315	PARK7	B2R4Z1; hsa:11315; O14805; Q6DR95; Q7LFU2; Q99497	ENSG00000116288	29152.7	1263	182.6	16.6	80.9	148.5	174	57.1	116.6	44.1	150.6	425.1	256.5	2	200	17097.6	733.2	509	558.2	250.9	495.3	198.5	3.1	289.9	49.2	82.4	227.9	339.8	247.5	277.6	45706.2	2048.7	154	473	471.5	932.5	451.7
Q06830	Peroxiredoxin-1 OS=Homo sapiens OX=9606 GN=PRDX1 PE=1 SV=1	0	66.444	46	10	578	8	Pf00578, Pf10417	5052	PRDX1	B5BU26; D3DPZ8; hsa:5052; P35703; Q06830; Q2V576; Q5T154; Q5T155	ENSG00000117450	57860.8	2707.7	1070.9	6	193.1	516.5	551.5	128.8	594.9	200.8	839	1266.7	840.3	11.6	567.2	25861.8	1202.6	1411.4	1077.4	542.7	1140.6	491	0	748.3	107	147.8	472.7	752.8	512.6	602.4	39791.9	1773.4	246.1	632.6	782.1	1247.8	440.5
P60842	Eukaryotic initiation factor 4A-I OS=Homo sapiens OX=9606 GN=EIF4A1 PE=1 SV=1	0	84.217	45	16	616	8	Pf00270, Pf00271	1973	EIF4A1	B2R6L8; D3DTP9; hsa:1973; J3QLC4; P04765; P60842; Q5U018; Q61516	ENSG00000161960	14711	644.3	256.9	18.9	99.8	167.2	157.2	55.3	211.2	63.6	204	439.5	227.2	2.5	162.9	15108	667.6	186.7	326.6	165.6	165.7	120.9	20.4	139.6	91.6	135.5	212.1	174.9	99.3	111.1	20708.1	928.6	46.2	84.1	252.2	154.1	107.1
P51149	Ras-related protein Rab-7a OS=Homo sapiens OX=9606 GN=RAB7A PE=1 SV=1	0	35.499	41	8	100	8	Pf00071	7879	RAB7A	A8K3V6; hsa:7879; P51149; Q9NWJ0; Q9UPB0	ENSG00000075785	897.4	39.4	29.7	20.8	15.4	13.6	19.6	23	23.2	13.3	20.2	40.7	22.1	8.3	36.4
O00299	Chloride intracellular channel protein 1 OS=Homo sapiens OX=9606 GN=CLIC1 PE=1 SV=4	0	32.321	41	8	258	8	Pf13409, Pf13410	1192	CLIC1	hsa:1192; O00299; Q15089; Q502X1	ENSG00000206394; ENSG00000213719; ENSG00000223639; ENSG00000226248; ENSG00000226417; ENSG00000226651; ENSG00000230685	6568.8	302	186.7	0	25.5	79.3	89.7	12	134.7	23.3	52.1	198.6	152.2	0	34.1	4451.9	169.2	260.5	276.9	166.8	177.7	123.8	37.1	133	25.3	66.9	186.7	167.7	99.1	141.5	8603.3	398.1	64.8	129.4	222	165.8	112.3
P16152	Carbonyl reductase [NADPH] 1 OS=Homo sapiens OX=9606 GN=CBR1 PE=1 SV=3	0	32.682	39	8	137	8	Pf00106	873	CBR1	B2RBZ7; B4DFK7; hsa:873; P16152; Q3LHW8	ENSG00000159228	633.6	23.6	19.9	23.3	10.8	19.8	14.5	8.1	15.3	12	13.8	20.7	23.7	4.7	6.9																3984.5	187.6	40	112.7	62.6	142.2	105.9
P41227	N-alpha-acetyltransferase 10 OS=Homo sapiens OX=9606 GN=NAA10 PE=1 SV=1	0	41.255	37	8	279	8	Pf00583	8260	NAA10	A6NM98; hsa:8260; P41227	ENSG00000102030	2024.8	92.6	41.7	65.4	31.3	50.7	58.7	27.8	48.9	58.3	104	136.9	74.6	21.9	42.9	1817.8	75.6	122.9	177.1	63.8	721.1	108.7	0.5	80.5	43.1	94.7	166.3	95.4	100.5	64.4	5704.3	219.5	80	216.5	107.5	295.1	131.9
Q15691	Microtubule-associated protein RP/EB family member 1 OS=Homo sapiens OX=9606 GN=MAPRE1 PE=1 SV=3	0	30.499	37	8	146	8	Pf00307, Pf03271	22919	MAPRE1	B2R6I7; E1P5M8; hsa:22919; Q15691; Q3KQS8	ENSG00000101367																5871.1	265.1	200.8	317.7	106.3	159.7	95.4	8.8	114.1	23.2	28.3	160.6	127.9	93.3	116.1	6610	293	24.5	68.3	47.7	93.3	78.6
P61081	NEDD8-conjugating enzyme Ubc12 OS=Homo sapiens OX=9606 GN=UBE2M PE=1 SV=1	0	40.077	36	8	271	8	Pf00179	9040	UBE2M	hsa:9040; O76069; P61081; Q8VC50	ENSG00000130725	13196.5	601.8	231.1	7.3	106.6	171.6	227.4	25.7	153.4	50.7	158.6	402.7	282.2	0	85.8	8098.5	366.6	383.1	552	167.1	402.5	166.1	2.2	289.4	38.8	37.4	273.9	237.5	178.1	147.5	9564.7	421.2	55.2	187.4	155	224.1	75.8
Q04760	Lactoylglutathione lyase OS=Homo sapiens OX=9606 GN=GLO1 PE=1 SV=4	0	29.907	36	8	163	8	Pf00903	2739	GLO1	B2R6P7; B4DDV0; hsa:2739; P78375; Q04760; Q59EL0; Q5TZW3; Q96FC0; Q96J41	ENSG00000124767	17090.7	773.6	225	0	51.2	165.4	168.7	51.5	126	45.8	126.2	400.9	239.1	0	179.1	9812.1	444.4	417.5	535.5	138	296.3	117.5	0	209.6	20.5	44.4	327.5	246.4	161	197.9	16330.6	720.6	85.2	212.7	254.6	372	152.7
Q9HAV7	GrpE protein homolog 1, mitochondrial OS=Homo sapiens OX=9606 GN=GRPEL1 PE=1 SV=2	0	29.342	36	8	160	8	Pf01025	80273	GRPEL1	B2R783; hsa:80273; Q549M6; Q9HAV7	ENSG00000109519	4222.5	203.1	31.7	26.9	21	18.4	38.4	21.9	26.6	26.7	60.5	70.9	50.8	0.4	35.3	4445.4	198.7	144.7	154.8	89.8	95.7	60.9	5.5	94.9	27.7	41.9	89.6	79.5	48.2	58.1	4552.4	224.1	28.3	80.4	44.2	65.9	62.5
P25787	Proteasome subunit alpha type-2 OS=Homo sapiens OX=9606 GN=PSMA2 PE=1 SV=2	0	29.26	36	8	253	8	Pf00227, Pf10584	5683	PSMA2	hsa:5683; P25787; Q6ICS6; Q9BU45	ENSG00000106588	2484.6	111.6	51.6	31.9	37.3	31.7	59.3	24.2	35.5	16.7	51.8	113.7	69.3	13.7	61.4	4262.7	191.2	203.4	224.5	100	145.7	91.7	8.1	104.6	21	17.3	142	131	77.1	116	8182.1	386.7	53.3	129.7	119.2	175.9	112
P29966	Myristoylated alanine-rich C-kinase substrate OS=Homo sapiens OX=9606 GN=MARCKS PE=1 SV=4	0	37.835	34	9	361	8	Pf02063	4082	MARCKS	E1P560; hsa:4082; P29966; Q2LA83; Q5TDB7	ENSG00000277443	3283.3	148.1	171	28.4	34.1	122.3	139.6	35.7	100.3	33.8	32.4	307.5	182.1	0	118.6	3709.3	147.3	230.8	581.5	145.7	222.8	138.2	0	153.6	28.9	99.5	124.2	180.3	150.5	142.8	14375.3	644.6	48.7	103.7	142.6	188.9	95.2
P60174	Triosephosphate isomerase OS=Homo sapiens OX=9606 GN=TPI1 PE=1 SV=4	0	50.981	33	8	658	8	Pf00121	7167	TPI1	B7Z5D8; D3DUS9; hsa:7167; P00938; P60174; Q6FHP9; Q6IS07; Q8WWD0; Q96AG5	ENSG00000111669	32553.4	1426.6	611.4	164.7	131.6	411.8	437	242.5	345.3	228.3	298	990.9	645.9	35.8	517.4	24566.2	1119.5	1032.8	1445.7	526.9	695.3	324.2	0	794.8	101.5	162.4	559.9	601.6	441.4	420.2	36976.7	1619.1	198.4	291.2	574.1	942.6	475.7
P09661	U2 small nuclear ribonucleoprotein A' OS=Homo sapiens OX=9606 GN=SNRPA1 PE=1 SV=2	0	33.118	33	8	178	8	Pf14580	6627	SNRPA1	B2R5I6; hsa:6627; P09661; Q8TBD2	ENSG00000131876	6858.5	273	62.8	34.9	45.9	34.7	87.1	43.1	43.4	55.4	45.4	128.3	88.5	15.9	73	613.7	29.1	42.5	36.8	18.1	26.2	19.4	4.3	18.1	6.9	4.6	23.4	22.5	10.1	19.2	684.1	31.9	9.6	15.8	16.7	18.8	8.1
Q15293	Reticulocalbin-1 OS=Homo sapiens OX=9606 GN=RCN1 PE=1 SV=1	0	33.532	32	8	261	8	Pf13202	5954	RCN1	B7Z1M1; D3DR00; hsa:5954; Q15293	ENSG00000049449	7442.5	320.9	100.2	21.1	60	93.4	119.9	33.4	81.5	37.8	79.3	157.3	116.3	4.6	66.7	5546	223.8	269.5	273.1	101.6	165.7	71.3	0	112.5	27.5	56.2	137.4	111.8	90	131.2	9799.4	467.1	69.4	98.7	132.8	216.1	127.1
P30040	Endoplasmic reticulum resident protein 29 OS=Homo sapiens OX=9606 GN=ERP29 PE=1 SV=4	0	36.024	31	8	119	8	Pf07749, Pf07912	10961	ERP29	C9J183; hsa:10961; P30040; Q3MJC3; Q6FHT4	ENSG00000089248																603.3	33	28	37.6	32	23.3	14.6	3	19.9	9.8	11.8	27.2	19.7	21.8	14.5
P27695	DNA-(apurinic or apyrimidinic site) endonuclease OS=Homo sapiens OX=9606 GN=APEX1 PE=1 SV=2	0	30.949	31	8	182	8	Pf03372	328	APEX1	hsa:328; P27695; Q969L5; Q99775	ENSG00000100823	4731.5	190.2	75.5	4	45.3	54.2	62.4	11.6	46.8	12.2	51.4	142.6	111.4	0	73.7	1149.4	43.4	35	32	20.5	39.4	15.8	2.3	14.7	4	4.3	29	24.7	24.3	21.7	2329.2	95.5	13.6	17.8	31.2	56.9	31.3
P51665	26S proteasome non-ATPase regulatory subunit 7 OS=Homo sapiens OX=9606 GN=PSMD7 PE=1 SV=2	0	29.725	31	8	57	8	Pf01398, Pf13012	5713	PSMD7	D3DWS9; hsa:5713; P51665; Q6PKI2; Q96E97	ENSG00000103035	1568	61.4	14.7	0.2	12.6	16.1	27.2	9.6	18.7	10.2	19.2	46.3	24.7	6.3	26.6																1217.8	54.5	12.1	25.9	23.3	32.2	21.2
Q99426	Tubulin-folding cofactor B OS=Homo sapiens OX=9606 GN=TBCB PE=1 SV=2	0	43.701	30	8	328	8	Pf01302, Pf14560	1155	TBCB	hsa:1155; O00111; O00674; O14728; Q6FGY5; Q99426	ENSG00000105254	10450.9	475.2	287.2	10.7	73.9	133.4	150.7	76.5	230.9	42.4	110.5	305.9	251.6	0	99.3	4432.3	174.1	234.2	209.5	151.6	201.3	83.8	0.3	117.3	15.7	12	142.3	109.8	103.3	99.6	5835	249.2	40.4	77.3	129.5	131.5	61
P31689	DnaJ homolog subfamily A member 1 OS=Homo sapiens OX=9606 GN=DNAJA1 PE=1 SV=2	0	43.439	29	8	131	8	Pf00226, Pf00684, Pf01556	3301	DNAJA1	hsa:3301; P31689; Q5T7Q0; Q86TL9	ENSG00000086061																569.3	17.7	31.7	45.4	19.9	31.5	30.7	9.1	17.1	11.2	11.6	26.8	21	19.2	21.8	2923.5	120.5	33.8	59.6	44.4	84.7	65.6
Q15417	Calponin-3 OS=Homo sapiens OX=9606 GN=CNN3 PE=1 SV=1	0	39.805	29	8	239	8	Pf00307, Pf00402	1266	CNN3	B4DFK6; B4DP09; F8WA86; hsa:1266; Q15417; Q6FHA7	ENSG00000117519	3800.7	158.2	37.4	13.5	19.9	30.5	35.7	18.3	35.4	23.1	24.4	62.9	62.2	8	31.6	2800.4	119	142	120.7	115.8	137.6	61.6	2.4	72.4	12.5	32	106.6	87.9	67.5	85.4	4426.2	190.4	42.3	69	88.2	100.3	72.4
O43684	Mitotic checkpoint protein BUB3 OS=Homo sapiens OX=9606 GN=BUB3 PE=1 SV=1	0	38.701	28	8	162	8	Pf00400	9184	BUB3	A6NJ42; B2R6E7; D3DRE9; hsa:9184; O43684; O43685	ENSG00000154473	2542.5	102.4	52.5	28.4	22.7	28.1	48.6	25	23	16.4	37.6	77.8	67.4	3.7	52.3	1447.9	52.8	48.3	57.5	38.6	54	26.2	2	24.8	7.7	14.5	39.5	35.8	23.3	39.3	3926	169.7	32.6	69.5	44	101.4	71
P62424	60S ribosomal protein L7a OS=Homo sapiens OX=9606 GN=RPL7A PE=1 SV=2	0	45.279	27	8	460	8	Pf01248	6130	RPL7A	hsa:6130; P11518; P62424; Q5T8U4	ENSG00000148303; ENSG00000280858	42235.2	1841.2	569.7	14.2	124.7	280.7	384.2	143.5	376.3	177.3	216.2	988.1	541.7	2.4	347.2	14029.7	594.7	588.7	668.7	321.9	437.6	308.8	1.5	378.4	51.1	109.5	355.8	373.3	231.5	303.7	32551.7	1419.4	120	312.7	411.3	537.4	344.2
P22087	rRNA 2'-O-methyltransferase fibrillarin OS=Homo sapiens OX=9606 GN=FBL PE=1 SV=2	0	28.537	27	8	99	8	Pf01269	2091	FBL	B5BUE8; hsa:2091; O75259; P22087; Q6IAT5; Q9UPI6	ENSG00000105202; ENSG00000280548	486.9	22.2	16.8	11.7	6.8	12.9	19.1	8.1	11.8	3	7.8	23.5	27.8	2.8	9.3																701.7	28.6	10.5	15.1	10.6	15.8	14
Q16836	Hydroxyacyl-coenzyme A dehydrogenase, mitochondrial OS=Homo sapiens OX=9606 GN=HADH PE=1 SV=3	0	26.01	27	8	153	8	Pf00725, Pf02737	3033	HADH	hsa:3033; J3KQ17; O00324; O00397; O00753; Q16836; Q4W5B4	ENSG00000138796	1774	80.5	25.6	3	13.3	12.7	15.4	7.1	11.8	4.6	14.7	25.4	27.9	0	22	2995.6	108.4	85.2	117.3	30.8	62.2	36.4	2.1	44.3	8.6	15.5	59.5	49.8	37.6	50	3537.4	172.4	9.2	23.3	31.7	65.1	42.6
P53004	Biliverdin reductase A OS=Homo sapiens OX=9606 GN=BLVRA PE=1 SV=2	0	24.202	27	8	73	8	Pf01408, Pf09166	644	BLVRA	A8K747; hsa:644; O95019; P53004; Q86UX0; Q96QL4; Q9BRW8	ENSG00000106605	1297.9	48.6	15.9	10.1	11	12.7	20.6	11.7	10.3	5.9	9.3	32	20.4	3.4	15	733.2	28.8	30.9	52.2	24.5	23.3	18.7	2.2	17.4	10.5	7.1	27.7	23.4	24.5	23.3
Q04695	Keratin, type I cytoskeletal 17 OS=Homo sapiens OX=9606 GN=KRT17 PE=1 SV=2	0	42.393	26	11	22	8	Pf00038	3872	KRT17	A5Z1M9; A5Z1N0; A5Z1N1; A5Z1N2; A6NDV6; A6NKQ2; hsa:3872; Q04695; Q6IP98; Q8N1P6	ENSG00000128422
O00154	Cytosolic acyl coenzyme A thioester hydrolase OS=Homo sapiens OX=9606 GN=ACOT7 PE=1 SV=3	0	38.498	26	8	69	8	Pf03061	11332	ACOT7	A8K0K7; A8K232; A8K6B8; A8K837; B3KQ12; hsa:11332; O00154; O43703; Q53Y78; Q5JYL2; Q5JYL3; Q5JYL4; Q5JYL5; Q5JYL6; Q5TGR4; Q9UJM9; Q9Y539; Q9Y540	ENSG00000097021																															1116.8	37	11.3	15.3	21.6	42.4	23.1
Q13148	TAR DNA-binding protein 43 OS=Homo sapiens OX=9606 GN=TARDBP PE=1 SV=1	0	37.245	25	8	107	8	Pf00076, Pf18694	23435	TARDBP	A4GUK4; A4GUK5; A4GUK6; B2R629; B4DJ45; E2PU12; hsa:23435; Q13148; Q53H27; Q6FI92; Q96DJ0	ENSG00000120948	1108.3	43.7	27.8	1.4	4.6	6	24.2	0	6	4.9	8.2	27.8	22.7	0	13.4	1300.4	45.3	50	49.8	26.1	24.6	15.3	0	20.7	2.4	3.1	31.4	38.7	20.8	22.6	2884.8	111.9	17.7	40.5	42.1	70.1	29.3
P62195	26S proteasome regulatory subunit 8 OS=Homo sapiens OX=9606 GN=PSMC5 PE=1 SV=1	0	45.764	24	9	251	8	Pf00004, Pf16450, Pf17862	5705	PSMC5	A8K3Z3; A8K763; hsa:5705; O35051; O43208; P47210; P52915; P52916; P62195	ENSG00000087191	3980.5	162.4	62.5	30.2	30.4	35.6	124.4	17.1	34.6	35.3	39.9	98.7	74.4	0	51.3	3683.7	147.3	147.8	154	52.6	71.2	61.9	1.4	77.3	7.2	14.4	80.9	84	58.1	68.7	7558.7	338.8	41.2	71.1	110.7	145.7	125.2
P30084	Enoyl-CoA hydratase, mitochondrial OS=Homo sapiens OX=9606 GN=ECHS1 PE=1 SV=4	0	41.073	24	8	372	8	Pf00378	1892	ECHS1	hsa:1892; O00739; P30084; Q5VWY1; Q96H54	ENSG00000127884	13584.3	568.1	67	50.5	42.5	74.6	83.8	39.4	66.4	41.4	71	162.9	129.1	16.3	104.4	7066	302.2	200.6	161.1	96.7	119.1	83.3	9	87.6	52.5	80.9	95.3	107.7	58.7	73.2	20880.5	945.1	65.2	111.5	235.9	263.3	177.9
Q99848	Probable rRNA-processing protein EBP2 OS=Homo sapiens OX=9606 GN=EBNA1BP2 PE=1 SV=2	0	26.972	24	8	114	8	Pf05890	10969	EBNA1BP2	hsa:10969; Q96A66; Q99848	ENSG00000117395																145.3	6.2	3.7	8.3	7.2	4.8	0	0	4.6	0	0	5.1	5.1	0	5.2	4549.1	213	1.9	45.5	94.8	43.6	33.1
P61158	Actin-related protein 3 OS=Homo sapiens OX=9606 GN=ACTR3 PE=1 SV=3	0	40.033	23	8	103	8	Pf00022	10096	ACTR3	hsa:10096; P32391; P61158; Q53QM2	ENSG00000115091
Q12874	Splicing factor 3A subunit 3 OS=Homo sapiens OX=9606 GN=SF3A3 PE=1 SV=1	0	32.167	23	9	149	8	Pf11931, Pf12108, Pf13297, Pf16837	10946	SF3A3	D3DPT5; hsa:10946; Q12874; Q15460; Q5VT87	ENSG00000183431	5453.4	239.8	121.1	28.3	36	71.8	107.6	58.6	93.5	22.3	45.9	179.4	120.1	8.6	87.5	2790.5	124.8	212.5	136.8	100.5	116.7	65.7	0.4	70.1	15.9	21.9	90	81.8	56.9	71.2	2586.7	105.6	20.7	33.5	49	51.3	33.3
Q9NVA2	Septin-11 OS=Homo sapiens OX=9606 GN=SEPTIN11 PE=1 SV=3	0	26.054	22	8	58	8	Pf00735	55752	SEPTIN11	B7Z7Z6; E9KL32; hsa:55752; Q4W5G1; Q7L4N1; Q96SP1; Q9NVA2; Q9UFY9	ENSG00000138758																472.6	19.2	47.9	72.4	21.8	37.3	21.9	3.5	26.2	9.1	11.6	34.9	33.4	26.3	26.3
P61221	ATP-binding cassette sub-family E member 1 OS=Homo sapiens OX=9606 GN=ABCE1 PE=1 SV=1	0	36.098	20	8	97	8	Pf00005, Pf00037, Pf04068	6059	ABCE1	hsa:6059; O88793; P61221; Q13181; Q13864; Q6NR76; Q96AL0; Q96B10; Q99K66	ENSG00000164163
Q8NBS9	Thioredoxin domain-containing protein 5 OS=Homo sapiens OX=9606 GN=TXNDC5 PE=1 SV=2	0	40.709	19	8	119	8	Pf00085	81567	TXNDC5	B2RDM2; hsa:81567; Q5TCQ0; Q8NBS9; Q8ND33; Q8TCT2; Q9BVH9	ENSG00000239264																3139.8	147.4	194.6	173.6	105.9	96.2	76.7	0.1	99.5	11.5	27.8	117.5	91.6	68.7	97.7
Q15942	Zyxin OS=Homo sapiens OX=9606 GN=ZYX PE=1 SV=1	0	36.728	19	8	103	8	Pf00412	7791	ZYX	A4D2G6; B4DQX7; hsa:7791; Q15942; Q6I9S4	ENSG00000159840; ENSG00000285443																236.8	6.7	16.4	13.2	7.9	7	5.5	1.8	4	0	5.4	6.9	11.1	3.8	5.9	3545.5	174.5	23.6	52.8	42.5	53.5	38.4
Q9Y2X3	Nucleolar protein 58 OS=Homo sapiens OX=9606 GN=NOP58 PE=1 SV=1	0	36.317	19	8	87	8	Pf01798, Pf08156	51602	NOP58	hsa:51602; Q53SA4; Q6PK08; Q9P036; Q9UFN3; Q9Y2X3	ENSG00000055044	704.5	31.8	35.2	15.3	8.6	16.1	35	20.5	17.2	7.9	14.2	49.3	24.4	10.9	42.5	1912.1	79.7	60.8	127.7	33.1	32.4	105.1	10.3	63.9	33.5	27.3	47.2	36.8	18.9	27.2
P35613	Basigin OS=Homo sapiens OX=9606 GN=BSG PE=1 SV=2	0	34.995	19	8	218	8	Pf13927	682	BSG	A6NJW1; D3YLG5; hsa:682; P35613; Q7Z796; Q8IZL7	ENSG00000172270	5778.9	242.4	92	10.2	38	74.2	55.4	21.6	76.7	22.2	89.5	155.9	137.1	3	119.6	1407	63.7	118.8	94.7	36.3	104.2	65.4	8.2	58.8	4.1	18.1	55.8	72.8	48.3	64.5	10267.1	427.9	117	182.4	167	299.7	168.6
P30419	Glycylpeptide N-tetradecanoyltransferase 1 OS=Homo sapiens OX=9606 GN=NMT1 PE=1 SV=2	0	37.353	18	8	103	8	Pf01233, Pf02799	4836	NMT1	A8K7C1; hsa:4836; P30419; Q9UE09	ENSG00000136448
Q9ULV4	Coronin-1C OS=Homo sapiens OX=9606 GN=CORO1C PE=1 SV=1	0	34.575	18	8	68	8	Pf00400, Pf08953, Pf16300	23603	CORO1C	A7MAP0; A7MAP1; B3KU12; hsa:23603; Q9NSK5; Q9ULV4	ENSG00000110880	377.3	13.7	11.5	10.4	4.5	7.9	8.9	4.1	16.3	4	2.9	16.6	15.4	0	9.3	256.8	14.7	19.2	26	14.8	13.2	6.5	4	10.9	3.5	8.7	13.7	10.4	7.1	6.8	349.5	11.2	8.4	7.1	12.5	12.2	12.9
Q9H3P7	Golgi resident protein GCP60 OS=Homo sapiens OX=9606 GN=ACBD3 PE=1 SV=4	0	29.256	18	8	92	8	Pf00887, Pf13897	64746	ACBD3	B2RB29; hsa:64746; Q5VTJ0; Q6P9F1; Q8IZC5; Q8N4D6; Q9H3P7; Q9H6U3	ENSG00000182827	191.8	8.2	3.9	0	3.5	2.6	6.6	0	5.4	5.8	5.6	8.8	10.3	0	3.4
O60664	Perilipin-3 OS=Homo sapiens OX=9606 GN=PLIN3 PE=1 SV=3	0	30.198	17	8	76	8	Pf03036	10226	PLIN3	A8K4Y9; hsa:10226; K7EQF4; O60664; Q53G77; Q9BS03; Q9UBD7; Q9UP92	ENSG00000105355																															482.8	22	1.2	4	7.1	2.7	5.8
Q9NUQ3	Gamma-taxilin OS=Homo sapiens OX=9606 GN=TXLNG PE=1 SV=2	0	28.239	17	8	63	8	Pf09728	55787	TXLNG	hsa:55787; Q2KQ75; Q5JNZ7; Q9NUQ3; Q9P0X1	ENSG00000086712	641.4	29.9	5.8	3.9	5.1	13	13.1	5.5	11.2	4.3	9	21.5	18.9	0	9.1																1017.5	45.4	6.4	12.5	10.8	18.3	10.8
Q9BZZ5-2	Isoform 2 of Apoptosis inhibitor 5 OS=Homo sapiens OX=9606 GN=API5	0	27.205	17	8	34	8			API5	Q9BZZ5-2
P07339	Cathepsin D OS=Homo sapiens OX=9606 GN=CTSD PE=1 SV=1	0	26.265	17	8	83	8	Pf00026, Pf07966	1509	CTSD	hsa:1509; P07339; Q6IB57	ENSG00000117984	2798.4	130.3	69.9	8.3	19.6	40.2	68.9	12.7	31.4	24.1	51.7	57.6	66.7	6.6	23.1																4431.6	194.2	40.1	95.7	122.8	188.4	65.4
P50579	Methionine aminopeptidase 2 OS=Homo sapiens OX=9606 GN=METAP2 PE=1 SV=1	0	25.438	17	8	147	8	Pf00557	10988	METAP2	B2RDI8; B4DUX5; G3XA91; hsa:10988; P50579; Q8NB11	ENSG00000111142	2210.9	84.5	13.5	0	4.3	16.5	8.2	4.5	11.6	6	16	23.4	18.7	0	16.1																1951.9	87.6	9.2	31.4	34	20.4	33.7
P48444	Coatomer subunit delta OS=Homo sapiens OX=9606 GN=ARCN1 PE=1 SV=1	0	31.501	16	8	103	8	Pf00928, Pf01217	372	ARCN1	B4E1X2; E9PEU4; hsa:372; P48444; Q52M80	ENSG00000095139	2797.2	93.6	75.1	24.2	19.3	40.1	62.8	21.1	55.7	19.5	25.5	72.3	66.4	3.5	42.7	568.8	30.8	51	83.4	29.4	33.6	21.5	5.1	27	20.3	10.3	31.2	33.3	22.7	17.7	2589.4	113.7	32.9	31.7	37	70.2	41.1
P23246	Splicing factor, proline- and glutamine-rich OS=Homo sapiens OX=9606 GN=SFPQ PE=1 SV=2	0	42.107	15	8	147	8	Pf00076, Pf08075	6421	SFPQ	hsa:6421; P23246; P30808; Q5SZ71	ENSG00000116560	2703.6	116.4	56.4	7.2	17.5	28.6	51.6	3.4	19.5	3.5	33.2	133.5	108.5	0	65.2	1754.6	71	62.4	61	29.1	46.5	36.4	0	23.1	0.9	2.4	29.3	30.9	25.3	24.8	713.3	25.4	14.5	15.1	17.1	29.6	10.8
O75390	Citrate synthase, mitochondrial OS=Homo sapiens OX=9606 GN=CS PE=1 SV=2	0	39.045	15	8	180	8	Pf00285	1431	CS	hsa:1431; O75390; Q71UT9; Q7KZH0; Q96FZ8; Q9BWN8	ENSG00000062485	6401	256.8	112.7	9.4	26.8	65.1	81.6	51.4	66.6	23.3	39.7	153.9	122.8	0	192.8	4089.3	165.4	218.3	212.7	115.8	153.2	85.8	3.2	103.4	19.8	37.1	128.6	99.1	73	95	6791.3	294.9	49.9	83	123.1	174.7	91.3
O95831	Apoptosis-inducing factor 1, mitochondrial OS=Homo sapiens OX=9606 GN=AIFM1 PE=1 SV=1	0	33.435	15	8	101	8	Pf00070, Pf14721	9131	AIFM1	A4QPB4; B1ALN1; B2RB08; D3DTE9; E9PRR0; hsa:9131; O95831; Q1L6K4; Q1L6K6; Q2QKE4; Q5JUZ7; Q6I9X6; Q9Y3I3; Q9Y3I4	ENSG00000156709	456	20.5	9.8	0	4.6	7.7	8.2	0	3.9	3.2	6.2	13	7.5	0	6.3																1327.3	50.4	18.7	35.9	33.4	82.4	47.8
O14744	Protein arginine N-methyltransferase 5 OS=Homo sapiens OX=9606 GN=PRMT5 PE=1 SV=4	0	34.541	13	8	71	8	Pf05185, Pf17285, Pf17286	10419	PRMT5	A8MTP3; A8MZ91; B4DX49; B4DY30; B5BU10; D3DS33; E2QRE7; hsa:10419; O14744; Q6IBR1; Q9UKH1	ENSG00000100462
O94776	Metastasis-associated protein MTA2 OS=Homo sapiens OX=9606 GN=MTA2 PE=1 SV=1	0	29.546	13	8	38	8	Pf00320, Pf01426, Pf01448, Pf17226	9219	MTA2	hsa:9219; O94776; Q68DB1; Q9UQB5	ENSG00000149480																1440.2	56	76.9	55.1	34.8	62.9	36.8	0.8	25	5.4	11.2	53.9	39.2	31.9	33.9
Q9UG63	ATP-binding cassette sub-family F member 2 OS=Homo sapiens OX=9606 GN=ABCF2 PE=1 SV=2	0	29.16	13	8	57	8	Pf00005, Pf12848	10061; 114483834	ABCF2	hsa:10061; hsa:114483834; O60864; Q75MJ0; Q75MJ1; Q96TE8; Q9UG63	ENSG00000033050																1259.5	60.2	53.1	46.3	27.3	34.4	19.8	5.6	32.8	9.7	13.2	45.5	31.8	15	20.5
P49756	RNA-binding protein 25 OS=Homo sapiens OX=9606 GN=RBM25 PE=1 SV=3	0	37.516	12	8	130	8	Pf00076, Pf01480	58517	RBM25	A0PJL9; B2RNA8; B3KT03; hsa:58517; P49756; Q2TA72; Q5XJ17; Q6P665; Q9H6A1; Q9UEQ5; Q9UIE9	ENSG00000119707	1423.1	73.9	29.1	4.1	5.1	12.1	15.3	3.2	10.3	1.7	22.1	37	32.8	0	21.1	131.3	6.2	13.2	6.9	3.2	6	2.9	0	3.1	0	0	3.9	5.8	6.1	6.1	1413.8	59.1	13.4	20.4	11.8	42.5	20.7
Q86Y56	Dynein axonemal assembly factor 5 OS=Homo sapiens OX=9606 GN=DNAAF5 PE=1 SV=4	0	32.414	12	8	35	8		54919	DNAAF5	hsa:54919; Q69YL1; Q86Y56; Q96FI9; Q9NX75	ENSG00000164818
Q9NW13	RNA-binding protein 28 OS=Homo sapiens OX=9606 GN=RBM28 PE=1 SV=3	0	30.915	12	8	22	8	Pf00076	55131	RBM28	A4D100; B4DU52; E9PDD9; hsa:55131; Q53H65; Q96CV3; Q9NW13	ENSG00000106344																															366.5	22.9	1.5	0	2.9	4.1	1.9
O43143	ATP-dependent RNA helicase DHX15 OS=Homo sapiens OX=9606 GN=DHX15 PE=1 SV=2	0	34.027	11	8	83	8	Pf00270, Pf00271, Pf04408, Pf07717	1665	DHX15	hsa:1665; O43143; Q9NQT7	ENSG00000109606																266.6	7	20.7	24.8	11.7	9.1	6.2	3.1	9.4	10.7	7.7	11.7	16.7	9.4	7.6
Q86YZ3	Hornerin OS=Homo sapiens OX=9606 GN=HRNR PE=1 SV=2	0	30.879	11	8	37	8	Pf01023	388697	HRNR	hsa:388697; Q5DT20; Q5U1F4; Q86YZ3	ENSG00000197915	15.5	0	17.2	4.6	3.4	17.3	12.9	7	18.7	8.1	0	13.5	10.5	7.4	5	21.2	0	5.6	7.2	3.8	4.3	2.7	0	0	0	0	2.6	0	2.3	0	15.1	0	4.2	0	7.7	3.3	3.6
P22033	Methylmalonyl-CoA mutase, mitochondrial OS=Homo sapiens OX=9606 GN=MMUT PE=1 SV=4	0	30.395	11	8	115	8	Pf01642, Pf02310	4594	MMUT	A8K953; hsa:4594; P22033; Q5SYZ3; Q96B11; Q9UD64	ENSG00000146085	407.4	13.5	35.7	19.1	22.1	31.6	34.2	17	31.7	7.4	14.8	36.5	38.8	17.6	23.4																1468.4	51.5	15.7	32.6	27.8	41.2	21.8
P57740	Nuclear pore complex protein Nup107 OS=Homo sapiens OX=9606 GN=NUP107 PE=1 SV=1	0	28.194	11	8	44	8	Pf04121	57122	NUP107	B4DZ67; hsa:57122; P57740; Q6PJE1	ENSG00000111581																															1930.6	91.8	23.4	21.4	22.2	33.3	28.5
Q9BW92	Threonine--tRNA ligase, mitochondrial OS=Homo sapiens OX=9606 GN=TARS2 PE=1 SV=1	0	27.623	11	8	106	8	Pf00587, Pf02824, Pf03129, Pf07973	80222	TARS2	hsa:80222; Q53GW7; Q96I50; Q9BW92; Q9H9V2	ENSG00000143374																1976.1	78.3	127.9	86.3	61.2	91.1	56.7	24.6	76.4	44.2	62	92	69.3	46.7	39.7	2982	129.7	38.7	58.2	67.3	78.8	64
Q96KR1	Zinc finger RNA-binding protein OS=Homo sapiens OX=9606 GN=ZFR PE=1 SV=2	0	38.869	10	8	144	8	Pf07528, Pf12874	51663	ZFR	B2RNR5; hsa:51663; Q05C08; Q3B7X5; Q6P5A3; Q86UA0; Q96KR1; Q9H6V4; Q9NTI1; Q9Y687	ENSG00000056097	1066	45.7	30.8	9.7	11.2	10.2	23.2	6.9	13.3	5.8	10.8	36.5	21.7	0	18	830.6	26.7	39.4	49.7	25.2	30.3	22.5	1.5	24	9.2	3.5	27.1	39.1	18.6	24	560.4	30.9	6.5	8.4	10.6	18.2	10
P17480	Nucleolar transcription factor 1 OS=Homo sapiens OX=9606 GN=UBTF PE=1 SV=1	0	30.153	10	8	82	8	Pf00505, Pf09011, Pf14887	7343	UBTF	A8K6R8; hsa:7343; P17480	ENSG00000108312																271.5	14	14.1	16.5	9.9	10.7	10.3	1.1	6.9	4.3	4	14	5.8	7.7	4.5	1161.2	47.4	12.6	21.1	15.6	30.4	13.9
Q8TCG1	Protein CIP2A OS=Homo sapiens OX=9606 GN=CIP2A PE=1 SV=2	0	28.656	10	8	30	8		57650	CIP2A	A1L4J7; B9EGC3; hsa:57650; Q6P4G6; Q8TCG1; Q8WVP8; Q96PI2; Q9H9C6; Q9P204	ENSG00000163507
O43719	HIV Tat-specific factor 1 OS=Homo sapiens OX=9606 GN=HTATSF1 PE=1 SV=1	0	33.741	9	8	113	8	Pf00076	27336	HTATSF1	D3DWG9; hsa:27336; O43719; Q59G06; Q99730	ENSG00000102241	4934	203.9	46.7	10.3	23.4	24.4	55.3	14.8	29.2	17.7	71.3	87.6	52.9	4.4	60.9	2014.7	74.4	48.7	87.6	31	52.1	26.9	0	39.5	4.3	5.3	44.7	40.4	28.9	30	2441.6	111.9	9.3	19.5	23.1	33.4	35.5
Q02880	DNA topoisomerase 2-beta OS=Homo sapiens OX=9606 GN=TOP2B PE=1 SV=3	0	48.817	8	13	73	8	Pf00204, Pf00521, Pf01751, Pf02518, Pf08070, Pf16898	7155	TOP2B	hsa:7155; Q02880; Q13600; Q9UMG8; Q9UQP8	ENSG00000077097																154	3.8	7.8	19.5	8	5.3	5.4	9.9	9.9	11.1	7.2	11.7	11	2.4	3.1
A0AVT1	Ubiquitin-like modifier-activating enzyme 6 OS=Homo sapiens OX=9606 GN=UBA6 PE=1 SV=1	0	34.702	8	8	57	8	Pf00899, Pf09358, Pf10585, Pf16190, Pf16191	55236	UBA6	A0AVT1; A6N8M7; B2RAV3; hsa:55236; Q4W5K0; Q6UV21; Q86T78; Q86TC7; Q8N5T3; Q8N9E4; Q9H3T7; Q9NVC9	ENSG00000033178	409.7	19.9	9.3	6.4	6.8	9.3	10.9	6.1	3.4	13.2	19.3	18.3	8.2	2.2	14.2	425.1	21.5	10.8	55	22.3	6.3	15.8	16.4	25.1	16.2	24.5	21.9	19	10.8	15.7
P78344	Eukaryotic translation initiation factor 4 gamma 2 OS=Homo sapiens OX=9606 GN=EIF4G2 PE=1 SV=1	0	32.83	8	8	117	8	Pf02020, Pf02847, Pf02854	1982	EIF4G2	hsa:1982; O60877; P78344; P78404; Q0VH00; Q0VH01; Q2NKW9; Q49A79; Q53EU1; Q58EZ2; Q8NI71; Q96C16	ENSG00000110321	2329.9	93.2	59.7	29.2	17.2	34.6	31.9	12.1	31.1	22.6	55.3	79.3	55.3	2.8	21.5	2069.9	85.7	114.4	116.7	46.1	109.2	43.6	4	61.6	21.1	27.8	74.8	72.6	50.8	55.2
P57737-3	Isoform 3 of Coronin-7 OS=Homo sapiens OX=9606 GN=CORO7	0	28.878	8	8	92	8			CORO7	P57737-3		1151.5	41.9	20.6	6	14.8	15.2	13.3	9.8	18.9	7.6	11.6	29.5	25.5	0	21.4																2072.6	86.6	18.2	40	45.4	42	30.1
Q15020	Squamous cell carcinoma antigen recognized by T-cells 3 OS=Homo sapiens OX=9606 GN=SART3 PE=1 SV=1	0	26.652	7	8	35	8	Pf00076, Pf05391, Pf16605	9733	SART3	A8K2E4; B7ZKM0; hsa:9733; Q15020; Q2M2H0; Q58F06; Q8IUS1; Q96J95	ENSG00000075856																398.2	14.5	26.8	22.6	9.5	10.8	4.7	0	10.4	2.8	3.2	8.9	8	4.8	9.7	3442.5	146.9	16.5	40.3	47.3	65.8	42
Q04637-8	Isoform 8 of Eukaryotic translation initiation factor 4 gamma 1 OS=Homo sapiens OX=9606 GN=EIF4G1	0	32.352	6	8	105	8			EIF4G1	Q04637-8		7874.7	353.6	53.8	5.7	17.7	31.8	38.7	13.2	52.2	14.9	42.4	68.8	49.8	0	19.8																3713	169.4	0	3.7	14.1	20.7	16.1
O60610	Protein diaphanous homolog 1 OS=Homo sapiens OX=9606 GN=DIAPH1 PE=1 SV=2	0	26.818	6	8	81	8	Pf02181, Pf06346, Pf06367, Pf06371	1729	DIAPH1	A6NF18; B7ZKW2; E9PEZ2; hsa:1729; O60610; Q17RN4; Q59FH8; Q9UC76	ENSG00000131504	1140.5	52.9	32.5	20.8	14.2	12.3	19.9	6.9	24.7	11.4	26	47.9	28.6	0	29.6	1594.7	60.6	90.7	93.5	58.2	59.9	28.1	0	32.1	11.4	22.7	53.9	45.9	39.5	36.4	947.7	36.9	5.4	9.1	11.1	21.5	14.4
Q9UIG0	Tyrosine-protein kinase BAZ1B OS=Homo sapiens OX=9606 GN=BAZ1B PE=1 SV=2	0	26.601	5	9	48	8	Pf00439, Pf00628, Pf10537, Pf15612, Pf15613	9031	BAZ1B	B9EGK3; D3DXE9; hsa:9031; O95039; O95247; O95277; Q6P1K4; Q86UJ6; Q9UIG0	ENSG00000009954	4910.3	196.1	45.7	0	24.3	20.8	103	1.3	7.4	0	42.6	175.4	62.2	0	59.6
P05387	60S acidic ribosomal protein P2 OS=Homo sapiens OX=9606 GN=RPLP2 PE=1 SV=1	0	39.2	77	7	211	7	Pf00428	6181	RPLP2	hsa:6181; P05387; Q6FG96	ENSG00000177600	17085.1	754.5	19.8	0.9	29.7	53.6	52.5	40.4	54.4	24.8	32.2	156	83.9	0	74.8	8869.8	406.3	95.4	117.1	67.9	78.4	38.6	0	112.1	8.1	46.8	75.9	63.7	39.2	49.7	8471.7	390.8	2.3	3.3	37.9	36.9	21.2
P49006	MARCKS-related protein OS=Homo sapiens OX=9606 GN=MARCKSL1 PE=1 SV=2	0	40.363	67	8	342	7	Pf02063	65108	MARCKSL1	D3DPQ0; hsa:65108; P49006; Q5TEE6; Q6NXS5	ENSG00000175130	7292.4	308.9	151.4	4.1	29.5	121.4	79.8	11.5	102.9	34.4	31.4	228.8	94.2	4.9	58.7	1506.6	61.6	96.2	76.8	37.2	53.9	33.5	4.7	42.2	14.5	23.4	33	54.1	48.4	41	2436.2	84.7	23.4	34.2	37.7	36.7	29
O43768	Alpha-endosulfine OS=Homo sapiens OX=9606 GN=ENSA PE=1 SV=1	0	27.268	50	7	318	7	Pf04667	2029	ENSA	A8K1Z9; E9PB69; hsa:2029; O43768; Q5T5H2; Q68D48; Q6FHW0; Q6IAM4; Q6NUL2; Q6VUC6; Q6VUC7; Q6VUC8; Q6VUC9; Q6VUD0; Q6VUD1; Q9NRZ0	ENSG00000143420	12564.7	567.4	199.7	31.3	72.2	116.1	137.6	27.6	136.5	54.6	106.9	380.9	249.2	10.6	94.8	7554.9	315	418.4	282.7	150	286.3	143.6	0	154	26.7	60.9	158.9	210.1	147.2	163.5	9484.6	397.4	116.3	114.8	188.1	284	142.1
P67809	Y-box-binding protein 1 OS=Homo sapiens OX=9606 GN=YBX1 PE=1 SV=3	0	59.942	48	12	634	7	Pf00313	4904	YBX1	hsa:4904; P16990; P16991; P67809; Q14972; Q15325; Q5FVF0	ENSG00000065978	36612.1	1584.1	605.2	55.1	170.4	345.2	364.9	137.9	339.2	158.9	135.4	863.4	567.7	18.3	258.1	20092.8	878.5	545.2	564.6	328.9	520.2	288.9	0	328.2	44.5	108	298.6	418.8	271.5	326.3	29328.1	1222.2	132.5	244.2	306.9	242.8	313.8
Q9UHV9	Prefoldin subunit 2 OS=Homo sapiens OX=9606 GN=PFDN2 PE=1 SV=1	0	38.373	47	7	66	7	Pf01920	5202	PFDN2	hsa:5202; Q9P0P7; Q9UHV9; Q9UN05	ENSG00000143256																															4100.6	204.4	190.8	41	96.4	46.5	37.2
Q9Y237	Peptidyl-prolyl cis-trans isomerase NIMA-interacting 4 OS=Homo sapiens OX=9606 GN=PIN4 PE=1 SV=1	0	23.482	46	7	80	7	Pf13616	5303	PIN4	A8E0G6; B3KXM0; F5H1P5; hsa:5303; Q0D2H3; Q3MHV0; Q52M21; Q5HYW6; Q6IRW4; Q9Y237	ENSG00000102309	5003.9	219.3	144.9	67	48.9	43.4	71.2	9.7	47.4	141.4	235.2	148.6	86.8	0.9	44.8	1041.8	36.1	328	477.4	153.8	328.5	158.2	0	212.4	31	28.5	231.1	220.4	141.1	171.5	443.5	17	18	37.2	28.8	26.9	22.5
P32969	60S ribosomal protein L9 OS=Homo sapiens OX=9606 GN=RPL9P9 PE=1 SV=1	0	30.649	45	7	136	7	Pf00347	6133	RPL9; RPL9P7; RPL9P8; RPL9P9	hsa:6133; P32969	ENSG00000163682																2057.8	90	97.4	101.8	38.7	43.2	33.7	5.9	50.3	24.9	14.5	71.5	56.2	34.5	46.2	192.7	7.1	36.9	33.4	44.7	26.5	36.3
P62851	40S ribosomal protein S25 OS=Homo sapiens OX=9606 GN=RPS25 PE=1 SV=1	0	27.724	43	7	273	7	Pf03297	6230	RPS25	B2R4M7; hsa:6230; P25111; P62851	ENSG00000118181; ENSG00000280831	575.8	23	12.1	1.6	5	5.1	10.3	6.5	9.3	2.4	3.7	17.2	15.7	0	8.5	9057.4	382.9	265.3	345.1	147	206.4	153	16.1	151.7	69.2	75.1	198.5	175.8	106.7	128	14580	664.7	93.4	258.7	222.3	308.8	211
O15212	Prefoldin subunit 6 OS=Homo sapiens OX=9606 GN=PFDN6 PE=1 SV=1	0	21.275	43	7	127	7	Pf01920	10471	PFDN6	hsa:10471; O15212	ENSG00000204220; ENSG00000206283; ENSG00000224782; ENSG00000235692; ENSG00000237335	1867.2	76.8	22.7	0	8.3	12.1	24.4	0	16.2	4.8	30.6	37.7	28.7	0	26.5	1252	55.8	60.4	46	23.3	51.2	19.1	0	25.2	7.3	5.6	39.7	24.7	24.9	23.3	3580.4	149.4	30.7	53.4	56.2	56.1	48.2
O60869	Endothelial differentiation-related factor 1 OS=Homo sapiens OX=9606 GN=EDF1 PE=1 SV=1	0	29.76	41	7	165	7	Pf01381, Pf08523	8721	EDF1	hsa:8721; O60869; Q5T5T2; Q9UIM1	ENSG00000107223	10021.1	456.2	180.9	23.6	65.8	102.8	143.8	46.8	100.2	58.8	51	260.5	184.9	13.9	135.3	2273.7	104.5	125.4	134.8	56.1	104.1	61.4	1.1	58.4	15.4	17.1	73.8	61.3	54.3	69.7	6702.5	302.9	77.4	130.7	95.1	190.3	116.4
P32119	Peroxiredoxin-2 OS=Homo sapiens OX=9606 GN=PRDX2 PE=1 SV=5	0	41.155	40	8	258	7	Pf00578, Pf10417	7001	PRDX2	A8K0C0; hsa:7001; P31945; P32118; P32119; P35701; Q6FHG4; Q92763; Q9UC23	ENSG00000167815	2928.6	121.4	50.1	0	13.2	19.2	38.4	7.8	17.5	9.6	14.8	42.2	45.8	0	33.9	5910.7	285.7	396	351.6	127.9	219.6	97.4	22.8	159.8	49.6	54.8	164.7	145.7	141.9	133.4	7212.9	324.4	93.3	143.9	119.6	280.6	142.3
P62750	60S ribosomal protein L23a OS=Homo sapiens OX=9606 GN=RPL23A PE=1 SV=1	0	28.295	40	7	138	7	Pf00276, Pf03939	6147	RPL23A	B2R5B2; hsa:6147; P29316; P39024; P62750; Q92774	ENSG00000198242	5256.1	214	77.1	23.2	16	57.4	51.9	61.8	61.7	21.3	38.2	131.6	97	9.8	109.9	4490.4	208.5	262.6	293.1	161.7	227.9	99.8	0	144.9	21.6	56.4	148	170.5	111.9	154.9	1447.9	69.8	25.6	45	59.6	51	48.6
P62826	GTP-binding nuclear protein Ran OS=Homo sapiens OX=9606 GN=RAN PE=1 SV=3	0	34.064	37	7	188	7	Pf00071	5901	RAN	A8K3Z8; hsa:5901; P17080; P28746; P28747; P62826; Q6IPB2; Q86V08; Q8NI90; Q9CSP3; Q9CWI7; Q9CZA2; Q9UDJ5; Q9UEU9	ENSG00000132341	7693.5	341.5	94.6	42.7	27.1	45.3	80.2	70.3	44.8	35.7	81.3	131.4	102.5	16.8	135.5	6564.6	289.6	215.5	284.6	137.9	197.7	131.5	31.6	140.9	42.1	58.1	182.9	170.5	128.3	150.4	906.7	36.3	7.1	13.3	18.5	15.7	16.6
O43809	Cleavage and polyadenylation specificity factor subunit 5 OS=Homo sapiens OX=9606 GN=NUDT21 PE=1 SV=1	0	33.191	37	7	203	7	Pf13869	11051	NUDT21	hsa:11051; O43809; Q6IB85; Q6NE84	ENSG00000167005	3425	157.2	47.5	0	17.7	14.5	39.9	2.4	14	1.4	36.8	67.8	46.7	0	22.6																10217.4	438.3	50.2	61.7	74.7	181.6	94.9
P09936	Ubiquitin carboxyl-terminal hydrolase isozyme L1 OS=Homo sapiens OX=9606 GN=UCHL1 PE=1 SV=2	0	38.379	36	7	346	7	Pf01088	7345	UCHL1	hsa:7345; P09936; Q4W5K6; Q71UM0	ENSG00000154277	38166.5	1775.8	696	38.6	194.6	245.4	388.6	121.6	481.2	83.5	567	647.8	508.4	13.4	409.9	17643.8	791.5	1065.6	784.5	252.8	624.7	275.4	3.2	539	83	68.1	787.1	349.2	299.2	433.1	34420.8	1562.4	216.2	489.4	218.2	651.2	297.3
Q13162	Peroxiredoxin-4 OS=Homo sapiens OX=9606 GN=PRDX4 PE=1 SV=1	0	38.358	35	8	347	7	Pf00578, Pf10417	10549	PRDX4	hsa:10549; Q13162; Q6FHT3	ENSG00000123131	1738.2	73.8	96.2	74.8	55.7	81.2	95.2	91.4	94.5	29.4	54	134	97.7	68.9	83.4	1803.5	75.2	27.3	44.6	19.1	19.7	13	0	28	6.6	14.1	32.5	23.6	5	15.1	2906	118	11.5	28.3	39.7	50.8	34.6
P48739	Phosphatidylinositol transfer protein beta isoform OS=Homo sapiens OX=9606 GN=PITPNB PE=1 SV=2	0	30.295	34	8	100	7	Pf02121	23760	PITPNB	B3KYB8; B7Z7Q0; hsa:23760; P48739; Q8N5W1	ENSG00000180957																870.7	40	24.3	42.2	22.7	21.8	22.5	10.9	16.7	12.4	20	23.3	21.5	9.1	19.5
Q13442	28 kDa heat- and acid-stable phosphoprotein OS=Homo sapiens OX=9606 GN=PDAP1 PE=1 SV=1	0	22.325	34	7	86	7	Pf10252	11333	PDAP1	D6W5S5; hsa:11333; Q13442; Q92906	ENSG00000106244	4294.4	185.7	41.2	19.2	20.7	25.1	36.2	45.3	51.9	28.5	24.5	97.5	49.1	13.7	39.4	591.7	19.3	34.5	54.7	6.5	21.1	13.7	0	17.1	1.7	1.9	22.3	9.5	10.5	13.5	2011.1	80	10.6	29	20.8	69.9	28.3
Q92522	Histone H1.10 OS=Homo sapiens OX=9606 GN=H1-10 PE=1 SV=1	0	33.091	33	7	238	7	Pf00538	8971	H1-10	hsa:8971; Q92522	ENSG00000184897	3437	138.7	53.3	0	9.3	28.2	42.4	4.9	9.2	6.8	20	42	44.9	4.1	29.1																9467.3	419.9	97.8	159.5	106.1	320	139.4
P27144	Adenylate kinase 4, mitochondrial OS=Homo sapiens OX=9606 GN=AK4 PE=1 SV=1	0	31.005	33	7	107	7	Pf00406, Pf05191	205	AK4	B2R927; D3DQ62; hsa:205; P27144; Q6IBH4; Q6NXQ5; Q8IUU9	ENSG00000162433	1602.2	65.2	42.6	38.1	21.7	25	34.6	21.5	30.6	12.6	41.3	63.5	38.1	4.5	27.8	1547.9	72.9	56.2	39.5	43.9	30.2	24.5	7.7	21.3	14	14.6	23.8	35.1	21.1	24.5	1640.2	85.1	6.9	18.5	18.1	20	12.8
O00151	PDZ and LIM domain protein 1 OS=Homo sapiens OX=9606 GN=PDLIM1 PE=1 SV=4	0	42.539	32	7	221	7	Pf00412, Pf00595, Pf15936	9124	PDLIM1	B2RBS6; hsa:9124; O00151; Q5VZH5; Q9BPZ9	ENSG00000107438	605.8	18.7	12.8	11	5.2	3.3	8.5	8.3	6.4	5	3	17	11.6	2.8	3	1290	55.5	53.1	102.7	48.9	35	51.6	22.3	88.1	32.1	25.5	46.9	47.5	22.1	32.3	2467.5	90.9	39.6	62.7	79.1	80.7	56.5
P62280	40S ribosomal protein S11 OS=Homo sapiens OX=9606 GN=RPS11 PE=1 SV=3	0	34.874	31	7	398	7	Pf00366, Pf16205	6205	RPS11	B2R4F5; hsa:6205; P04643; P62280; Q498Y6; Q6IRY0	ENSG00000142534	13862.1	649	231.9	6.2	55.4	111.7	133.5	60.6	154.3	61.9	91.6	364	205.5	1.6	145.8	8834.7	396.7	485.4	577.4	301.3	385	202.7	5.4	330.2	61.2	53.4	361.3	285.4	168.5	266.6	20742.9	953.9	219.6	461	349.9	583.6	433.3
P24534	Elongation factor 1-beta OS=Homo sapiens OX=9606 GN=EEF1B2 PE=1 SV=3	0	34.679	31	7	324	7	Pf00736, Pf10587	1933	EEF1B2	A8K795; hsa:1933; P24534; Q6IBH9	ENSG00000114942; ENSG00000283391	37979	1679.7	227.5	5.4	63.4	167.7	190.7	58.1	209.4	73.5	144.2	401.4	302	0	232.9	14141	638.4	620.8	651.5	296.4	352.6	313.7	5.6	278.5	65.5	103.4	312.9	359.7	319.8	322.9	31431.5	1389.8	117.6	306.4	197.6	564.1	260.2
P30048	Thioredoxin-dependent peroxide reductase, mitochondrial OS=Homo sapiens OX=9606 GN=PRDX3 PE=1 SV=3	0	34.449	31	7	234	7	Pf00578, Pf10417	10935	PRDX3	B2R7Z0; D3DRC9; E9PH29; hsa:10935; P30048; P35690; Q0D2H1; Q13776; Q5T5V2; Q96HK4	ENSG00000165672	1118.2	40.8	9.8	37.5	17.3	19.8	34.3	20.5	23.2	30.6	18.6	36	29.7	7	21.1	3176.8	129	64.5	87.9	34.5	32.4	29.1	14.1	50.3	19.2	24.4	58.1	31.5	20.7	31.4	1786.4	66.4	0	11.3	16	7.1	6.9
Q04323	UBX domain-containing protein 1 OS=Homo sapiens OX=9606 GN=UBXN1 PE=1 SV=2	0	28.458	31	7	163	7	Pf00627, Pf00789	51035	UBXN1	hsa:51035; Q04323; Q9BV93; Q9BVV5	ENSG00000162191	578.8	30.8	33.8	12.8	15.4	13.6	22.7	16.1	31.2	11.4	12.2	51.6	22.6	9.8	15.8	633.6	23.4	37.9	48.8	26.6	30.1	22.3	11.2	20.3	15.3	7.1	43.4	28.1	37.4	20.5	852	33.5	18.8	33.9	23.8	30.7	27.5
O75822	Eukaryotic translation initiation factor 3 subunit J OS=Homo sapiens OX=9606 GN=EIF3J PE=1 SV=2	0	27.66	30	7	107	7	Pf08597	8669	EIF3J	B4DUI3; F5H425; hsa:8669; O75822; Q9BUD2; Q9H8Q2; Q9UI65	ENSG00000104131
O75832	26S proteasome non-ATPase regulatory subunit 10 OS=Homo sapiens OX=9606 GN=PSMD10 PE=1 SV=1	0	27.728	29	7	130	7	Pf12796	5716	PSMD10	hsa:5716; O75832; Q5U0B2; Q8IZK9	ENSG00000101843	2462.4	107.1	16.3	3.4	12.3	14.7	17.4	9	16.1	3.7	20.8	34.8	20.9	2	33.7	3088.3	150.3	87.2	127.9	53.4	74.5	39.1	3	78.5	16.8	18.3	81.1	73.7	39.2	49.5	5536.4	245.1	28.4	55.7	53.5	96.4	54.5
Q04917	14-3-3 protein eta OS=Homo sapiens OX=9606 GN=YWHAH PE=1 SV=4	0	47.43	28	8	344	7	Pf00244	7533	YWHAH	hsa:7533; Q04917	ENSG00000128245	2870.9	120.7	26.6	23.4	15.4	22.3	41.7	14.2	36.3	28.5	28	46.8	48.8	4.1	27.6	3516	142.8	127.4	222.8	121.1	90.9	39.9	0	75.3	11.9	14.9	153.1	106.5	65.6	88.6	11476.8	541.7	79.8	165.5	133.5	243.4	165.1
P19623	Spermidine synthase OS=Homo sapiens OX=9606 GN=SRM PE=1 SV=1	0	40.185	28	7	180	7	Pf01564, Pf17284	6723	SRM	B1AKP9; hsa:6723; P19623; Q15511	ENSG00000116649	329.5	8.9	15.6	10.7	4.7	6.1	13	8.2	6.9	4.9	11.8	25.5	11	5	11.9	4542.9	197.6	410.8	197	141.1	246	104.3	0	148.8	170.3	101.4	191.6	159.3	128.2	130	1408.3	48.5	50.7	51.4	62.4	60.5	42.7
P25789	Proteasome subunit alpha type-4 OS=Homo sapiens OX=9606 GN=PSMA4 PE=1 SV=1	0	33.032	27	7	159	7	Pf00227, Pf10584	5685	PSMA4	D3DW86; hsa:5685; P25789; Q53XP2; Q567Q5; Q8TBD1	ENSG00000041357	9644.5	422.3	69.8	12.8	43.2	43	76.2	52.7	46.1	29.3	61.2	149.3	94.8	8.1	123.3	1753.9	71.4	83.3	104.1	48.4	56.7	50.4	2.2	42.8	21.3	10.9	63.6	56.3	36.1	43	3796.7	167.6	27	74	71.6	87.3	53.7
P11177	Pyruvate dehydrogenase E1 component subunit beta, mitochondrial OS=Homo sapiens OX=9606 GN=PDHB PE=1 SV=3	0	26.381	27	7	43	7	Pf02779, Pf02780	5162	PDHB	B2R7L0; B4DDD7; hsa:5162; P11177; Q6FH45; Q9BQ27; Q9UFK3	ENSG00000168291	2270	96.4	28.1	7.7	15.7	18.5	15.6	9.6	19.6	1.9	14.2	41.4	31.8	1.4	32.5																2985.7	132.3	16.5	34.8	30.1	31.1	22.9
Q9P016	Thymocyte nuclear protein 1 OS=Homo sapiens OX=9606 GN=THYN1 PE=1 SV=1	0	26.022	27	7	51	7	Pf01878	29087	THYN1	hsa:29087; Q567Q2; Q9H3L4; Q9HC20; Q9P016	ENSG00000151500
Q15717	ELAV-like protein 1 OS=Homo sapiens OX=9606 GN=ELAVL1 PE=1 SV=2	0	38.983	25	7	257	7	Pf00076	1994	ELAVL1	B4DVB8; hsa:1994; Q15717; Q53XN6; Q9BTT1	ENSG00000066044	4811.5	174.7	118.8	0	46.6	59.2	62.1	7.6	52.2	12.3	62.9	127.6	110.9	0.3	52.3	6560.7	260.8	402.8	387.5	173.6	345	156.7	20.1	155.1	104.2	41.4	270.9	195.3	146.9	165.4	9246.2	360.7	98.2	177.9	186.9	328.3	187
P51572	B-cell receptor-associated protein 31 OS=Homo sapiens OX=9606 GN=BCAP31 PE=1 SV=3	0	36.925	25	7	256	7	Pf05529, Pf18035	10134	BCAP31	B3KQ79; D3DWV5; hsa:10134; P51572; Q13836; Q96CF0	ENSG00000185825	14546.9	641.2	309.7	2.6	73.1	145.7	194.7	60.8	152.1	73.4	449.6	389.3	346.8	5	150.2	1943	77.7	254	187.5	80.8	122.3	53.2	1.8	94.4	8.4	40.5	132.7	94.7	76.7	93.2	11518.7	507	158.7	213.2	180.7	422.3	212
O75937	DnaJ homolog subfamily C member 8 OS=Homo sapiens OX=9606 GN=DNAJC8 PE=1 SV=2	0	29.505	25	7	84	7	Pf00226	22826	DNAJC8	B4DUU4; D3DPM0; hsa:22826; O75937; Q6IBA4; Q8N4Z5; Q9P051; Q9P067	ENSG00000126698; ENSG00000285317																															3183.2	136.4	12.9	36.7	40	37.1	25.1
P25788	Proteasome subunit alpha type-3 OS=Homo sapiens OX=9606 GN=PSMA3 PE=1 SV=2	0	27.967	24	7	192	7	Pf00227, Pf10584	5684	PSMA3	B2RCK6; hsa:5684; P25788; Q86U83; Q8N1D8; Q9BS70	ENSG00000100567	7391.9	332.2	133	0.3	56.6	91.6	106.6	17.1	86.7	24.2	66.6	179.7	142.2	0	83.8	6790.1	296.5	197.7	240.4	89.8	124	58.6	0	94	27.2	22.2	136.8	123.6	70.8	77.7	8924.4	419.1	20	56	229.3	103.1	61.2
Q9H9B4	Sideroflexin-1 OS=Homo sapiens OX=9606 GN=SFXN1 PE=1 SV=4	0	27.248	23	7	185	7	Pf03820	94081	SFXN1	B3KPW3; D3DQN2; hsa:94081; Q9H9B4; Q9HA53	ENSG00000164466	1409.6	59.5	23.3	1.6	13.8	14.7	22.8	7.4	12.1	5.6	14.2	45	32	0	35.3	2180.9	87	144.2	126.7	47.2	83.2	43.5	2.3	46.2	15.2	22.3	87.1	54	43.6	56	2527.8	105.6	15.8	46.4	38.4	111.5	43.8
Q9NQR4	Omega-amidase NIT2 OS=Homo sapiens OX=9606 GN=NIT2 PE=1 SV=1	0	25.896	23	7	95	7	Pf00795	56954	NIT2	B2R9A3; D3DN47; hsa:56954; Q8WUF0; Q9NQR4	ENSG00000114021	1176.2	52.4	16.8	1.1	5.6	9.1	13.8	6.6	9.3	4.6	11.7	23.7	15.7	0	21.7	119.1	4.8	12.8	12	6.8	9.8	3.8	2.2	7.3	2.2	1.8	6.9	5.5	8.1	4.2	2347.5	99.6	39.3	81.5	73.2	79.6	59.9
Q3ZCQ8	Mitochondrial import inner membrane translocase subunit TIM50 OS=Homo sapiens OX=9606 GN=TIMM50 PE=1 SV=2	0	25.634	22	7	105	7	Pf03031	92609	TIMM50	hsa:92609; Q330K1; Q3ZCQ8; Q6QA00; Q96FJ5; Q96GY2; Q9H370	ENSG00000105197	2654.9	102.7	42.4	23.1	15.5	21.3	27.9	9.1	26.6	12	10.3	47.7	44.8	3.7	28.9	670.1	30	24.8	20.2	9.9	14.5	11.3	5.7	14.5	7.4	9.1	21.6	14.3	10.1	12.4
Q13895	Bystin OS=Homo sapiens OX=9606 GN=BYSL PE=1 SV=3	0	29.468	21	7	127	7	Pf05291	705	BYSL	hsa:705; Q13895; Q6P5W4; Q86W44; Q96IP8	ENSG00000112578																76.2	0	11.4	8.8	3.3	6.1	2.5	0	5.9	6.8	1.7	4.6	6	3	7.3	99.1	4.6	2.9	9	2.9	4	5.4
Q96AG4	Leucine-rich repeat-containing protein 59 OS=Homo sapiens OX=9606 GN=LRRC59 PE=1 SV=1	0	23.396	21	7	132	7	Pf13855	55379	LRRC59	B2RE83; D3DTX8; hsa:55379; Q96AG4; Q9P189	ENSG00000108829	5630.6	218.5	87.1	6.5	17	46.4	46.2	30.5	46.4	29.9	95.6	110.1	83.4	3.5	71.9	1029.8	38.2	72.6	56.3	36.7	26.4	21.8	10.7	40.7	9.4	17	35.9	39.7	23.9	32.6
P13647	Keratin, type II cytoskeletal 5 OS=Homo sapiens OX=9606 GN=KRT5 PE=1 SV=3	0	48.897	20	11	36	7	Pf00038, Pf16208	3852	KRT5	hsa:3852; P13647; Q6PI71; Q6UBJ0; Q8TA91	ENSG00000186081
P26599-1	Isoform 2 of Polypyrimidine tract-binding protein 1 OS=Homo sapiens OX=9606 GN=PTBP1	0	39.143	20	7	265	7			PTBP1	P26599-1		19864.6	816.6	246.2	2.1	81.8	122.2	201.3	25.1	50.8	21.9	118.5	373.6	281.8	4.6	190.5	9203.4	325.1	223.1	291.5	105.4	178.8	110.8	37.5	118.8	17.5	13.4	147.9	130.2	90.8	115.7	4782.2	173.7	30.7	69.2	116.7	115.9	78.7
Q13011	Delta(3,5)-Delta(2,4)-dienoyl-CoA isomerase, mitochondrial OS=Homo sapiens OX=9606 GN=ECH1 PE=1 SV=2	0	35.58	20	7	147	7	Pf00378	1891	ECH1	A8K745; hsa:1891; Q13011; Q8WVX0; Q96EZ9	ENSG00000104823; ENSG00000282853	2000.9	89.3	13	2.6	0	7.9	14.9	6.4	13.3	2.3	8.2	34.4	19	0	24.9
O75874	Isocitrate dehydrogenase [NADP] cytoplasmic OS=Homo sapiens OX=9606 GN=IDH1 PE=1 SV=2	0	32.132	20	9	333	7	Pf00180	3417	IDH1	hsa:3417; O75874; Q567U4; Q6FHQ6; Q7Z3V0; Q93090; Q9NTJ9; Q9UKW8	ENSG00000138413	2187.8	85.8	78.2	44.2	42.1	52.5	82.1	34.4	51.9	78	48	141.2	93.9	13.7	59.1	901.7	71	23.8	51	24	20.5	17.6	0.6	20.3	5.1	3.2	17.3	18.7	13.7	16.2	2565.9	106.3	80.7	155.4	122.7	146.1	134.2
Q9BTV4	Transmembrane protein 43 OS=Homo sapiens OX=9606 GN=TMEM43 PE=1 SV=1	0	30.089	20	7	37	7	Pf07787	79188	TMEM43	hsa:79188; Q7L4N5; Q8NC30; Q96A63; Q96F19; Q96JX0; Q9BTV4; Q9H076	ENSG00000170876	412.3	16.8	17.5	38.6	6.9	12.8	16.6	18.6	18.1	6.8	7.5	24.5	23.7	4.8	41.6																614.4	22.1	7.3	16.3	12.1	15.3	12.6
P25685	DnaJ homolog subfamily B member 1 OS=Homo sapiens OX=9606 GN=DNAJB1 PE=1 SV=4	0	26.467	20	7	131	7	Pf00226, Pf01556	3337	DNAJB1	B4DX52; hsa:3337; P25685	ENSG00000132002	5315.5	237.4	83.9	5.2	27	52.7	96	17.3	59.5	8.9	79.3	110.7	107.1	2.9	65.6	1981.5	93.4	118.7	81.9	40.3	89	38.8	0	51.3	0.5	2.1	60	70.7	23.2	38.2	5071	217.3	55.6	75.4	56.4	105.3	61.4
P31153	S-adenosylmethionine synthase isoform type-2 OS=Homo sapiens OX=9606 GN=MAT2A PE=1 SV=1	0	35.562	19	7	309	7	Pf00438, Pf02772, Pf02773	4144	MAT2A	A8K511; B4DN45; D6W5L1; hsa:4144; P31153; Q53SP5	ENSG00000168906	2864	128.1	56.7	7.7	20.3	38.8	42.3	6.5	29.1	48.8	84.6	88.6	67.5	6.3	47.4	2915.9	109.6	138.7	147.6	89.1	158.5	79.5	0	74.6	40.9	16	148.9	92.9	71.5	85.8	6806.8	292.3	65.9	117.4	104.4	190.2	114.1
Q9Y2S7	Polymerase delta-interacting protein 2 OS=Homo sapiens OX=9606 GN=POLDIP2 PE=1 SV=1	0	31.524	19	7	25	7	Pf04379, Pf08755	26073	POLDIP2	B2R846; hsa:26073; Q96JE4; Q9Y2S7	ENSG00000004142
P61160	Actin-related protein 2 OS=Homo sapiens OX=9606 GN=ACTR2 PE=1 SV=1	0	29.746	19	7	144	7	Pf00022	10097	ACTR2	B2RCP5; D6W5F4; E9PF41; hsa:10097; O15142; P61160; Q96C82	ENSG00000138071	3610.6	156.3	60.8	9.1	19.7	26.9	35.4	23.6	35.1	18	21	67.7	57.3	1.6	49.4	2820.7	119.4	126.6	168	71.1	76.8	60.3	12.6	57.2	34.9	46.7	78.6	77.3	53.8	54.3	5830.5	249.1	40.1	108.9	66.8	99.8	78
Q7L0Y3	tRNA methyltransferase 10 homolog C OS=Homo sapiens OX=9606 GN=TRMT10C PE=1 SV=2	0	26.253	19	7	40	7	Pf01746	54931	TRMT10C	hsa:54931; Q7L0Y3; Q9NRG5; Q9NX54; Q9Y596	ENSG00000174173																679.7	26.3	27.3	30.9	20.2	19.7	11.5	5.3	14.7	3.7	5	20.2	18.5	12.7	11.4	543.8	19.5	7.3	15.3	12.3	5.6	6.6
O43660	Pleiotropic regulator 1 OS=Homo sapiens OX=9606 GN=PLRG1 PE=1 SV=1	0	27.064	17	7	86	7	Pf00400	5356	PLRG1	B3KMK4; hsa:5356; O43660; Q3KQY5; Q8WUD8	ENSG00000171566	605.7	25.9	12.4	1.5	2.5	10.4	14.6	4.3	6.5	5.4	12.3	12.2	13.7	0	8.7	455.9	18.9	25.9	37.1	21.1	26.9	22.2	0.7	13.9	13.3	7.8	23.9	20	12.5	12.7	647.8	24.1	5.7	18.3	10.4	16.8	14.8
Q96I25	Splicing factor 45 OS=Homo sapiens OX=9606 GN=RBM17 PE=1 SV=1	0	25.901	17	7	108	7	Pf00076, Pf01585	84991	RBM17	hsa:84991; Q96GY6; Q96I25	ENSG00000134453	3279.9	133.8	61.7	5.4	20.2	40.3	47.9	9.9	32.8	10.7	47.7	97.9	86.6	4.8	49																1302.7	48.4	12.6	20.3	17.6	29	19.6
Q9UBB4	Ataxin-10 OS=Homo sapiens OX=9606 GN=ATXN10 PE=1 SV=1	0	25.442	17	7	31	7	Pf09759	25814	ATXN10	A6NLC4; B4DG05; hsa:25814; O14998; O15009; Q6I9X4; Q9UBB4	ENSG00000130638
P42696	RNA-binding protein 34 OS=Homo sapiens OX=9606 GN=RBM34 PE=1 SV=2	0	24.519	17	7	38	7	Pf00076	23029	RBM34	A8K8J7; hsa:23029; P42696; Q8N2Z8; Q9H5A1	ENSG00000188739	705.2	25.3	16.7	18.1	7.3	4.5	9	8.6	8.7	7.3	6.5	18.9	15.1	1.9	16.7
Q7Z417	FMR1-interacting protein NUFIP2 OS=Homo sapiens OX=9606 GN=NUFIP2 PE=1 SV=1	0	33.624	16	7	36	7	Pf15293	57532	NUFIP2	A1L3A6; A1L3A7; hsa:57532; Q7Z417; Q9P2M5	ENSG00000108256																103.7	5	17.4	14.4	6.2	7.6	8	1.5	3.2	14.2	5.6	7.3	7.2	8.3	2.5
O75439	Mitochondrial-processing peptidase subunit beta OS=Homo sapiens OX=9606 GN=PMPCB PE=1 SV=2	0	31.431	16	7	47	7	Pf00675, Pf05193	9512	PMPCB	hsa:9512; O60416; O75439; Q96FV4	ENSG00000105819
P39656	Dolichyl-diphosphooligosaccharide--protein glycosyltransferase 48 kDa subunit OS=Homo sapiens OX=9606 GN=DDOST PE=1 SV=4	0	30.745	16	7	65	7	Pf03345	1650	DDOST	B2RDQ4; B4DJE3; B4DLI2; hsa:1650; O43244; P39656; Q5VWA5; Q8NI93; Q9BUI2	ENSG00000244038																932.1	33.5	52.3	69.1	30.9	83.7	27.2	8.9	36	18.7	15	66.2	30	32.3	38.4	2334	96	22.8	35.2	32.6	82.3	37.7
Q9UGI8	Testin OS=Homo sapiens OX=9606 GN=TES PE=1 SV=1	0	23.589	16	7	110	7	Pf00412, Pf06297	26136	TES	A4D0U6; hsa:26136; Q9GZQ1; Q9HAJ9; Q9UGI8	ENSG00000135269	2680.4	104.4	44.6	4.5	9.1	19.7	38.6	10.5	15.3	9.4	27.2	58.2	47.3	0	34.9	892.8	36.1	20.4	34.2	15.1	25.5	11.6	1.5	17.8	7.3	11.8	19	19	10.5	8.6	1989.4	71	21.4	21.9	17.7	40.2	16.7
O14979	Heterogeneous nuclear ribonucleoprotein D-like OS=Homo sapiens OX=9606 GN=HNRNPDL PE=1 SV=3	0	42.713	15	8	297	7	Pf00076	9987	HNRNPDL	hsa:9987; O14979; Q6SPF2; Q7KZ74; Q7KZ75; Q96IM0; Q96S43	ENSG00000152795	9220.1	398.1	102.5	0	32.6	30.7	82.7	3.3	2.3	0	27	135.1	109.6	0	109.3	4889.1	195.7	216.1	230.2	113.4	174.6	104.8	4.4	125.4	12.4	13.5	110.9	107.4	81.3	104.2	4671.4	199.7	40	29.3	34.4	88.5	48
O43615	Mitochondrial import inner membrane translocase subunit TIM44 OS=Homo sapiens OX=9606 GN=TIMM44 PE=1 SV=2	0	31.336	15	7	104	7	Pf04280	10469	TIMM44	A8K0R9; D6W664; hsa:10469; O43615; Q8N193	ENSG00000104980	2075	75.5	39.7	0	13.5	29.5	13.8	10.1	20.3	11.1	24.6	48.2	35.6	0	19.9	306	18.8	11	8.8	5.9	10.1	5.5	0	11.4	2.4	3.1	8.2	4.3	3.2	6.6	2073.7	91.1	7	24.1	27	25.7	14.3
Q16630	Cleavage and polyadenylation specificity factor subunit 6 OS=Homo sapiens OX=9606 GN=CPSF6 PE=1 SV=2	0	29.845	15	7	63	7	Pf00076	11052	CPSF6	A8K7K9; hsa:11052; Q16630; Q53ES1; Q9BSJ7; Q9BW18	ENSG00000111605	352.1	13.6	9.5	0	4.6	5.6	6.1	3.4	9.5	1.9	6.6	12.3	10.5	0	4.9
P14866	Heterogeneous nuclear ribonucleoprotein L OS=Homo sapiens OX=9606 GN=HNRNPL PE=1 SV=2	0	37.777	13	7	170	7	Pf00076, Pf11835, Pf13893	3191	HNRNPL	A6ND69; A6NIT8; hsa:3191; P14866; Q9H3P3	ENSG00000104824; ENSG00000282947	1258.2	46.1	60.3	12.4	18.8	45.9	85.9	27.5	18.6	13.3	25.8	168.5	47.9	16.2	41.4	45.2	2.6	2.4	3.2	0	0	0	0	3.3	0	0	0	2.1	0	0	1256	51	22	32.3	30.2	46.1	75.3
Q8WU90	Zinc finger CCCH domain-containing protein 15 OS=Homo sapiens OX=9606 GN=ZC3H15 PE=1 SV=1	0	30.796	13	7	71	7	Pf00642, Pf16543	55854	ZC3H15	B4DMW2; D3DPG7; hsa:55854; Q5QTQ4; Q8WU90; Q8WZ06; Q9NUZ3; Q9NZ37; Q9P079	ENSG00000065548	2245.8	86.2	36.9	6.4	9.2	27.8	16	4.4	27.2	6.5	20.2	64.4	30.8	0	18.2	293.3	14.5	16.4	20.6	11.7	15.7	15.4	1.4	12.5	2.8	8.6	28.6	15.5	54	10.9	2635.4	123.6	30.1	41.5	28.4	58.5	44
P61011	Signal recognition particle 54 kDa protein OS=Homo sapiens OX=9606 GN=SRP54 PE=1 SV=1	0	29.43	13	7	30	7	Pf00448, Pf02881, Pf02978	6729	SRP54	B2R759; B4DUW6; hsa:6729; P13624; P61011	ENSG00000100883
O43252	Bifunctional 3'-phosphoadenosine 5'-phosphosulfate synthase 1 OS=Homo sapiens OX=9606 GN=PAPSS1 PE=1 SV=2	0	25.634	13	7	46	7	Pf01583, Pf01747, Pf14306	9061	PAPSS1	hsa:9061; O43252; O43841; O75332; Q6IAX6; Q96FB1; Q96TF4; Q9P1P9; Q9UE98	ENSG00000138801
Q96CW1	AP-2 complex subunit mu OS=Homo sapiens OX=9606 GN=AP2M1 PE=1 SV=2	0	24.418	13	7	46	7	Pf00928, Pf01217	1173	AP2M1	A6NE12; D3DNT1; hsa:1173; P20172; P53679; Q96CW1	ENSG00000161203	1978	79	33.3	5.9	13.7	24.5	23	10.4	22	13.5	29.7	43.1	41.2	1.6	24.4																1298.1	57.3	0	8.5	16.3	6.9	5.8
P25705	ATP synthase subunit alpha, mitochondrial OS=Homo sapiens OX=9606 GN=ATP5F1A PE=1 SV=1	0	37.648	12	7	219	7	Pf00006, Pf00306, Pf02874	498	ATP5F1A	A8K092; B4DY56; hsa:498; K7ENP3; P25705; Q53XX6; Q8IXV2; Q96FB4; Q96HW2; Q96IR6; Q9BTV8	ENSG00000152234	5728.1	228.8	100.4	31.5	24.5	48.5	70.6	37.1	61	63.3	31	94.9	98.1	2.3	75.3	5098	193.6	296.2	362.7	114.6	171.2	110.9	11.4	172.5	20.4	20.7	179.1	125.8	96.1	119.3	9419.6	381.4	67.3	184	96.1	263.3	130
Q14684	Ribosomal RNA processing protein 1 homolog B OS=Homo sapiens OX=9606 GN=RRP1B PE=1 SV=3	0	33.02	12	7	36	7	Pf05997	23076	RRP1B	hsa:23076; Q14684; Q8TBZ4	ENSG00000160208
Q9H4A4	Aminopeptidase B OS=Homo sapiens OX=9606 GN=RNPEP PE=1 SV=2	0	31.186	12	7	129	7	Pf01433, Pf09127, Pf17900	6051	RNPEP	hsa:6051; Q9BVM9; Q9H1D4; Q9H4A4; Q9NPT7	ENSG00000176393	460.2	16.1	11.9	9.7	6.6	5.8	6.5	8.3	17.4	4.6	6	10.8	14.9	2	7.3	325.1	14.7	11.9	20.6	8.2	8.8	5	0	12.4	4.9	2.3	14.2	8.6	6.7	3.6	1781.8	71.2	9.1	22.4	28.6	34.6	19.7
O00178	GTP-binding protein 1 OS=Homo sapiens OX=9606 GN=GTPBP1 PE=1 SV=3	0	31.078	12	7	40	7	Pf00009	9567	GTPBP1	hsa:9567; O00178; Q6IC67	ENSG00000100226	2469.6	117	55.3	44.4	26.5	30.4	31.3	25.2	41.7	24.8	68.4	72.7	55.2	6.8	37.4
O15371	Eukaryotic translation initiation factor 3 subunit D OS=Homo sapiens OX=9606 GN=EIF3D PE=1 SV=1	0	29.848	12	7	183	7	Pf05091	8664	EIF3D	A8MWD3; B2R7D4; B4DTF8; B4DVY1; hsa:8664; O15371; Q3MJD9; Q5M9Q6	ENSG00000100353	4494.9	194	26.1	36.7	26	24.7	42.2	25.2	38.2	30.8	34.4	49.2	48.4	6.6	50.1	3390	143.5	116.7	116.3	39.6	48.7	37.8	5.8	60.4	34.8	36	73.6	61.1	26.3	44.1	9887.1	418.3	38.3	93.2	92.7	104.2	96
Q9UHD8	Septin-9 OS=Homo sapiens OX=9606 GN=SEPTIN9 PE=1 SV=2	0	27.652	12	7	129	7	Pf00735	10801	SEPTIN9	A8K2V3; B3KPM0; B4DTL9; B4E0N2; B4E274; B7Z654; hsa:10801; Q96QF3; Q96QF4; Q96QF5; Q9HA04; Q9UG40; Q9UHD8; Q9Y5W4	ENSG00000184640	580.2	25.6	6.7	0	3.4	4.9	7.6	0	7.7	0	5.2	11.3	9.6	0	10.9	331.4	14.4	22.9	18.5	7.9	11.2	10.3	1.7	9.4	3.8	3	11.2	8.7	10.9	10.9	1058.5	34.6	11.1	14.8	12.9	21.3	7.4
O43776	Asparagine--tRNA ligase, cytoplasmic OS=Homo sapiens OX=9606 GN=NARS1 PE=1 SV=1	0	19.345	12	7	26	7	Pf00152, Pf01336	4677	NARS1	B4DG16; hsa:4677; O43776; Q53GU6	ENSG00000134440																141.7	7	7.4	10.5	6.2	8.1	2.5	0	3.1	2.8	2.7	4.5	6.6	0	10.4
Q32P28	Prolyl 3-hydroxylase 1 OS=Homo sapiens OX=9606 GN=P3H1 PE=1 SV=2	0	26.776	11	7	88	7	Pf13640	64175	P3H1	hsa:64175; Q32P28; Q7KZR4; Q96BR8; Q96SK8; Q96SL5; Q96SN3; Q9H6K3; Q9HC86; Q9HC87	ENSG00000117385	321.3	11.4	7.3	5	6.6	4.3	8.5	4.1	3.9	2.5	4.6	11.3	9.1	0	4.8	880.7	29.5	44.9	59.7	32.2	38.1	17.9	2.7	31.5	12.3	12.2	24	32.9	13.2	19.1	1029.6	41.5	10.8	9.3	17.9	14.4	15.9
Q8NBF2	NHL repeat-containing protein 2 OS=Homo sapiens OX=9606 GN=NHLRC2 PE=1 SV=1	0	21.198	11	7	19	7	Pf01436, Pf13905	374354	NHLRC2	hsa:374354; Q8N1H1; Q8N5A6; Q8NBF2	ENSG00000196865
Q7Z2W4	Zinc finger CCCH-type antiviral protein 1 OS=Homo sapiens OX=9606 GN=ZC3HAV1 PE=1 SV=3	0	26.845	10	7	86	7	Pf00644, Pf02825, Pf18606, Pf18633	56829	ZC3HAV1	A4D1R2; A4D1S4; hsa:56829; Q7Z2W4; Q8IW57; Q8TAJ3; Q96N79; Q9H8R9; Q9P0Y7	ENSG00000105939	97.3	0	4.3	0	0	3.9	4.4	0	4.5	2	2.5	7.5	5.4	0	0	55.5	2	0	5.4	4.2	5.9	2.6	0	2.1	0	3.8	3.5	0	0	0	2921.3	122.3	44.4	50.5	47.3	87.8	58.2
Q14739	Delta(14)-sterol reductase LBR OS=Homo sapiens OX=9606 GN=LBR PE=1 SV=2	0	23.889	10	7	96	7	Pf01222, Pf09465	3930	LBR	B2R5P3; hsa:3930; Q14739; Q14740; Q53GU7; Q59FE6	ENSG00000143815	633.6	24.6	19.8	19.1	5.7	10.1	11.4	5.3	11.6	6.9	8.8	20.2	18.8	0	6.2	1191	48.4	206.6	128.6	71.2	103.6	75.2	3.6	44.3	63.5	118.9	106.8	96.1	67.2	85.8	1782.7	84.1	75.7	87	61.4	123.5	64.7
P36776	Lon protease homolog, mitochondrial OS=Homo sapiens OX=9606 GN=LONP1 PE=1 SV=2	0	26.521	9	7	121	7	Pf00004, Pf02190, Pf05362	9361	LONP1	B3KPH8; D6W635; E5KMH8; F5GZ27; hsa:9361; P36776; P36777; Q8N8K8; Q9UQ95	ENSG00000196365	1611.8	57.2	52.5	8.1	10.3	24.4	28.5	9.3	32.1	14.7	19.3	62.8	37.1	2.7	24.7	401.8	11.5	30.2	26.5	14.3	18.5	9.8	3.8	11.7	2.3	3.7	15.3	12	11.5	11.9	2528	114.3	25	57.8	37	72.2	48.3
Q9HC35	Echinoderm microtubule-associated protein-like 4 OS=Homo sapiens OX=9606 GN=EML4 PE=1 SV=3	0	25.907	9	7	12	7	Pf00400, Pf03451, Pf07714	27436	EML4	A6H8Y6; A6P4T4; A6P4V4; B2RBK3; B2RTW7; B5MCW9; hsa:27436; Q3SWW0; Q53R29; Q53TW8; Q6PJ45; Q9HC35; Q9NV40	ENSG00000143924
Q8N0X7	Spartin OS=Homo sapiens OX=9606 GN=SPART PE=1 SV=1	0	24.612	9	7	46	7	Pf06911	23111	SPART	hsa:23111; O60349; Q86Y67; Q8N0X7; Q9H1T2; Q9H1T3	ENSG00000133104	62.8	2.8	3	3.1	0	0	2.6	3.3	2.4	0	2.4	0	0	0	0																550.2	23.1	21.5	41.6	30.9	31.3	43.6
P20810-6	Isoform 6 of Calpastatin OS=Homo sapiens OX=9606 GN=CAST	0	23.323	9	7	38	7			CAST	P20810-6		2030.4	93.6	26.3	0	12.9	16.2	23.6	1.9	18.5	2.3	8.2	26.6	12.7	0	2.5
Q13616	Cullin-1 OS=Homo sapiens OX=9606 GN=CUL1 PE=1 SV=2	0	20.893	9	7	26	7	Pf00888, Pf10557	8454	CUL1	D3DWG3; hsa:8454; O60719; Q08AL6; Q13616; Q8IYW1	ENSG00000055130
Q9NSE4	Isoleucine--tRNA ligase, mitochondrial OS=Homo sapiens OX=9606 GN=IARS2 PE=1 SV=2	0	30.769	8	8	30	7	Pf00133, Pf06827, Pf08264	55699	IARS2	B2RPG8; hsa:55699; Q1M2P9; Q6PI85; Q7L439; Q86WU9; Q96D91; Q9H9Q8; Q9NSE4; Q9NW42	ENSG00000067704
P42285	Exosome RNA helicase MTR4 OS=Homo sapiens OX=9606 GN=MTREX PE=1 SV=3	0	27.339	8	8	69	7	Pf00270, Pf00271, Pf08148, Pf13234	23517	MTREX	hsa:23517; P42285; Q2M386; Q6MZZ8; Q6P170; Q8N5R0; Q8TAG2	ENSG00000039123	2575.8	123.9	37	17.4	8.3	11.4	40	16.3	20.7	12.1	43.1	45.3	40.2	0	30.7
Q9H0A0	RNA cytidine acetyltransferase OS=Homo sapiens OX=9606 GN=NAT10 PE=1 SV=2	0	23.837	8	7	90	7	Pf05127, Pf08351, Pf13718, Pf13725	55226	NAT10	B4DFD5; E7ESU4; E9PMN9; hsa:55226; Q86WK5; Q9C0F4; Q9H0A0; Q9HA61; Q9NVF2	ENSG00000135372	272.9	6.7	7.8	5.2	1.9	0	6.6	0	2.9	0	2.1	4.6	8.2	0	5.7	947.8	34.5	37.8	47.3	25.1	31.8	13.5	1.4	18.7	9.9	2.7	39.6	25.7	20.3	21.6	2716	99.2	7	19.8	49.7	29.5	27.2
Q9BUJ2	Heterogeneous nuclear ribonucleoprotein U-like protein 1 OS=Homo sapiens OX=9606 GN=HNRNPUL1 PE=1 SV=2	0	18.764	8	7	13	7	Pf00622, Pf02037, Pf13671	11100	HNRNPUL1	B3KMW7; hsa:11100; O76022; Q6ZSZ0; Q7L8P4; Q8N6Z4; Q96G37; Q9BUJ2; Q9HAL3; Q9UG75	ENSG00000105323																															468.4	22.6	1.9	0	13	7.6	2.5
Q09161	Nuclear cap-binding protein subunit 1 OS=Homo sapiens OX=9606 GN=NCBP1 PE=1 SV=1	0	29.559	7	7	58	7	Pf02854, Pf09088, Pf09090	4686	NCBP1	B2R718; hsa:4686; Q09161; Q59G76; Q5T1V0; Q5T7X2	ENSG00000136937	856.1	36.3	21.4	26.8	7.4	9.8	21.9	6.3	11.2	12.5	12.5	24.3	17.9	2.8	18.2																631.9	33.2	1.9	9.3	8.9	7	3.5
Q9BPX3	Condensin complex subunit 3 OS=Homo sapiens OX=9606 GN=NCAPG PE=1 SV=1	0	27.414	7	7	83	7	Pf12719	64151	NCAPG	hsa:64151; Q3MJE0; Q96SV9; Q9BPX3; Q9BUR3; Q9BVY1; Q9H914; Q9H9Z6; Q9HBI9	ENSG00000109805																591	26.4	13.3	17.3	6.3	17	8.1	3.5	9.7	4.8	5	10.5	10.3	6.7	9.7	828.7	31.8	4.7	14.6	16.7	13.4	12.2
O43747	AP-1 complex subunit gamma-1 OS=Homo sapiens OX=9606 GN=AP1G1 PE=1 SV=5	0	26.918	7	7	73	7	Pf01602, Pf02883	164	AP1G1	hsa:164; O43747; O75709; O75842; Q9UG09; Q9Y3U4	ENSG00000166747	4573.2	197.1	73.8	3.9	30.5	51.9	68.9	13.3	54.3	26.1	37.5	108.3	84.1	2	42.9	256.1	7.3	12.7	25	6.8	9.4	7.5	3.5	6.9	4.1	8.6	5.4	5.8	4.6	5.9	2051.6	92.7	5.7	9.5	18.1	20	18
Q93009	Ubiquitin carboxyl-terminal hydrolase 7 OS=Homo sapiens OX=9606 GN=USP7 PE=1 SV=2	0	24.525	7	7	42	7	Pf00443, Pf00917, Pf12436, Pf14533	7874	USP7	A6NMY8; B7Z815; H0Y3G8; hsa:7874; Q93009	ENSG00000187555																1149.1	34.7	44.5	75.5	26.5	45	47.8	55.9	34.3	37.9	15.2	47.4	38.1	25.7	33.1
O14974	Protein phosphatase 1 regulatory subunit 12A OS=Homo sapiens OX=9606 GN=PPP1R12A PE=1 SV=1	0	27.758	6	7	132	7	Pf00023, Pf15898	4659	PPP1R12A	B4DZ09; F8VWB4; hsa:4659; O14974; Q2NKL4; Q569H0; Q86WU3; Q8NFR6; Q9BYH0	ENSG00000058272	1299.1	47.6	20.6	2.1	6.5	14.8	21.6	5.3	16.3	8.5	8.4	40.7	17	0	10.4	1378.5	58.5	88.4	82	34.6	55.3	30.6	1.1	51.5	7.1	10.7	43.5	38.3	26.2	36.1	1805.4	70.6	17.8	19.8	26.5	38.6	22.3
O43847	Nardilysin OS=Homo sapiens OX=9606 GN=NRDC PE=1 SV=3	0	26.509	6	7	27	7	Pf00675, Pf05193, Pf16187	4898	NRDC	A6NI41; hsa:4898; O15241; O15242; O43847; Q5VUL0; Q96HB2; Q9NU57	ENSG00000078618	252.5	6.6	12.5	4.8	0	3.4	5.7	6.2	8.9	2.8	0	15	8.7	0	6.9
P35251	Replication factor C subunit 1 OS=Homo sapiens OX=9606 GN=RFC1 PE=1 SV=4	0	23.432	6	8	72	7	Pf00004, Pf00533, Pf08519	5981	RFC1	A8K6E7; hsa:5981; P35251; Q5XKF5; Q6PKU0; Q86V41; Q86V46	ENSG00000035928																206.6	4.6	12.2	10.1	7	7.7	6	0	8.5	6.9	0	14	9.6	5.6	5.2	412	17.1	6.3	5.6	5.6	14.9	5.1
Q7LBC6	Lysine-specific demethylase 3B OS=Homo sapiens OX=9606 GN=KDM3B PE=1 SV=2	0	23.524	5	7	29	7	Pf02373	51780	KDM3B	A6H8X7; hsa:51780; Q7LBC6; Q9BVH6; Q9BW93; Q9BZ52; Q9NYF4; Q9UPS0	ENSG00000120733																															1360.3	45.2	10.2	32.4	22.3	39.9	15.6
Q93008	Probable ubiquitin carboxyl-terminal hydrolase FAF-X OS=Homo sapiens OX=9606 GN=USP9X PE=1 SV=4	0	29.512	3	7	56	7	Pf00443, Pf12030	8239	USP9X	hsa:8239; O75550; Q8WWT3; Q8WX12; Q93008	ENSG00000124486	125.7	6.8	3.6	2.6	0	1.8	0	0	3.9	0	0	5.4	9.9	0	0	756.4	24.5	45.9	68	22.4	29.9	18.3	1.2	20.2	2.7	4.5	30	29.5	17.4	14.9
P46013	Proliferation marker protein Ki-67 OS=Homo sapiens OX=9606 GN=MKI67 PE=1 SV=2	0	27.892	3	7	45	7	Pf00498, Pf08065, Pf15276	4288	MKI67	hsa:4288; P46013; Q5VWH2	ENSG00000148773	229	8.6	6	2.3	0	0	0	0	2.9	0	3.2	8.9	10.8	0	3.3
P07737	Profilin-1 OS=Homo sapiens OX=9606 GN=PFN1 PE=1 SV=2	0	37.103	53	6	220	6	Pf00235	5216	PFN1	hsa:5216; P07737; Q53Y44	ENSG00000108518	1268	49.9	138	95.5	84.7	126.2	117.7	114.2	126.7	110.5	107.6	148.1	128.9	127.6	136.1
P61604	10 kDa heat shock protein, mitochondrial OS=Homo sapiens OX=9606 GN=HSPE1 PE=1 SV=2	0	39.604	49	6	382	6	Pf00166	3336	HSPE1	hsa:3336; O95421; P61604; Q04984; Q53X54; Q9UDH0	ENSG00000115541	26069.1	1264.8	628.9	55.6	171.1	350.1	558.6	130.1	340.5	139.8	181.7	1028.8	829.1	30.9	348.1	8953.5	436.2	1368.1	714.1	401	473.1	517.3	55.8	480.3	36	41.7	329.6	556.3	400.3	424.4	14872.5	749.5	224.6	400.4	378.1	700	339.8
P47813	Eukaryotic translation initiation factor 1A, X-chromosomal OS=Homo sapiens OX=9606 GN=EIF1AX PE=1 SV=2	0	24.835	49	6	227	6	Pf01176	1964	EIF1AX	B2R5U5; hsa:1964; P47813; Q0VGC2; Q5JPS5; Q5JPS6	ENSG00000173674	10571.9	477.5	175.1	13.3	38.9	123.1	146.3	78.1	127.1	62.8	108.4	305.1	209.6	6.3	140.2	12506.1	524.5	1100.1	686.6	297	497.6	322	57.5	344.5	55.6	91.7	647.6	379.2	256.2	394.5	6518.9	309	95.4	97.2	72	224.3	137.2
P22392-2	Isoform 3 of Nucleoside diphosphate kinase B OS=Homo sapiens OX=9606 GN=NME2	0	63.306	48	10	413	6			NME2	P22392-2		24102.8	1049.2	348.6	17.3	123.5	248.4	221	79.3	220	89.7	156.5	516.6	392.7	12.5	230.8	25072.2	1129.8	704.9	801.2	414.4	689	296.2	3.7	391.2	75.7	122.4	543.5	422.6	353.3	351.3	37260	1661.3	101.3	274.9	351.1	581.9	343.7
P61088	Ubiquitin-conjugating enzyme E2 N OS=Homo sapiens OX=9606 GN=UBE2N PE=1 SV=1	0	37.256	48	6	258	6	Pf00179	7334	UBE2N	hsa:7334; P61088; Q16781; Q53Y81	ENSG00000177889	6097.1	280.1	81.2	44.3	44	63.9	87.5	36.8	71.5	72.7	74.6	144.3	107.9	5.6	58.5	673.5	30	34.9	55.5	18.3	28.4	11.5	0	18.2	6.7	7.4	32.5	24	14	17.7	1529.3	59.2	10.2	32.8	28.3	26.3	29.3
P18077	60S ribosomal protein L35a OS=Homo sapiens OX=9606 GN=RPL35A PE=1 SV=2	0	36.65	46	6	329	6	Pf01247	6165	RPL35A	hsa:6165; P18077; Q08ES9; Q9BVN7	ENSG00000182899	9107.7	376.8	114.9	52.1	59.3	77.8	97	46.9	102.2	37.4	48.4	197.6	155.4	27.6	89.3	5638.8	220.7	138.2	182.4	90.5	109.4	69.2	6.9	99.4	9.1	15.1	79.2	107.8	66.7	81.7	10889.9	434.4	30.5	58.7	65.1	96.5	75.8
P31946	14-3-3 protein beta/alpha OS=Homo sapiens OX=9606 GN=YWHAB PE=1 SV=3	0	46.967	45	9	378	6	Pf00244	7529	YWHAB	A8K9K2; E1P616; hsa:7529; P31946	ENSG00000166913	19536.8	835.2	306.5	6.7	100.1	198.2	235	50.6	211.4	50	153.3	517.4	357	0.1	207.4	19700.2	879.6	909.9	1212.3	538.4	793.4	361.2	4.7	482.1	59.5	120.2	677.8	525.5	439.2	461.7	25212	1111.8	179.3	406.4	385.1	705.7	403.6
P52907	F-actin-capping protein subunit alpha-1 OS=Homo sapiens OX=9606 GN=CAPZA1 PE=1 SV=3	0	38.942	44	9	194	6	Pf01267	829	CAPZA1	hsa:829; P52907; Q53FQ6; Q6FHD5	ENSG00000116489	2547.7	105.6	24.6	6.9	10.8	17.9	24.5	10	18.7	6.7	15.9	36.1	30	0	39.5	4387.4	237.5	238.1	269.2	149.8	197	111.9	3.9	141.6	18.6	45	118.6	154.3	115.5	142.9	9566.4	470.8	100.1	168.9	168.7	258	149.6
P60520	Gamma-aminobutyric acid receptor-associated protein-like 2 OS=Homo sapiens OX=9606 GN=GABARAPL2 PE=1 SV=1	0	24.818	43	6	44	6	Pf02991	11345	GABARAPL2	hsa:11345; O08765; P60520; Q6FG91; Q9DCP8; Q9UQF7	ENSG00000034713
P61026	Ras-related protein Rab-10 OS=Homo sapiens OX=9606 GN=RAB10 PE=1 SV=1	0	45.201	42	9	183	6	Pf00071	10890	RAB10	D6W538; hsa:10890; O88386; P61026; Q6IA52; Q9D7X6; Q9H0T3	ENSG00000084733	1213.9	43.8	21.9	9.1	9.8	11.2	24.6	11	16.8	9.8	7.7	23.5	21.9	3.1	18.9	1499.8	54.8	49	78.1	23.3	46.2	56.6	2.8	46.7	12.3	13.4	39.1	36.6	31.2	32.2	196.3	9.6	1.2	2.2	5.5	2.5	14.5
O60925	Prefoldin subunit 1 OS=Homo sapiens OX=9606 GN=PFDN1 PE=1 SV=2	0	25.004	41	6	159	6	Pf01920	5201	PFDN1	B2RD02; hsa:5201; O60925; Q53F95; Q96EX6	ENSG00000113068	2465.4	124.1	11.7	4.5	7.3	18	18	9	11.2	6.8	10.7	34.2	17.8	2.9	28.6	794.9	35.1	37	42.5	22.9	31.9	15.5	6.6	22.2	16.1	13.3	27	22.7	16.1	22.1	4683.4	192.4	1.1	11.8	34.3	17.4	17.5
P29373	Cellular retinoic acid-binding protein 2 OS=Homo sapiens OX=9606 GN=CRABP2 PE=1 SV=2	0	31.687	39	6	200	6	Pf00061	1382	CRABP2	B2R4Z8; D3DVC5; F1T098; hsa:1382; P29373; Q6ICN6	ENSG00000143320																5255.7	249	118.5	25.8	8.9	67.5	23.2	2.9	63.2	7.3	8.9	37.5	44.2	21.8	38.1	4992	231.7	19.4	13	31	25.9	17.4
Q86V81	THO complex subunit 4 OS=Homo sapiens OX=9606 GN=ALYREF PE=1 SV=3	0	27.375	39	6	179	6	Pf00076, Pf13865	10189	ALYREF	hsa:10189; O43672; Q86V81		2918.2	103.1	75.2	0	23.4	41.7	40.7	0	46.5	4.6	23.4	90.5	72.7	0.5	25.7	3582.2	151.5	212.7	221.6	97.6	201	84.1	2	93.1	18.9	6.5	118.6	110.5	70.5	73.8	12293.6	538.4	106.7	207.1	216.6	414.4	205.2
P46779	60S ribosomal protein L28 OS=Homo sapiens OX=9606 GN=RPL28 PE=1 SV=3	0	36.042	37	6	343	6	Pf01778	6158	RPL28	B2R4A6; B4DEP9; C9JB50; E9PB24; G5E9L2; hsa:6158; P46779; Q6IAY0; Q96FX1; Q9BWQ0	ENSG00000108107	7556.4	323	224.5	24.5	67.1	134.4	135.4	66.3	138.5	79.8	55.5	215.8	184.7	19.3	90.3	7846.6	360.5	312.7	332	178.7	230.1	155.3	19.5	184.8	151	50.4	197.4	188.7	138.7	171	9333	402.5	36	83.2	122.2	175.3	106.7
P62266	40S ribosomal protein S23 OS=Homo sapiens OX=9606 GN=RPS23 PE=1 SV=3	0	25.829	37	6	236	6	Pf00164	6228	RPS23	hsa:6228; P39028; P62266; Q6IB08	ENSG00000186468	24169.9	1044.9	215.3	0.9	51.5	162.1	150.5	89.8	152.7	72.4	112.4	381.7	251.5	5.5	192.6	17355.3	727.7	757.1	876.2	443.7	593.9	371	13.9	463.5	102.5	135.4	514.4	524.1	293.3	425.9	18379.6	749.8	128.5	282.7	169.8	399	288.3
P30050	60S ribosomal protein L12 OS=Homo sapiens OX=9606 GN=RPL12 PE=1 SV=1	0	29.114	36	6	380	6	Pf00298, Pf03946	6136	RPL12	hsa:6136; P30050; Q5VVV2; Q6PB27	ENSG00000197958	28540.7	1364.6	266.5	62.1	74.4	170.6	176.8	130.8	186.8	120.3	100.7	378.7	285.9	48.8	403.9	19565.7	928.8	505.7	485	295.4	381.7	187	14.6	326.1	35.3	117.6	252.2	333.9	195.5	255.6	46448.4	2063.2	147.9	214.5	316.6	579.3	308.1
P61019	Ras-related protein Rab-2A OS=Homo sapiens OX=9606 GN=RAB2A PE=1 SV=1	0	22.327	36	6	21	6	Pf00071	5862	RAB2A	B2R5W8; B4DMQ5; hsa:5862; P08886; P61019	ENSG00000104388
P62241	40S ribosomal protein S8 OS=Homo sapiens OX=9606 GN=RPS8 PE=1 SV=2	0	30.042	35	6	162	6	Pf01201	6202	RPS8	hsa:6202; P09058; P62241; Q6IRL7	ENSG00000142937
Q9GZZ1	N-alpha-acetyltransferase 50 OS=Homo sapiens OX=9606 GN=NAA50 PE=1 SV=1	0	29.737	34	6	111	6	Pf00583	80218	NAA50	D3DN74; hsa:80218; Q68DQ1; Q9GZZ1	ENSG00000121579	592.7	19	12.6	10.2	3.4	5.9	7.7	3.1	6.6	4.3	10.9	16.1	12.5	0	6.7	1474.4	45.1	65.8	63.6	38.2	53.4	55.8	16.3	29.3	30.8	39.5	55.2	48.4	34.8	40
Q07020	60S ribosomal protein L18 OS=Homo sapiens OX=9606 GN=RPL18 PE=1 SV=2	0	28.615	34	6	183	6	Pf17135	6141	RPL18	F8VWC5; hsa:6141; Q07020; Q8WTZ6	ENSG00000063177	11417	486.6	97	2.3	26.7	67.8	82.6	41.9	75.8	26.8	49	263.2	151.2	4.9	129.6	12459.1	546.1	484.1	490.8	250.5	392.8	252.3	4.5	284.9	54.1	89.3	288.5	321.3	200.7	272.7	12379.8	525.8	77.8	175.1	88.1	284.8	168.5
Q9Y3D9	28S ribosomal protein S23, mitochondrial OS=Homo sapiens OX=9606 GN=MRPS23 PE=1 SV=2	0	23.357	34	6	55	6	Pf10484	51649	MRPS23	B2R6V3; hsa:51649; Q96Q24; Q9BWH8; Q9P053; Q9Y3D9	ENSG00000181610	193.5	12	6.1	0	1.2	4.3	8.8	2.1	5.8	0	0	9.6	4.9	0	5.6	113.6	3.5	16	13.8	2.1	4.9	9.4	0	6.8	3	0	5.6	6.3	4.7	4.3	241.1	10.8	0	0	0	2.2	0
Q8WW12	PEST proteolytic signal-containing nuclear protein OS=Homo sapiens OX=9606 GN=PCNP PE=1 SV=2	0	21.982	34	6	103	6	Pf15473	57092	PCNP	B2RBE7; D3DN52; hsa:57092; Q53GF3; Q6AI44; Q8WW12; Q96CU3; Q9NS81	ENSG00000081154																															1273.4	50.4	13	38.2	23.7	38.3	17.1
O95336	6-phosphogluconolactonase OS=Homo sapiens OX=9606 GN=PGLS PE=1 SV=2	0	28.671	33	6	29	6	Pf01182	25796	PGLS	hsa:25796; O95336	ENSG00000130313
P61981	14-3-3 protein gamma OS=Homo sapiens OX=9606 GN=YWHAG PE=1 SV=2	0	51.83	32	8	310	6	Pf00244	7532	YWHAG	hsa:7532; O70457; P35214; P61981; Q6FH52; Q9UDP2; Q9UN99	ENSG00000170027	3739.5	164	44.2	0	23.3	37.4	49.7	10.3	32.5	7	35.5	115.1	67.7	0	48.1	1621.7	63.3	106.9	147.4	44.8	88.5	26.9	0	46.1	6	9.4	88.8	54.5	47.1	57.9	7062.8	319.7	37.2	115.4	95.1	207.4	112
P83731	60S ribosomal protein L24 OS=Homo sapiens OX=9606 GN=RPL24 PE=1 SV=1	0	39.537	32	6	167	6	Pf01246	6152	RPL24	B2R4Y3; hsa:6152; P38663; P83731; Q6IBS3	ENSG00000114391	6064.4	249.8	61.8	6.6	17.4	36	32.2	10.5	24.9	13.7	40.3	95.8	72.2	2.2	40.4
P16949	Stathmin OS=Homo sapiens OX=9606 GN=STMN1 PE=1 SV=3	0	37.11	32	6	215	6	Pf00836	3925	STMN1	A2A2D1; B2R4E7; B7Z8N4; D3DPJ5; hsa:3925; P16949	ENSG00000117632	9219.2	388.8	247	0	38.8	139	113.4	4.7	107.6	25.6	105.9	311.6	187.6	0	95.1	2235.3	95.7	193.7	107.6	83.4	152.2	69.9	0	79.5	8.5	20.1	72.2	82.3	87.6	75.8	8898.8	400.5	125.2	194.2	212.3	492	167.6
P20618	Proteasome subunit beta type-1 OS=Homo sapiens OX=9606 GN=PSMB1 PE=1 SV=2	0	27.267	31	6	246	6	Pf00227	5689	PSMB1	B5BU76; hsa:5689; P20618; Q9BWA8	ENSG00000008018	7447.5	357.9	134.5	9.2	35.7	55.7	105	27.1	64.7	28.4	63.8	143.3	122.5	0	97.6	3705.2	169.1	127.6	137.8	54.2	96.4	53	2.9	70.3	17.5	19.7	90.4	91.1	54.6	71	6884.1	316.5	28.8	80.9	116.3	106.9	59.1
P46778	60S ribosomal protein L21 OS=Homo sapiens OX=9606 GN=RPL21 PE=1 SV=2	0	25.094	31	6	164	6	Pf01157	6144	RPL21	hsa:6144; P46778; Q16699	ENSG00000122026	4287.6	203.8	59.1	0.6	16	23	40.7	19.1	44.2	14.8	49.8	90.2	71.1	0	44
P27348	14-3-3 protein theta OS=Homo sapiens OX=9606 GN=YWHAQ PE=1 SV=1	0	28.115	30	8	275	6	Pf00244	10971	YWHAQ	D6W4Z5; hsa:10971; P27348; Q567U5; Q5TZU8; Q9UP48	ENSG00000134308	7492.4	341.2	89.3	0	23.1	49.1	65.5	22.2	56.8	10.6	20.7	124.9	115.2	0	49	8069	360.5	249.3	290.3	120	180.6	88.2	0	125.1	3.9	20.9	173.3	151.6	102.5	136.4	18325.5	795.7	45.3	150.3	180.9	363.7	171.3
P46926	Glucosamine-6-phosphate isomerase 1 OS=Homo sapiens OX=9606 GN=GNPDA1 PE=1 SV=1	0	24.198	30	6	29	6	Pf01182	10007	GNPDA1	B7Z3X4; D3DQE7; hsa:10007; P46926	ENSG00000113552
Q7Z4W1	L-xylulose reductase OS=Homo sapiens OX=9606 GN=DCXR PE=1 SV=2	0	23.166	30	6	61	6	Pf13561	51181	DCXR	hsa:51181; Q7Z4W1; Q9BTZ3; Q9UHY9	ENSG00000169738	1341.8	74	45.4	98.1	31.8	34.4	64.3	35.6	55.6	25.3	54.3	41.5	53.7	13.4	38.4	513	23.2	29.9	126.3	38.5	43.8	37	24.8	46.5	26.1	22.8	35.9	34.2	17.5	29.3	1198.8	39.3	26.7	82.5	51.5	63	48
P82979	SAP domain-containing ribonucleoprotein OS=Homo sapiens OX=9606 GN=SARNP PE=1 SV=3	0	34.721	29	6	170	6	Pf02037	84324	SARNP	A8K393; hsa:84324; P82979; Q9P066	ENSG00000205323	4517.3	213.2	121.8	127.1	49.9	50	100.2	31.8	48.8	73.9	94.9	112	114.6	14.4	71.9	1544.6	52.8	78.4	91.1	36	58.2	35.3	0	34.9	8.8	3.4	46	52.1	29.6	40	5046.8	188.9	90.1	148.3	98.2	146.9	84.8
P62906	60S ribosomal protein L10a OS=Homo sapiens OX=9606 GN=RPL10A PE=1 SV=2	0	33.944	29	6	217	6	Pf00687	4736	RPL10A	B2R801; hsa:4736; P52859; P53025; P62906; Q5TZT6; Q8J013	ENSG00000198755																4450.5	193.9	379.6	314.2	163.3	191.9	99.4	3.9	245.6	41	54.1	216.8	181.2	114.7	145.4	2625.6	130	36.7	62.3	85	70.4	55.1
Q9Y5Z4	Heme-binding protein 2 OS=Homo sapiens OX=9606 GN=HEBP2 PE=1 SV=1	0	25.972	29	6	116	6	Pf04832	23593	HEBP2	hsa:23593; Q96P57; Q9Y5Z4	ENSG00000051620																278.7	13.2	6.5	10.4	3.4	13.5	5.9	2	2.5	0	4.4	10.5	7	5.6	5.1	3202.8	147.5	21.8	52	39.2	70	42.5
Q9Y696	Chloride intracellular channel protein 4 OS=Homo sapiens OX=9606 GN=CLIC4 PE=1 SV=4	0	24.163	29	6	88	6	Pf13410	25932	CLIC4	hsa:25932; Q9UFW9; Q9UQJ6; Q9Y696	ENSG00000169504
P00492	Hypoxanthine-guanine phosphoribosyltransferase OS=Homo sapiens OX=9606 GN=HPRT1 PE=1 SV=2	0	26.142	28	6	67	6	Pf00156	3251	HPRT1	A6NHF0; B2R8M9; hsa:3251; P00492	ENSG00000165704
P61758	Prefoldin subunit 3 OS=Homo sapiens OX=9606 GN=VBP1 PE=1 SV=4	0	22.068	28	6	108	6	Pf02996	7411	VBP1	B2R8L5; B4DWR3; F5H2A7; hsa:7411; O55228; P61758; Q15765; Q5JT81; Q86X96	ENSG00000155959	4430.4	178.5	58.7	11.6	14.3	46.8	44.1	20.7	38.8	37.9	28.5	93.9	65.4	0	34.4	1529.1	59	33.2	42.9	15.5	21.1	8.7	0.9	16.4	7.6	4.7	19.5	17.6	13.7	18	3597.3	157.4	0	9.6	30.4	26.5	17.6
P62937	Peptidyl-prolyl cis-trans isomerase A OS=Homo sapiens OX=9606 GN=PPIA PE=1 SV=2	0	39.576	27	6	145	6	Pf00160	5478	PPIA	A8K220; hsa:5478; P05092; P62937; Q3KQW3; Q567Q0; Q6IBU5; Q96IX3; Q9BRU4; Q9BTY9; Q9UC61	ENSG00000196262																782.1	37.1	33.6	30.5	23.1	28.8	18.1	6.2	20.5	15	15.2	22.8	14.5	13.9	10.8	3829.1	180.7	0	4.7	45.9	40.2	11.5
P46109	Crk-like protein OS=Homo sapiens OX=9606 GN=CRKL PE=1 SV=1	0	22.227	26	6	23	6	Pf00017, Pf00018, Pf07653	1399	CRKL	A8KA44; D3DX35; hsa:1399; P46109	ENSG00000099942
Q15907	Ras-related protein Rab-11B OS=Homo sapiens OX=9606 GN=RAB11B PE=1 SV=4	0	33.282	25	6	195	6	Pf00071	9230	RAB11B	A5YM50; B2R7I4; B4DMK0; D6W671; hsa:9230; Q15907; Q2YDT2; Q5U0I1; Q6FHR0; Q6FI42; Q8NI07	ENSG00000185236	4895.7	191.8	74.8	90.8	67.4	55.3	118	56.3	75.8	48.4	108.5	112.2	97.9	49.7	131.3	6529.5	249.4	263.1	281.8	120.7	153.7	137.9	20.7	190.9	54.3	64	238.4	140.3	112.1	110.3	9680.2	433.9	69.7	136.1	134.8	112.7	140.1
Q9BVG4	Protein PBDC1 OS=Homo sapiens OX=9606 GN=PBDC1 PE=1 SV=1	0	19.943	25	6	15	6	Pf04669	51260	PBDC1	hsa:51260; Q9BVG4	ENSG00000102390	251	10.5	16.4	0	3	8.6	7.2	0	11	0	4.9	14.8	11.7	0	6	341.1	17.8	13.5	23.8	11.3	15.3	7.9	3.5	13.2	9.2	12.3	11.3	8.2	8.3	10.7
P60900	Proteasome subunit alpha type-6 OS=Homo sapiens OX=9606 GN=PSMA6 PE=1 SV=1	0	33.502	24	6	197	6	Pf00227, Pf10584	5687	PSMA6	B2R7J9; B4DQR4; B4DXJ9; hsa:5687; P34062; P60900; Q6IB60	ENSG00000100902	5275.4	229.2	59.3	28.8	23	29.2	55.2	22	31.8	27.5	71.4	107.8	64.8	6.4	78.6	5975.3	234.3	292.9	275.9	69.8	131.8	76.4	0.4	129.3	17.9	20.7	173.8	109.7	78.5	90.4	8906.9	393.6	32.9	116.8	105.3	193.5	103.2
P28074	Proteasome subunit beta type-5 OS=Homo sapiens OX=9606 GN=PSMB5 PE=1 SV=3	0	33.041	24	6	197	6	Pf00227	5693	PSMB5	B2R4N9; B4DUM9; D3DS43; E9PAV2; hsa:5693; P28074; Q16242; Q6PEW2; Q7Z3B5; Q86T01; Q9TNN9	ENSG00000100804	1063.7	53.4	31.8	47.4	28.3	15.1	31.5	39.3	15	34.3	38.5	46.8	43.1	7.4	35.4	1338.2	71.9	84	86.6	46.7	49	44.5	22.4	51	35.7	33.6	69.2	65.1	38	36.6	2754.4	125.4	60.8	81.1	69.8	121.8	91.7
Q07955	Serine/arginine-rich splicing factor 1 OS=Homo sapiens OX=9606 GN=SRSF1 PE=1 SV=2	0	30.119	24	6	266	6	Pf00076	6426	SRSF1	B2R6Z7; D3DTZ3; hsa:6426; Q07955; Q13809	ENSG00000136450	22883.3	1011.2	618.2	102.2	186.1	382.9	357.4	65.4	357	73.9	225.1	759.4	513.4	17.6	323.7	13671.5	596.5	615.4	636.3	280.5	390.6	266.6	2.9	261.2	32	17.2	348.6	317.6	245.6	299.9	16529.3	710.5	72.6	184.2	342.2	425.2	177.5
P27635	60S ribosomal protein L10 OS=Homo sapiens OX=9606 GN=RPL10 PE=1 SV=5	0	24.816	24	6	151	6	Pf00252	6134	RPL10	A3KQT0; D3DWW6; hsa:6134; P27635; Q16470; Q2HXT7; Q53FH7; Q6FGN8; Q8TDA5	ENSG00000147403	6090.6	255.1	106	60.7	78.5	167.4	126.2	121.4	115.2	77.3	67.8	170.8	103.6	18.6	89.6	1453.1	59.8	147.6	186.5	118.7	109.4	95.8	44	113.8	24.3	32.2	129.4	104.4	81.2	95.7	7658.3	317.3	18.9	78.1	71	116.4	99.7
P61289	Proteasome activator complex subunit 3 OS=Homo sapiens OX=9606 GN=PSME3 PE=1 SV=1	0	20.529	24	6	91	6	Pf02251, Pf02252	10197	PSME3	A8K9A3; hsa:10197; O35563; P61289; P97373; Q12920; Q13172; Q9BQD9	ENSG00000131467	3016.1	135.3	47.4	22.8	18.9	20	52.1	22.1	23.2	20.9	26.6	77.7	53.8	5.2	43.8																2164.3	90.4	11.7	21	29.4	27.1	21.2
Q9NX63	MICOS complex subunit MIC19 OS=Homo sapiens OX=9606 GN=CHCHD3 PE=1 SV=1	0	27.267	23	6	136	6	Pf05300	54927	CHCHD3	hsa:54927; Q9NX63	ENSG00000106554	2833.9	112.6	38.2	0	9.3	31.7	29.1	11	20.5	14.9	27.1	58.7	52.1	0	50.4	304.5	7	14.8	27.6	10.6	9.7	7.9	7.6	24.6	7.4	9.2	15.7	12	7	6.2	1949.6	80.3	9.4	25.4	30.7	40.4	16.9
O43617	Trafficking protein particle complex subunit 3 OS=Homo sapiens OX=9606 GN=TRAPPC3 PE=1 SV=1	0	23.322	23	6	99	6	Pf04051	27095	TRAPPC3	A6NDN0; B2RDN2; D3DPS2; hsa:27095; O43617	ENSG00000054116																613.7	31.4	14.6	13.6	11.5	13.6	7.8	0	8.5	7	4.4	14.2	13	4.7	5.2
O60762	Dolichol-phosphate mannosyltransferase subunit 1 OS=Homo sapiens OX=9606 GN=DPM1 PE=1 SV=1	0	21.768	22	6	18	6	Pf00535	8813	DPM1	hsa:8813; O15157; O60762; Q6IB78; Q96HK0	ENSG00000000419
P49406	39S ribosomal protein L19, mitochondrial OS=Homo sapiens OX=9606 GN=MRPL19 PE=1 SV=2	0	22.942	21	7	30	6	Pf01245	9801	MRPL19	hsa:9801; P49406; Q53TX9; Q96Q52	ENSG00000115364	1315	56.6	10.4	0	2.6	11.5	9.9	2.4	14	2.1	6.5	18.2	18.3	0	15.7
Q08170	Serine/arginine-rich splicing factor 4 OS=Homo sapiens OX=9606 GN=SRSF4 PE=1 SV=2	0	46.454	20	10	186	6	Pf00076	6429	SRSF4	hsa:6429; Q08170; Q5VXP1; Q9BUA4; Q9UEB5	ENSG00000116350	5716.5	253.4	82.1	11.5	22.5	44.4	68.5	10.9	32.3	8	65.2	106.4	89.9	0	50.7	1463.1	61	45.6	57.1	31.6	50.2	37	0.8	30.3	17.1	15	20.3	34.9	28.3	30.5	1957.8	82.9	10.3	28.1	18.5	37.9	24.4
Q08257	Quinone oxidoreductase OS=Homo sapiens OX=9606 GN=CRYZ PE=1 SV=1	0	25.076	20	6	122	6	Pf08240, Pf13602	1429	CRYZ	A6NN60; D3DQ76; hsa:1429; Q08257; Q53FT0; Q59EU7; Q5HYE7; Q6NSK9	ENSG00000116791																															866.4	33.4	22.8	65.9	30.3	28.2	21.2
P78417	Glutathione S-transferase omega-1 OS=Homo sapiens OX=9606 GN=GSTO1 PE=1 SV=2	0	24.459	20	6	18	6	Pf13417, Pf14497	9446	GSTO1	D3DRA3; F5H7H0; hsa:9446; P78417; Q5TA03; Q7Z3T2	ENSG00000148834
P53597	Succinate--CoA ligase [ADP/GDP-forming] subunit alpha, mitochondrial OS=Homo sapiens OX=9606 GN=SUCLG1 PE=1 SV=4	0	22.118	20	6	129	6	Pf00549, Pf02629	8802	SUCLG1	hsa:8802; P53597; Q9BWB0; Q9UNP6	ENSG00000163541	2755.4	120.5	30.4	0	14.3	36.1	31.8	10.7	31	10.1	13.5	46	51.8	0	29.7	382.5	10.4	15.5	26.8	12.8	18.6	7.3	1.1	6	10.8	7	21.4	15.9	9.7	15.1	2101.7	99.3	18.4	31.3	29.5	56.5	33.3
Q99536	Synaptic vesicle membrane protein VAT-1 homolog OS=Homo sapiens OX=9606 GN=VAT1 PE=1 SV=2	0	17.696	20	6	56	6	Pf08240, Pf13602	10493	VAT1	A8K345; B0AZP7; B4DPX4; hsa:10493; Q13035; Q5BKZ7; Q96A39; Q99536; Q9BUT8	ENSG00000108828																3497.6	150	355.8	290.1	118	178.3	74.4	0	91.9	5.3	29.8	197.6	111.3	114	119.5	1882.4	103	26.2	52.6	32.9	88	31.1
P19784	Casein kinase II subunit alpha' OS=Homo sapiens OX=9606 GN=CSNK2A2 PE=1 SV=1	0	22.783	19	6	20	6	Pf00069	1459	CSNK2A2	hsa:1459; P19784	ENSG00000070770
Q9UBS4	DnaJ homolog subfamily B member 11 OS=Homo sapiens OX=9606 GN=DNAJB11 PE=1 SV=1	0	21.167	19	6	36	6	Pf00226, Pf01556	51726	DNAJB11	hsa:51726; Q542Y5; Q542Y9; Q6IAQ8; Q96JC6; Q9UBS4	ENSG00000090520
O75821	Eukaryotic translation initiation factor 3 subunit G OS=Homo sapiens OX=9606 GN=EIF3G PE=1 SV=2	0	21.015	19	6	57	6	Pf00076, Pf12353	8666	EIF3G	hsa:8666; O14801; O75821; Q969U5	ENSG00000130811	3862.8	152.1	20.1	0	11.5	17.4	32.4	12.5	23.5	10.6	24.6	59.2	33.8	1.7	23.1	3229.6	129.2	142.2	138	57.8	92.8	68.4	0	67.4	4.4	6.1	94.7	88.7	59.5	69.2	3511.1	173.3	25.7	44.6	24.2	66.3	45.4
Q96A49	Synapse-associated protein 1 OS=Homo sapiens OX=9606 GN=SYAP1 PE=1 SV=1	0	18.212	19	6	48	6	Pf03909	94056	SYAP1	hsa:94056; Q68CP1; Q96A49; Q96C60; Q96JQ6; Q96T20	ENSG00000169895	2459.2	105	25	9	12.6	24.5	47	41.3	38.5	11.3	39.4	75.5	43.8	0	60.1	985.6	45.5	49.7	38.7	17.7	30.3	10.2	3.6	23.1	2.9	16.2	35.3	13.3	12.9	12.5	2481.2	106.8	2.5	13.8	53.9	41.5	18.1
P35637	RNA-binding protein FUS OS=Homo sapiens OX=9606 GN=FUS PE=1 SV=1	0	38.298	18	6	183	6	Pf00076, Pf00641	2521	FUS	hsa:2521; P35637; Q9H4A8	ENSG00000089280	8390.3	382.2	90.3	1.1	33.8	18.6	104.3	8.7	7.3	0.2	84.7	161.4	89	2.7	76.7	7089.1	280.9	334.5	424.3	190.9	227.7	175.8	0	147.3	16.5	0	192.5	165.3	143	118.6	10118.7	405	95.6	138.5	108.3	240.9	141.3
Q9Y3A5	Ribosome maturation protein SBDS OS=Homo sapiens OX=9606 GN=SBDS PE=1 SV=4	0	24.234	18	6	79	6	Pf01172, Pf09377, Pf20268	51119	SBDS	A8K0P4; hsa:51119; Q96FX0; Q9NV53; Q9Y3A5	ENSG00000126524	8356.6	344.2	38.4	0	34.4	39.8	38.3	28.7	35.7	23.3	27.4	101.5	52.5	0	37.8	5969	228.7	176.6	193.4	99.1	172.1	122.4	16.7	83.6	63.4	59.3	167	132.8	78.9	93.2
Q92734	Protein TFG OS=Homo sapiens OX=9606 GN=TFG PE=1 SV=2	0	28.311	17	6	136	6	Pf00564	10342	TFG	D3DN49; G5E9V1; hsa:10342; K0J5S8; K0J6K2; Q15656; Q92734; Q969I2	ENSG00000114354	1603.8	67.7	31.7	4.6	9.4	30.3	36.4	9	35.1	7.7	8.2	50.3	54.9	0	18.5	5882.3	272.2	190.7	388.3	144.5	142.3	142.1	36.1	128.2	78.5	104.2	186.7	173.9	91.9	119.9	7244.6	329.5	31.9	175.2	106	154.7	88.2
Q9NR45	Sialic acid synthase OS=Homo sapiens OX=9606 GN=NANS PE=1 SV=2	0	26.083	17	6	120	6	Pf03102	54187	NANS	B2RE98; hsa:54187; Q8WUV9; Q9BWS6; Q9NR45; Q9NVD4	ENSG00000095380	3105.4	146.3	99.1	28.1	26	31.7	47.8	46.7	55	22.9	50.9	110	82.3	8.3	48.8	3249.8	141.3	305.7	302	185.4	227	162.1	73.9	162.3	85.5	78.9	211.5	187.2	135.1	165.2	8250.3	363.3	118.7	189.5	166.9	278.1	152.9
Q14914	Prostaglandin reductase 1 OS=Homo sapiens OX=9606 GN=PTGR1 PE=1 SV=2	0	20.726	17	6	83	6	Pf00107, Pf16884	22949	PTGR1	A8K0N2; B4DPK3; F5GY50; hsa:22949; Q14914; Q8IYQ0; Q9H1X6	ENSG00000106853
P49257	Protein ERGIC-53 OS=Homo sapiens OX=9606 GN=LMAN1 PE=1 SV=2	0	20.657	17	6	57	6	Pf03388	3998	LMAN1	hsa:3998; P49257; Q12895; Q8N5I7; Q9UQG1; Q9UQG2; Q9UQG3; Q9UQG4; Q9UQG5; Q9UQG6; Q9UQG7; Q9UQG8; Q9UQG9; Q9UQH0; Q9UQH1; Q9UQH2	ENSG00000074695	1968.8	72.5	75.3	8.2	23.3	39	43.9	10.8	45.3	17.4	8	57.8	58.3	0	33.8	765	25.4	42.1	54	17.1	33.6	21.3	2.1	28.5	9.3	10.1	30.4	35.2	18.3	27.9
Q9BV20	Methylthioribose-1-phosphate isomerase OS=Homo sapiens OX=9606 GN=MRI1 PE=1 SV=1	0	20.563	17	6	103	6	Pf01008	84245	MRI1	hsa:84245; Q8NDC9; Q9BV20	ENSG00000037757	3809.3	160.4	124.9	19.6	46.1	78.8	96.5	28.3	116.3	46.7	118.6	153.1	141.8	30.3	47.2	2253.8	90.4	151.3	140.6	93.7	111.1	51.1	0	73.3	22.6	28	59.5	68.8	72.4	52.6	306.2	15.5	0	3.9	3.2	4	2.3
P62333	26S proteasome regulatory subunit 10B OS=Homo sapiens OX=9606 GN=PSMC6 PE=1 SV=1	0	23.067	16	6	129	6	Pf00004, Pf16450, Pf17862	5706	PSMC6	B2R975; hsa:5706; P49719; P62333; Q6IBU3; Q92524	ENSG00000100519	3811.8	168.2	110.3	18.1	40.6	66.6	83.9	27.1	68.6	19.8	35	140	102.2	4.8	44.3																7011.1	290.4	36.6	108.5	133.7	149.9	70.4
Q53H12	Acylglycerol kinase, mitochondrial OS=Homo sapiens OX=9606 GN=AGK PE=1 SV=2	0	21.304	16	6	24	6	Pf00781, Pf19712	55750	AGK	hsa:55750; Q53H12; Q75KN1; Q96GC3; Q9NP48	ENSG00000006530; ENSG00000262327	731.1	26.1	13.9	2.8	6.2	6.8	6.8	4.4	3.4	2.4	3.9	19.1	15.7	0	12.6
Q6YN16	Hydroxysteroid dehydrogenase-like protein 2 OS=Homo sapiens OX=9606 GN=HSDL2 PE=1 SV=1	0	26.08	15	6	66	6	Pf00106, Pf02036	84263	HSDL2	A8K1L4; A8K8X1; A8MSV3; hsa:84263; Q658M8; Q6YN16; Q9BT58	ENSG00000119471																903.5	41.4	38.5	41	21.3	30.1	14.9	1	30.5	2	4.7	28.4	25.3	15	21.3
Q13838	Spliceosome RNA helicase DDX39B OS=Homo sapiens OX=9606 GN=DDX39B PE=1 SV=1	0	23.217	15	6	166	6	Pf00270, Pf00271	7919	DDX39B	B0S8C0; hsa:7919; O43496; Q0EFA1; Q13838; Q2L6F9; Q53GL9; Q5RJ64; Q5RJ66; Q5ST94; Q5STB4; Q5STB5; Q5STB7; Q5STB8; Q5STU4; Q5STU5; Q5STU6; Q5STU8; Q71V76	ENSG00000198563; ENSG00000215425; ENSG00000225073; ENSG00000225859; ENSG00000229496; ENSG00000230624; ENSG00000235439	3050	163.3	16.6	4.1	14.4	16.5	22.9	4.9	13.5	8.8	46.3	52.1	37.9	2.7	29.1	1751.8	71.9	173.4	183.1	83.8	109.2	67.4	6.1	87.6	53.2	28.2	103.2	99.5	62.4	71.6	3815.7	170.6	50.3	72.4	92.9	143.9	64.1
Q9Y6G9	Cytoplasmic dynein 1 light intermediate chain 1 OS=Homo sapiens OX=9606 GN=DYNC1LI1 PE=1 SV=3	0	22.743	15	6	89	6	Pf05783	51143	DYNC1LI1	A2RRG7; hsa:51143; Q53HC8; Q53HK7; Q9Y6G9	ENSG00000144635	137	5.7	4.9	0	3.3	0	0	2.7	2.6	3.6	0	4.9	3.1	0	0																560.5	17.3	4.2	8.5	7.3	2.7	8.2
P30533	Alpha-2-macroglobulin receptor-associated protein OS=Homo sapiens OX=9606 GN=LRPAP1 PE=1 SV=1	0	21.014	15	6	50	6	Pf06400, Pf06401	4043	LRPAP1	D3DVR9; hsa:4043; P30533; Q2M310; Q53HQ3; Q53HS6	ENSG00000163956																294.4	7.4	19.3	23.8	9.1	7.2	8.2	0	10.3	34	25.9	9.9	18.9	6	9.5
Q9NVI7-2	Isoform 2 of ATPase family AAA domain-containing protein 3A OS=Homo sapiens OX=9606 GN=ATAD3A	0	31.398	14	6	49	6			ATAD3A	Q9NVI7-2		1297.6	49.7	27.2	9.6	3.2	11.9	16.7	4	12.2	7.6	9.5	23.1	20.4	0	17.6																1106.9	42.8	9.4	21.6	19.5	24.3	16.5
Q96I99	Succinate--CoA ligase [GDP-forming] subunit beta, mitochondrial OS=Homo sapiens OX=9606 GN=SUCLG2 PE=1 SV=2	0	28.476	14	6	72	6	Pf00549, Pf08442	8801	SUCLG2	C9JVT2; hsa:8801; O95195; Q6NUH7; Q86VX8; Q8WUQ1; Q96I99	ENSG00000172340	593.4	25.7	3.6	0	2.1	2.4	6	2.4	3.7	2.2	1.5	3.4	7.9	0	5.3																858.2	31.3	0	5.3	2.5	2.8	4.8
Q02818	Nucleobindin-1 OS=Homo sapiens OX=9606 GN=NUCB1 PE=1 SV=4	0	22.623	14	6	28	6	Pf13499	4924	NUCB1	B2RD64; hsa:4924; Q02818; Q15838; Q7Z4J7; Q9BUR1	ENSG00000104805																725.8	32	38.4	45.6	20	38.6	23.6	0	21	6.6	10.4	23.8	16.8	12.6	16.2
P43490	Nicotinamide phosphoribosyltransferase OS=Homo sapiens OX=9606 GN=NAMPT PE=1 SV=1	0	22.403	14	6	109	6	Pf04095, Pf18127	10135	NAMPT	A4D0Q9; A4D0R0; hsa:10135; P43490; Q3KQV0; Q8WW95	ENSG00000105835	368.5	13.7	18.7	13.4	7.9	13.7	11.1	5.8	18	4.3	9.3	29.6	23.6	1.4	8.7																1438.4	57.9	21.8	27.3	40.8	46	19
Q5TFE4	5'-nucleotidase domain-containing protein 1 OS=Homo sapiens OX=9606 GN=NT5DC1 PE=1 SV=1	0	19.216	14	6	69	6	Pf05761	221294	NT5DC1	B2RND9; B3KR35; hsa:221294; Q5TFE4; Q6XYD5	ENSG00000178425																															1412.4	59.1	8.5	11.8	20.7	42.9	20.6
Q6KB66	Keratin, type II cytoskeletal 80 OS=Homo sapiens OX=9606 GN=KRT80 PE=1 SV=2	0	29.882	13	6	8	6	Pf00038	144501	KRT80	hsa:144501; Q6KB66; Q6P1A5; Q7Z3Q0	ENSG00000167767
O00116	Alkyldihydroxyacetonephosphate synthase, peroxisomal OS=Homo sapiens OX=9606 GN=AGPS PE=1 SV=1	0	29.485	13	6	40	6	Pf01565, Pf02913	8540	AGPS	A5D8U9; hsa:8540; O00116; Q2TU35	ENSG00000018510	369	19.7	8.7	0	0	2.1	7.6	2	2.4	0	7.1	11.4	5.3	0	7.2
P55010	Eukaryotic translation initiation factor 5 OS=Homo sapiens OX=9606 GN=EIF5 PE=1 SV=2	0	21.814	13	6	39	6	Pf01873, Pf02020	1983	EIF5	hsa:1983; P55010; Q53XB3; Q9H5N2; Q9UG48	ENSG00000100664																1406.3	62.3	47.5	97.6	47	47.2	36.5	6.8	38.5	5.6	17	48.6	43.8	30.2	43.3
Q16555	Dihydropyrimidinase-related protein 2 OS=Homo sapiens OX=9606 GN=DPYSL2 PE=1 SV=1	0	21.76	13	6	50	6	Pf01979	1808	DPYSL2	A8K5H2; B4DR31; D3DSS7; hsa:1808; O00424; Q16555	ENSG00000092964	708.9	22.4	16.4	3	6.6	6.7	14.3	0	7.4	2	6.5	11.6	21.3	0	17																678.2	27.8	3	7.8	17.1	25.1	8.3
Q9BPU6	Dihydropyrimidinase-related protein 5 OS=Homo sapiens OX=9606 GN=DPYSL5 PE=1 SV=1	0	21.747	13	6	29	6	Pf01979	56896	DPYSL5	hsa:56896; Q8TCL6; Q9BPU6; Q9NQC4; Q9NRY9	ENSG00000157851	308.8	12.4	9.8	11.2	6.5	5.5	7.3	6.5	11.4	5.3	4	8.3	11.7	3	13.4	160.7	6.7	3.4	13.6	14.3	6.4	3.5	0	3.5	4	0	7	7.1	6.3	4.6
Q69YN2	CWF19-like protein 1 OS=Homo sapiens OX=9606 GN=CWF19L1 PE=1 SV=2	0	22.781	12	6	56	6	Pf04676, Pf04677	55280	CWF19L1	B4DHX1; D3DR66; hsa:55280; Q5W0I3; Q69YN2; Q96HC3; Q9H865; Q9NV13	ENSG00000095485	1387.6	58.1	11	0	10.5	4.4	7.7	0	6.6	0	4.5	30.7	17.2	0	12.3																1466.8	55.7	11.8	8.2	6	12.1	16.2
O75131	Copine-3 OS=Homo sapiens OX=9606 GN=CPNE3 PE=1 SV=1	0	22.237	12	6	71	6	Pf00168, Pf07002	8895	CPNE3	A8KA47; hsa:8895; O75131; Q8IYA1	ENSG00000085719	451.4	19	14.9	8.9	6.6	10.1	11.4	7.1	16.4	5.5	7.6	21.3	18.5	4.1	11.2																4836.3	198.9	7.9	32.9	49.1	56.7	30.9
P17655	Calpain-2 catalytic subunit OS=Homo sapiens OX=9606 GN=CAPN2 PE=1 SV=6	0	19.031	12	6	91	6	Pf00648, Pf01067, Pf13833	824	CAPN2	A6NDG7; B7ZA96; E7ES58; hsa:824; P17655; Q16738; Q6PJT3; Q8WU26; Q9HBB1	ENSG00000162909	1347.7	68.3	15.5	0.4	9	17.1	13.5	3.4	12.2	5.1	16.7	26.3	15.8	0	14.5	475.2	20.9	23.6	14.6	11.1	13.3	7.4	0	5.7	8.5	4.4	14.3	13.2	7.6	9.5	1252	59.3	7.5	10.1	14.8	22.2	11.8
P22307	Sterol carrier protein 2 OS=Homo sapiens OX=9606 GN=SCP2 PE=1 SV=2	0	30.141	11	6	77	6	Pf00108, Pf02036, Pf02803	6342	SCP2	A6NM69; B4DGJ9; B4DHP6; C9JC79; D3DQ37; E1B6W5; F2Z3J1; hsa:6342; P22307; Q15432; Q16622; Q5VVZ1; Q6NXF4; Q99430	ENSG00000116171																1750.5	60.5	58.7	70.1	41	60.9	26.1	6.7	37.6	9.4	25.6	38.6	48.2	35.4	32.3	1620.9	64.1	13.9	20.5	45.9	34.3	20.8
Q9H857	5'-nucleotidase domain-containing protein 2 OS=Homo sapiens OX=9606 GN=NT5DC2 PE=1 SV=1	0	26.025	11	6	49	6	Pf05761	64943	NT5DC2	C9JTZ6; E9PAL9; hsa:64943; O95888; Q96C80; Q9H857; Q9H9Z8	ENSG00000168268	3407.8	151.5	26.1	7.2	13.7	16.7	23.1	18.8	29.7	15.1	9.2	41.8	48.2	3.7	46.7	2521.9	104.8	95.9	85.2	51.3	59.3	39.3	1.1	77.2	17	12.3	44.3	56.9	33.6	36.1	1357.9	61.3	1.7	23	17.9	34.9	18.9
Q06210	Glutamine--fructose-6-phosphate aminotransferase [isomerizing] 1 OS=Homo sapiens OX=9606 GN=GFPT1 PE=1 SV=3	0	24.448	11	6	56	6	Pf01380, Pf13522	2673	GFPT1	hsa:2673; Q06210; Q53QE6; Q9BXF8	ENSG00000198380	348.7	11.8	10.5	6.8	4.3	4.3	2.9	7	7.7	7.2	4.2	18.3	9.4	0	9.9
O95573	Fatty acid CoA ligase Acsl3 OS=Homo sapiens OX=9606 GN=ACSL3 PE=1 SV=3	0	22.608	11	6	30	6	Pf00501	2181	ACSL3	hsa:2181; O95573; Q60I92; Q8IUM9	ENSG00000123983																182.5	11.1	19.5	28.3	14.2	11.9	20.6	10.5	9.9	15.4	8.1	25.9	17.7	4.8	8.5	357.5	14.4	8.4	19.5	12	11.8	14.5
Q14166	Tubulin--tyrosine ligase-like protein 12 OS=Homo sapiens OX=9606 GN=TTLL12 PE=1 SV=2	0	21.767	11	6	163	6	Pf03133	23170	TTLL12	hsa:23170; Q14166; Q20WK5; Q9UGU3	ENSG00000100304	1249.1	54.7	16	0	1.9	15.6	9.8	2.3	9.5	1.2	8.5	34.8	16.9	0	12.9	1183.2	46.7	51.1	59.8	24.4	26.8	14.6	5.7	22.8	8.2	12.8	43.1	38.6	20.6	23.3	3057.9	131.1	24.9	32.8	47.7	60.1	41.3
P54578	Ubiquitin carboxyl-terminal hydrolase 14 OS=Homo sapiens OX=9606 GN=USP14 PE=1 SV=3	0	19.291	11	6	35	6	Pf00443	9097	USP14	B7Z4N8; hsa:9097; J3QRZ5; P54578; Q53XY5	ENSG00000101557
O60884	DnaJ homolog subfamily A member 2 OS=Homo sapiens OX=9606 GN=DNAJA2 PE=1 SV=1	0	15.955	11	6	96	6	Pf00226, Pf00684, Pf01556	10294	DNAJA2	B2R7L7; hsa:10294; O14711; O60884	ENSG00000069345	6360.2	299.7	86.1	0	23.9	40.1	49.7	14.6	46.7	28.4	104.1	132.9	79.7	0	42.1																8798.6	411.2	50.7	73.5	96.2	153.5	81.5
P02786	Transferrin receptor protein 1 OS=Homo sapiens OX=9606 GN=TFRC PE=1 SV=2	0	28.563	10	6	61	6	Pf02225, Pf04253, Pf04389	7037	TFRC	D3DXB0; hsa:7037; P02786; Q1HE24; Q59G55; Q9UCN0; Q9UCU5; Q9UDF9; Q9UK21	ENSG00000072274	613.2	25.3	19.2	6.2	8	13.7	12	3.8	16.4	5.5	14.9	29.6	18.5	1.8	11.3
Q9NTJ5	Phosphatidylinositol-3-phosphatase SAC1 OS=Homo sapiens OX=9606 GN=SACM1L PE=1 SV=2	0	24.583	10	6	64	6	Pf02383	22908	SACM1L	A8K527; B4DK71; hsa:22908; O94935; Q7LA14; Q7LA22; Q96AX7; Q9NQ46; Q9NQ57; Q9NTJ5	ENSG00000211456	1382	56.5	14	2.3	9	10.2	15.9	3.5	8.9	6.3	16	18.8	26	0	14.9	1024.7	47	119.4	124.1	60.2	138.8	65.3	8.6	55.2	59.3	22.4	71.4	50.4	46.9	114.3	944.1	39.8	15.7	37	28.5	35.2	37.9
Q12788	Transducin beta-like protein 3 OS=Homo sapiens OX=9606 GN=TBL3 PE=1 SV=2	0	24.357	10	6	20	6	Pf00400, Pf08625	10607	TBL3	hsa:10607; Q12788; Q59GD6; Q8IVB7; Q96A78	ENSG00000183751																															460.1	20.3	11.2	32.6	24.8	13	10.4
Q9BUQ8	Probable ATP-dependent RNA helicase DDX23 OS=Homo sapiens OX=9606 GN=DDX23 PE=1 SV=3	0	23.526	10	6	119	6	Pf00270, Pf00271	9416	DDX23	B2R600; B4DH15; hsa:9416; O43188; Q9BUQ8	ENSG00000174243	1468.8	60.4	38.2	34.4	23	24.4	38.9	19.9	28.2	16.5	34.2	74.8	41.3	15.9	41.2	753.5	26.9	50.5	68.8	24.4	32.2	21	11	33.6	12.2	8.8	53.3	34.5	29.8	26.2
Q969Z0	FAST kinase domain-containing protein 4 OS=Homo sapiens OX=9606 GN=TBRG4 PE=1 SV=1	0	20.702	10	6	21	6	Pf06743, Pf08368, Pf08373	9238	TBRG4	A4D2L2; A4D2L3; D3DVL5; D3DVL6; hsa:9238; O14710; Q53GI8; Q8NDM4; Q969Z0; Q9BUC6; Q9Y2F6	ENSG00000136270																862.9	34.2	49.4	37.1	26.1	38.5	18.4	3.2	26.4	4	9.6	28	26.6	20.6	23.1
Q9Y5X1	Sorting nexin-9 OS=Homo sapiens OX=9606 GN=SNX9 PE=1 SV=1	0	19.986	10	6	27	6	Pf00018, Pf00787, Pf10456	51429	SNX9	hsa:51429; Q9BSI7; Q9BVM1; Q9UJH6; Q9UP20; Q9Y5X1	ENSG00000130340																83.1	2.6	4.2	10.1	5.6	4.7	1.7	0	5.5	6.1	3.8	5.4	3.7	3.3	3.5
Q6PI48	Aspartate--tRNA ligase, mitochondrial OS=Homo sapiens OX=9606 GN=DARS2 PE=1 SV=1	0	19.252	10	6	34	6	Pf00152, Pf01336, Pf02938	55157	DARS2	hsa:55157; Q6PI48	ENSG00000117593
Q8NBJ5	Procollagen galactosyltransferase 1 OS=Homo sapiens OX=9606 GN=COLGALT1 PE=1 SV=1	0	24.151	9	6	53	6	Pf01755, Pf13704	79709	COLGALT1	hsa:79709; Q8NBJ5; Q8NC64	ENSG00000130309	565.1	21.5	12.8	0	3.1	8.6	11.1	0	10.9	2.2	6	14.8	13.4	0	3.7	589.2	24.2	33.4	30.7	22.1	20.6	11.8	2.9	15.3	3.6	17.2	24.8	17.6	11.2	13.2
P16615	Sarcoplasmic/endoplasmic reticulum calcium ATPase 2 OS=Homo sapiens OX=9606 GN=ATP2A2 PE=1 SV=1	0	21.812	9	6	20	6	Pf00122, Pf00689, Pf00690, Pf08282, Pf13246	488	ATP2A2	A6NDN7; B4DF05; hsa:488; P16614; P16615; Q86VJ2	ENSG00000174437
Q96G03	Phosphopentomutase OS=Homo sapiens OX=9606 GN=PGM2 PE=1 SV=4	0	21.457	9	6	43	6	Pf00408, Pf02878, Pf02879, Pf02880	55276	PGM2	B4E0G8; hsa:55276; Q53FP5; Q5QTR0; Q96G03; Q9H0P9; Q9NV22	ENSG00000169299	1329.4	61.2	37.8	5.2	9	17.1	19.5	5.2	24.9	10	22.1	34.8	27.4	0	13.3
Q9Y3T9	Nucleolar complex protein 2 homolog OS=Homo sapiens OX=9606 GN=NOC2L PE=1 SV=4	0	25.452	8	6	26	6	Pf03715	26155	NOC2L	hsa:26155; Q5SVA3; Q9BTN6; Q9Y3T9	ENSG00000188976																92.5	3.6	16.3	20.6	11.5	12.7	26	21.2	14.3	62.6	6.9	23.1	14.8	15.2	7
P22314	Ubiquitin-like modifier-activating enzyme 1 OS=Homo sapiens OX=9606 GN=UBA1 PE=1 SV=3	0	24.99	8	6	33	6	Pf00899, Pf09358, Pf10585, Pf16190, Pf16191	7317	UBA1	hsa:7317; P22314; Q5JRR8; Q96E13	ENSG00000130985	12597.8	632.2	603.6	116.5	254.4	397.5	437.4	21.6	406.9	256.8	322.4	618.7	500	133.2	155.7	2466.4	120.5	144.5	157.8	71.2	81.3	41	1.3	54.5	10.8	15.9	62	67.9	57.8	58.3	2097.4	93.1	10.6	15.5	53.3	45.7	30.4
Q9H7D7	WD repeat-containing protein 26 OS=Homo sapiens OX=9606 GN=WDR26 PE=1 SV=3	0	19.94	8	6	28	6	Pf00400, Pf17814	80232	WDR26	A0MNN3; hsa:80232; Q4G100; Q59EC4; Q5GLZ9; Q86UY4; Q9H3C2; Q9H7D7	ENSG00000162923
Q9Y5K6	CD2-associated protein OS=Homo sapiens OX=9606 GN=CD2AP PE=1 SV=1	0	17.389	8	6	11	6	Pf00018, Pf14604	23607	CD2AP	A6NL34; hsa:23607; Q5VYA3; Q9UG97; Q9Y5K6	ENSG00000198087
Q13620-1	Isoform 2 of Cullin-4B OS=Homo sapiens OX=9606 GN=CUL4B	0	24.061	7	6	75	6			CUL4B	Q13620-1																																1932.4	86.9	33	42.9	43.3	66.2	36.3
Q8NI36	WD repeat-containing protein 36 OS=Homo sapiens OX=9606 GN=WDR36 PE=1 SV=1	0	23.377	7	6	66	6	Pf00400, Pf04192, Pf12894	134430	WDR36	A2RUS4; hsa:134430; Q68E02; Q8N1Q2; Q8NI36		1213.3	41.5	30	2.8	3	9.4	14.5	1.7	8.1	1.3	12.8	37	20.8	0	18.7	203.1	7.6	15	9.6	4.4	8.1	10.6	0	2.8	1.7	0	10.5	6.7	5.8	7.3	841.1	25.2	10.2	13.6	12.2	29.7	19
O95163	Elongator complex protein 1 OS=Homo sapiens OX=9606 GN=ELP1 PE=1 SV=3	0	22.877	6	6	48	6	Pf04762	8518	ELP1	hsa:8518; O95163; Q5JSV2; Q9H327; Q9UG87	ENSG00000070061																141.6	4.8	12.2	10.9	11.6	9	7.2	4.5	3.9	4.3	7	10.2	7.7	6	2.4
Q9NYF8	Bcl-2-associated transcription factor 1 OS=Homo sapiens OX=9606 GN=BCLAF1 PE=1 SV=2	0	20.861	6	6	32	6	Pf15440	9774	BCLAF1	A2RU75; B7ZM58; E1P586; hsa:9774; Q14673; Q86WU6; Q86WY0; Q9NYF8	ENSG00000029363	1978.4	82.7	31.7	0	18.2	27.8	29.9	1.3	19.4	8.1	50.7	62.6	41.2	0	26.2
Q2NL82	Pre-rRNA-processing protein TSR1 homolog OS=Homo sapiens OX=9606 GN=TSR1 PE=1 SV=1	0	20.828	6	6	84	6	Pf04950, Pf08142	55720	TSR1	hsa:55720; Q2NL82; Q8WUY5; Q9NVT0; Q9P2E6	ENSG00000167721	1051.6	49.8	35.3	31.7	22.2	36	39.8	36.1	31.7	32.7	33.3	56.3	32.9	17.1	28.7	884.3	38.3	38	44.8	25.7	35.2	25	1.4	28.6	7	0.2	32.9	33.3	11.6	23.2	529.7	18.3	3	4.3	2.5	6.1	7.3
O43592	Exportin-T OS=Homo sapiens OX=9606 GN=XPOT PE=1 SV=2	0	18.855	6	6	19	6	Pf03810, Pf08389, Pf19282	11260	XPOT	A6NLH1; hsa:11260; O43592; O43784; Q8WUG2; Q9BVS7	ENSG00000184575
Q14315	Filamin-C OS=Homo sapiens OX=9606 GN=FLNC PE=1 SV=3	0	49.083	5	13	199	6	Pf00307, Pf00630	2318	FLNC	B2ZZ88; hsa:2318; O95303; Q07985; Q14315; Q9NS12; Q9NYE5; Q9UMR8; Q9Y503	ENSG00000128591	2940.7	144.4	34.3	4.9	7.1	19.3	32.7	29.8	25.3	17.7	20.1	73.7	52.8	0	72.2
Q9UIA9	Exportin-7 OS=Homo sapiens OX=9606 GN=XPO7 PE=1 SV=3	0	25.39	5	6	46	6	Pf03810	23039	XPO7	hsa:23039; O94846; Q6PJK9; Q8NEK7; Q9UIA9	ENSG00000130227	1148	48.9	23.8	2.3	4.9	14.3	16.3	0	10.9	0	7.7	27.7	24.2	0	48.7																1424.5	63.4	17.8	27.5	41.7	37.1	22.6
Q29RF7	Sister chromatid cohesion protein PDS5 homolog A OS=Homo sapiens OX=9606 GN=PDS5A PE=1 SV=1	0	24.996	5	6	94	6	Pf20168	23244	PDS5A	hsa:23244; Q29RF7; Q2TTR5; Q68DF7; Q8N7J4; Q8NG14; Q9Y4D4	ENSG00000121892																72	3.5	5.8	5.1	0	7.8	0	0	5.8	0	2	3.6	3.3	2.8	2.3
Q6P2E9	Enhancer of mRNA-decapping protein 4 OS=Homo sapiens OX=9606 GN=EDC4 PE=1 SV=1	0	24.344	5	6	41	6	Pf16529	23644	EDC4	A6NGM1; A8K4T4; hsa:23644; Q13025; Q13826; Q6P2E9; Q6ZR12; Q7Z6H7	ENSG00000038358
Q14126	Desmoglein-2 OS=Homo sapiens OX=9606 GN=DSG2 PE=1 SV=2	0	24.001	5	6	40	6	Pf00028	1829	DSG2	hsa:1829; Q14126; Q4KKU6	ENSG00000046604
Q5JTH9	RRP12-like protein OS=Homo sapiens OX=9606 GN=RRP12 PE=1 SV=2	0	22.705	5	6	34	6	Pf08161	23223	RRP12	B4DK00; E9PCK7; hsa:23223; Q5JTH8; Q5JTH9; Q69YK4; Q96E87; Q9BUH3; Q9Y4C7	ENSG00000052749	2529.5	89.5	44.5	6.5	10	16.2	34.3	8.1	10.6	25.1	57.1	101.9	77.3	1	28.9
P52701	DNA mismatch repair protein Msh6 OS=Homo sapiens OX=9606 GN=MSH6 PE=1 SV=2	0	22.555	5	6	72	6	Pf00488, Pf00855, Pf01624, Pf05188, Pf05190, Pf05192	2956	MSH6	B4DF41; B4E3I4; F5H2F9; hsa:2956; O43706; O43917; P52701; Q8TCX4; Q9BTB5	ENSG00000116062																226	8.4	12	16.7	12.2	13.7	4.9	0	8.5	3.2	0	7.4	11.8	8.6	6.1
O75694	Nuclear pore complex protein Nup155 OS=Homo sapiens OX=9606 GN=NUP155 PE=1 SV=1	0	20.588	5	6	46	6	Pf03177, Pf08801	9631	NUP155	hsa:9631; O75694; Q9UBE9; Q9UFL5	ENSG00000113569																235.1	9.3	9.4	8.8	8.2	8.6	2.2	0	9.8	1.6	0	11	9.2	6.1	5.1	434.9	18.2	0.6	2	7.9	8.8	4.5
Q13813	Spectrin alpha chain, non-erythrocytic 1 OS=Homo sapiens OX=9606 GN=SPTAN1 PE=1 SV=3	0	26.998	4	7	10	6	Pf00018, Pf00435, Pf08726, Pf13499	6709	SPTAN1	hsa:6709; Q13186; Q13813; Q15324; Q16606; Q59EF1; Q5VXV5; Q5VXV6; Q7Z6M5; Q9P0V0	ENSG00000197694
P18583	Protein SON OS=Homo sapiens OX=9606 GN=SON PE=1 SV=4	0	26.492	4	7	29	6	Pf01585, Pf14709, Pf17069	6651	SON	D3DSF5; D3DSF6; E7ETE8; E7EU67; E7EVW3; E9PFQ2; hsa:6651; O14487; O95981; P18583; Q14120; Q6PKE0; Q9H7B1; Q9P070; Q9P072; Q9UKP9; Q9UPY0	ENSG00000159140																1369.3	62.4	53.2	62.9	27.5	35.9	25.1	2.1	28.4	3.8	8.9	31.6	28.2	18.9	20.4	1327.4	53.9	22.9	36.7	39.3	24.5	36.1
O14497	AT-rich interactive domain-containing protein 1A OS=Homo sapiens OX=9606 GN=ARID1A PE=1 SV=3	0	22.81	4	6	37	6	Pf01388, Pf12031	8289	ARID1A	D3DPL1; hsa:8289; O14497; Q53FK9; Q5T0W1; Q5T0W2; Q5T0W3; Q8NFD6; Q96T89; Q9BY33; Q9HBJ5; Q9UPZ1	ENSG00000117713																															84.2	7.3	0	2.4	2.7	3.4	0
P35580	Myosin-10 OS=Homo sapiens OX=9606 GN=MYH10 PE=1 SV=3	0	21.439	4	6	15	6	Pf00063, Pf00612, Pf01576, Pf02736	4628	MYH10	B2RWP9; D3DTS1; F8VTL3; hsa:4628; P35580; Q12989; Q149N3; Q149N4; Q16087; Q4LE45; Q6PK16; Q9BWG0	ENSG00000133026
Q14690	Protein RRP5 homolog OS=Homo sapiens OX=9606 GN=PDCD11 PE=1 SV=3	0	19.288	3	6	58	6	Pf00575, Pf05843	22984	PDCD11	hsa:22984; Q14690; Q2TA92; Q5W093; Q6P2J3; Q86VQ8; Q9H4P1	ENSG00000148843	495.2	16.3	7.1	0	0	3.6	7.2	0	1.9	3	6.1	13.6	11.3	1.8	9.5	1089.4	48.4	60.7	77.6	40.5	40.8	33	0.9	36.7	10.7	11.4	36.8	41.4	23.5	37.6
Q8IWJ2	GRIP and coiled-coil domain-containing protein 2 OS=Homo sapiens OX=9606 GN=GCC2 PE=1 SV=4	0	18.411	3	6	29	6	Pf01465, Pf16704	9648	GCC2	A6H8X8; hsa:9648; O15045; Q4ZG46; Q8IWJ2; Q8TDH3; Q9H2G8	ENSG00000135968
Q9H0U4	Ras-related protein Rab-1B OS=Homo sapiens OX=9606 GN=RAB1B PE=1 SV=1	0	56.32	58	12	372	5	Pf00071	81876	RAB1B	A8K7S1; hsa:81876; Q9H0U4	ENSG00000174903	28189.7	1200.8	223.3	1.7	80.6	131	217.9	98.2	175.3	66.9	197.9	467.2	332.5	2.2	314.6	12842.4	525.7	373	515.8	141.3	274.4	115.6	0.1	256	48.2	60.9	226	209.8	122.4	161.3	11667.1	496.5	58.6	110.1	151.1	215.4	128.9
P99999	Cytochrome c OS=Homo sapiens OX=9606 GN=CYCS PE=1 SV=2	0	28.462	54	5	279	5	Pf00034	54205	CYCS	A4D166; B2R4I1; hsa:54205; P00001; P99999; Q6NUR2; Q6NX69; Q96BV4	ENSG00000172115	9101	418.5	138.8	23.4	38.9	77.4	59.3	37.7	87.5	37.7	28.3	171.7	128.1	5	65.1	2537.1	99.9	88.2	110.8	76.1	49.4	45	10.3	65.8	25.4	32.4	89.1	53.1	43.5	45.4	4132.2	163.9	12.7	33.6	37.1	38.6	34.4
Q15843	NEDD8 OS=Homo sapiens OX=9606 GN=NEDD8 PE=1 SV=1	0	12.97	51	5	181	5	Pf00240	4738	NEDD8	hsa:4738; Q15843; Q3SXN8; Q6LES6	ENSG00000129559; ENSG00000285246	23585.3	1053.3	219.9	0	78	116.6	253.2	35.2	117.2	40	122.9	391.4	296.8	0	127	16177.8	738.3	788.2	1027.2	368.4	661.4	323.3	7.6	443.5	65.3	49.1	557.8	408.2	342.6	390.5	23380.3	1031.1	158.8	300.2	246.9	615.8	253.1
P63220	40S ribosomal protein S21 OS=Homo sapiens OX=9606 GN=RPS21 PE=1 SV=1	0	30.887	49	5	340	5	Pf01249	6227	RPS21	hsa:6227; P35265; P63220	ENSG00000171858	23725.7	1085.2	343.1	28.7	91.5	201.4	225.6	73.8	203.1	58	96.1	425.8	375.5	3.4	225.1	15856.8	709.4	644.8	616.6	297.8	488.9	231.2	4.8	325.9	43.1	67.2	355.7	385.5	207	310.6	19913.4	892.6	75.7	217.6	182	326.1	218.8
P23528	Cofilin-1 OS=Homo sapiens OX=9606 GN=CFL1 PE=1 SV=3	0	46.252	45	8	585	5	Pf00241	1072	CFL1	B3KUQ1; hsa:1072; P23528; Q53Y87; Q9UCA2	ENSG00000172757	5635.2	262.9	57.5	2.1	22.2	50.6	85.9	44.6	58.1	12.1	53.5	140.9	85.8	2.6	159.1	5429.2	266.4	276.6	428.4	175.7	206.1	170.1	39.6	185.2	80.9	80.9	223.5	176.9	113.4	131.8	8199.1	343.5	61.5	94.5	135.7	194.3	86.2
Q9Y281	Cofilin-2 OS=Homo sapiens OX=9606 GN=CFL2 PE=1 SV=1	0	42.585	45	8	487	5	Pf00241	1073	CFL2	G3V5P4; hsa:1073; Q9Y281	ENSG00000165410	30738.5	1340.3	417.5	40.5	150.3	258.5	641	133.3	234.3	143.8	208.7	669.4	528.1	11.4	275.8	11647	472.4	747.8	1033.1	406.7	555.3	295.6	7.2	442	30	62.6	612.7	421	353.7	324.7	28959.2	1217.8	285.9	501.7	444.1	985.5	526.9
P62841	40S ribosomal protein S15 OS=Homo sapiens OX=9606 GN=RPS15 PE=1 SV=2	0	26.483	45	5	151	5	Pf00203	6209	RPS15	A5D8V9; hsa:6209; P11174; P62841; Q3KRA1; Q9UDC2	ENSG00000115268	1247.5	53.3	9	4.1	7.5	6.2	10	3.4	5.3	0	5.6	18.1	8.7	0	19.2	682.2	18.3	52.7	51	35.1	41.4	27.2	3.1	42.6	7.1	12.9	36.8	51.9	28.8	32.8	1257.8	62.4	11.9	28.6	22.8	49.1	32.8
O75368	Adapter SH3BGRL OS=Homo sapiens OX=9606 GN=SH3BGRL PE=1 SV=1	0	18.716	45	5	55	5	Pf04908	6451	SH3BGRL	hsa:6451; O75368; Q3SYL1; Q5JT50; Q6FIE8; Q9H0N8	ENSG00000131171																															1429.4	59.2	6.3	23	20.4	46.6	18
Q99471	Prefoldin subunit 5 OS=Homo sapiens OX=9606 GN=PFDN5 PE=1 SV=2	0	21.268	43	5	125	5	Pf02996	5204	PFDN5	A8K9A8; hsa:5204; Q54AA8; Q99471; Q9C083; Q9C084	ENSG00000123349	2787.9	138.1	13.2	0	8.6	16.8	19.9	3.6	17.9	2.6	10.4	40.4	23.5	0	18.5	1937.4	92.4	41.5	56.2	39.6	33.9	66.1	7.3	36.6	9	13	44.5	31	23.1	17.2
Q9H910	Jupiter microtubule associated homolog 2 OS=Homo sapiens OX=9606 GN=JPT2 PE=1 SV=1	0	28.579	42	5	201	5	Pf17054	90861	JPT2	B1AJY2; B4DLH4; hsa:90861; Q6EIC7; Q9H910	ENSG00000206053	1459.2	59.3	31.2	2.5	12.8	24.4	24.5	2.9	28.2	4.2	10.7	40.6	25.9	2	13.7	804.6	32.8	46.5	57.4	26.4	32.7	30.6	6.8	32.8	13.2	16.8	32.9	19.1	26.8	22.4	1513.9	68.5	9.8	32.5	27.7	20.1	21.3
Q9Y5S9	RNA-binding protein 8A OS=Homo sapiens OX=9606 GN=RBM8A PE=1 SV=1	0	22.127	40	5	117	5	Pf00076	9939	RBM8A	B3KQI9; hsa:9939; Q6FHD1; Q6IQ40; Q9GZX8; Q9NZI4; Q9Y5S9	ENSG00000265241	7808.3	355	178.7	33	55.9	136.5	94.7	21.5	128.7	32	81	303.8	211.9	5.7	73.9	5799	254.9	385	251.5	157.7	308.6	173.9	0	137.2	78.3	19.6	192.5	202.4	151.5	137.1	10096.2	464	89.2	152	209.7	291.5	163.7
O75347	Tubulin-specific chaperone A OS=Homo sapiens OX=9606 GN=TBCA PE=1 SV=3	0	24.248	39	5	217	5	Pf02970	6902	TBCA	B4DT30; hsa:6902; O75347	ENSG00000171530	8318.5	371.1	180.7	0	56.3	133.5	114	6.9	93.8	36	65.1	232.5	165.3	0	50.8	365.6	15.5	45.5	74.9	54.5	45.4	73	34.4	41.4	26.1	32.3	74.1	45.4	41.8	40.9	15646.1	690.7	119.1	187.3	199.7	402.5	195.9
Q07021	Complement component 1 Q subcomponent-binding protein, mitochondrial OS=Homo sapiens OX=9606 GN=C1QBP PE=1 SV=1	0	23.657	39	5	73	5	Pf02330	708	C1QBP	hsa:708; Q07021; Q2HXR8; Q9NNY8	ENSG00000108561
P30046	D-dopachrome decarboxylase OS=Homo sapiens OX=9606 GN=DDT PE=1 SV=3	0	16.386	39	5	113	5	Pf01187	1652	DDT	B7Z522; hsa:1652; O00774; O60787; P30046; Q13534	ENSG00000099977; ENSG00000275003	7912	360.4	78.3	0	27.2	67.9	74.2	24.7	50.1	22.4	84.7	185.3	112.1	0	60.5	4988.1	229.9	122.6	202.2	87	147.9	68.9	0.6	79.9	13.5	32.3	159.3	136.4	65.7	116	8863.5	412.3	58.6	75.4	114.3	205.1	91.9
P63165	Small ubiquitin-related modifier 1 OS=Homo sapiens OX=9606 GN=SUMO1 PE=1 SV=1	0	14.167	39	5	45	5	Pf11976	7341	SUMO1	A8MUS8; B2R4I5; hsa:7341; P55856; P63165; Q6FGG0; Q6NZ62; Q93068	ENSG00000116030	9253.4	381.1	165.5	1.5	36.4	79.2	137.1	20.5	52.8	21.6	43.6	255.8	158.3	0	110.3
P61106	Ras-related protein Rab-14 OS=Homo sapiens OX=9606 GN=RAB14 PE=1 SV=4	0	27.48	38	6	55	5	Pf00071	51552	RAB14	B3KR31; hsa:51552; P35287; P61106; Q5JVD4; Q6Q7K5; Q969L0; Q9UI11	ENSG00000119396
P63208	S-phase kinase-associated protein 1 OS=Homo sapiens OX=9606 GN=SKP1 PE=1 SV=2	0	24.864	37	5	159	5	Pf01466, Pf03931	6500	SKP1	D3DQ97; D3DQ98; hsa:6500; P34991; P63208; Q8TAY2	ENSG00000113558	7216.7	335.9	68.8	0	25.6	37.4	52.3	11.1	36.7	23.6	43.1	104.2	86.6	2.5	48.6	5129.9	245.7	119.8	138.4	65.7	76.4	44.4	6.4	53.9	23.3	31.6	76	85.6	44.4	65.8	9135.9	418.2	11.8	41	77.2	87.1	54.9
Q9BQ61	Telomerase RNA component interacting RNase OS=Homo sapiens OX=9606 GN=TRIR PE=1 SV=1	0	24.765	37	5	51	5		79002	TRIR	hsa:79002; Q9BQ61	ENSG00000123144																1387.6	47.2	59.1	71.4	33.5	60.3	34.4	0	26.4	6.4	4.8	32.1	35.8	27.2	35.9
Q9BRP8	Partner of Y14 and mago OS=Homo sapiens OX=9606 GN=PYM1 PE=1 SV=1	0	24.45	36	5	67	5	Pf09282	84305	PYM1	B6ZDM5; hsa:84305; Q8IXJ8; Q8N8E7; Q9BRP8	ENSG00000170473	422.3	19.5	6.6	2.1	0	2.4	7	2.1	5.3	3.3	4.8	9.2	5.2	0	6.9	478.9	20.3	18.7	32.3	20.8	12.4	13.7	13	14.7	9.6	7.5	18.4	13.7	10.7	14
P62244	40S ribosomal protein S15a OS=Homo sapiens OX=9606 GN=RPS15A PE=1 SV=2	0	27.466	35	5	190	5	Pf00410	6210	RPS15A	hsa:6210; P39027; P39031; P62244; Q3MHD9; Q8C023; Q9BV24	ENSG00000134419	8068	358	127.3	30.1	70.5	82.7	124.1	41	117	54.5	43.8	156.4	120.2	53.7	102.6	268.1	8.9	10.7	11.1	8.2	9.9	7.3	0	6.3	0	1.7	7.4	8.2	4.2	4.1	4777.8	221.2	21.3	56	76.1	64	46.6
P37108	Signal recognition particle 14 kDa protein OS=Homo sapiens OX=9606 GN=SRP14 PE=1 SV=2	0	24.966	35	5	185	5	Pf02290	6727	SRP14	B5BUF5; hsa:6727; P37108; Q6B0K5; Q96Q14	ENSG00000140319	8559.2	382.4	102.3	2	32.5	30.5	96.2	20.2	38.7	15.5	38.2	125.5	101.8	8	96.5	3956.2	156.8	139.1	205.7	81.5	97.6	74.6	2.8	81.1	9.4	13.6	88.1	107.7	70.3	69.8	8356.1	364.1	56.8	112.6	66.5	143.6	109.3
P61927	60S ribosomal protein L37 OS=Homo sapiens OX=9606 GN=RPL37 PE=1 SV=2	0	18.354	35	5	225	5	Pf01907	6167	RPL37	B2R4H2; hsa:6167; P02403; P61927; Q6IBB4; Q99883	ENSG00000145592	27202.4	1207.2	191.3	0	31.2	85.5	122	54.7	158.7	77.7	84.2	342.6	191.1	0.7	130.4	7977.2	333.5	179.6	193.1	12.7	34.1	29.5	0	96.9	7.6	27.6	52.9	33.9	34.7	60.9	18797	848.6	26	148.4	131.5	56.4	64.1
P62979	Ubiquitin-40S ribosomal protein S27a OS=Homo sapiens OX=9606 GN=RPS27A PE=1 SV=2	0	15.317	35	5	65	5	Pf00240, Pf01599	6233	RPS27A	hsa:6233; P02248; P02249; P02250; P14798; P62979; P62988; Q29120; Q6LBL4; Q6LDU5; Q8WYN8; Q91887; Q91888; Q9BQ77; Q9BWD6; Q9BX98; Q9UEF2; Q9UEG1; Q9UEK8; Q9UPK7	ENSG00000143947
P09211	Glutathione S-transferase P OS=Homo sapiens OX=9606 GN=GSTP1 PE=1 SV=2	0	33.467	34	5	233	5	Pf02798, Pf14497	2950	GSTP1	hsa:2950; O00460; P09211; Q15690; Q5TZY3	ENSG00000084207	9104	442.1	94.1	32.5	38	60.5	77.3	38.8	62.8	34.6	47.1	155.6	121	20.1	79.4	9805.9	454.2	245.2	245.1	63	153.3	92.3	0	110.4	0	19.4	177.7	145	86.3	139.9	29368.1	1246.2	78	154.8	311.3	440.6	215.6
P62316	Small nuclear ribonucleoprotein Sm D2 OS=Homo sapiens OX=9606 GN=SNRPD2 PE=1 SV=1	0	33.189	34	5	360	5	Pf01423	6633	SNRPD2	A8K797; hsa:6633; J3KPM5; P43330; P62316	ENSG00000125743	11596.2	475	284	22.1	112.6	130.6	146.9	32.4	122.8	34.7	66.3	289.7	179.5	15.3	127.1	4497.2	171.3	181.5	205.5	96.4	124.5	74.9	5.1	67	10.8	10.4	97.5	106.6	67.5	86.2	14687.3	587.8	57	170.8	169.1	204.4	125.3
P52815	39S ribosomal protein L12, mitochondrial OS=Homo sapiens OX=9606 GN=MRPL12 PE=1 SV=2	0	23.157	34	5	116	5	Pf00542, Pf16320	6182	MRPL12	hsa:6182; P52815; Q969U0; Q9HCA2; Q9UQJ3	ENSG00000262814	14927	671.3	17.2	15.8	9.9	21.2	29.5	18.3	34.9	15.6	21	32.6	37.3	7.8	45.9																16512.8	757.6	0	0	10.3	21.6	18.9
Q14011	Cold-inducible RNA-binding protein OS=Homo sapiens OX=9606 GN=CIRBP PE=1 SV=1	0	20.772	34	5	164	5	Pf00076	1153	CIRBP	B3KT17; B4E2X2; hsa:1153; Q14011	ENSG00000099622	988.3	43	19.3	0	7.6	18.8	13.3	0	13.6	7.7	6	39.9	23.2	0	8.4	7221.3	306.9	262	346.2	183.6	261.2	131.6	0	105.3	12.7	36.6	223.7	231.7	162.9	226.5	3780.4	151.7	13.2	31.7	74.5	83.7	72.3
P62899	60S ribosomal protein L31 OS=Homo sapiens OX=9606 GN=RPL31 PE=1 SV=1	0	18.784	34	5	255	5	Pf01198	6160	RPL31	B7Z4K2; D3DVJ4; hsa:6160; P12947; P62899; Q53SQ5; Q6IRZ0; Q6LBJ6	ENSG00000071082	20669.9	915.3	449.7	125.6	149.5	279.8	325	114	298.9	94.8	116.4	570.6	461.2	0	270.5	9743	422.1	287.9	326.8	137.5	228.3	122.2	0	140.8	6.5	19.3	146.2	178.6	125.4	159.5	16830.6	725.4	65.2	168.2	133.8	263.8	163.4
P30043	Flavin reductase (NADPH) OS=Homo sapiens OX=9606 GN=BLVRB PE=1 SV=3	0	18.684	34	5	70	5	Pf13460	645	BLVRB	A6NKD8; B2R5C6; hsa:645; P30043; P32078; P53005; Q32LZ2	ENSG00000090013	1684	53.2	31.6	10.4	9.5	16.3	19.5	12.7	16	7.5	7.3	47.9	30.5	6.3	12.3																1913.2	76.3	8.1	16.9	30.5	21.2	13.3
Q9NQP4	Prefoldin subunit 4 OS=Homo sapiens OX=9606 GN=PFDN4 PE=1 SV=1	0	13	34	5	135	5	Pf01920	5203	PFDN4	hsa:5203; Q5TD11; Q92779; Q9NQP4	ENSG00000101132	4995.1	226	127.7	46.8	38.7	84.4	71.8	21.8	82.6	38.8	52.2	154.7	109.1	2.7	56.5	4243.3	175.7	83.6	137.9	54.4	62.9	38.6	6.5	57.4	40.6	43.8	74.5	72.9	46.3	43.8	1267.2	55.9	12.9	22.6	22.9	20.4	23.7
P42766	60S ribosomal protein L35 OS=Homo sapiens OX=9606 GN=RPL35 PE=1 SV=2	0	24.284	33	5	158	5	Pf00831	11224	RPL35	A8K4V7; hsa:11224; P42766; Q4VBY5; Q5JTN5; Q6IBC7; Q96QJ7; Q9BYF4	ENSG00000136942																6905.1	277.4	457.5	580.7	307.2	388	338.4	127.8	408.9	66.7	146.9	361.4	375.2	290.4	335.9
Q16576	Histone-binding protein RBBP7 OS=Homo sapiens OX=9606 GN=RBBP7 PE=1 SV=1	0	52.939	32	9	326	5	Pf00400, Pf12265	5931	RBBP7	hsa:5931; Q16576; Q5JP00	ENSG00000102054	6074.5	284.9	145.6	11.1	48.1	119.3	107.1	24.3	78.9	18.5	61	233.1	179.7	7.3	87.1	3124.3	119.9	124.8	148.6	89.8	188	64.8	2	74.4	10.5	9.5	134.8	104.7	52.6	80	10367.9	477.9	100	91.4	98.5	228.5	166.2
Q9H773	dCTP pyrophosphatase 1 OS=Homo sapiens OX=9606 GN=DCTPP1 PE=1 SV=1	0	24.431	32	5	156	5	Pf12643	79077	DCTPP1	hsa:79077; Q9H773	ENSG00000179958	1924.8	88.2	35.1	12.2	24.8	26.4	29.5	11.2	40.5	10.9	19	40.7	34.8	5.6	25.1	1338.3	67	26	44.9	26.2	14	20.7	10.2	27.6	14.5	16.3	43.4	22.5	27.6	16.6	3858.7	178.9	15.7	72	142.8	41.7	44
P60709	Actin, cytoplasmic 1 OS=Homo sapiens OX=9606 GN=ACTB PE=1 SV=1	0	43.431	31	8	323	5	Pf00022	60	ACTB	hsa:60; P02570; P60709; P70514; P99021; Q11211; Q64316; Q75MN2; Q96B34; Q96HG5	ENSG00000075624	16666.1	737	504.9	0	193.4	296.4	259.9	13.7	303	70.3	258.9	486.1	383.9	0.1	86.2	20489.6	882.9	787.8	1254.3	421.9	640.1	307.8	0	533.4	133	235	587.7	550	359.2	410.3	11454.3	476	2.6	76.5	334.2	123.1	45.2
Q9UII2	ATPase inhibitor, mitochondrial OS=Homo sapiens OX=9606 GN=ATP5IF1 PE=1 SV=1	0	30.467	31	5	292	5	Pf04568	93974	ATP5IF1	hsa:93974; Q5JXL8; Q6IAQ7; Q9BSL9; Q9UII2	ENSG00000130770; ENSG00000285390	8110.9	429.2	126.7	43	30.9	70.8	59.9	25.6	66	39.4	56.8	163.3	148	0.7	121.9	4761.7	212.2	306.2	205.6	131.8	228.1	93.5	1.1	129.4	24	49.5	91.2	146.9	113.9	101.9	17426.3	845.1	120	242.7	263.6	297.7	223.4
Q9NRV9	Heme-binding protein 1 OS=Homo sapiens OX=9606 GN=HEBP1 PE=1 SV=1	0	19.919	31	5	43	5	Pf04832	50865	HEBP1	A8K1G2; hsa:50865; Q9NRV9; Q9Y5Z5	ENSG00000013583	1009.9	38.7	12.6	9.2	4.7	13.3	14.3	5.4	11.1	5.5	9.6	21.3	12.3	4	9	853.7	48.6	56.3	42.1	19.9	34.9	16.4	1.2	19	6.5	5.7	37.7	26.8	21.9	26.8
P46776	60S ribosomal protein L27a OS=Homo sapiens OX=9606 GN=RPL27A PE=1 SV=2	0	32.999	30	5	346	5	Pf00828	6157	RPL27A	B2R4B3; hsa:6157; P46776	ENSG00000166441	16756.5	733.7	220	17.8	54.3	115.4	125	73.3	160.7	84.5	93.3	312.4	223.4	50	189.4	6985.6	307.6	277.9	332.2	182.5	258.4	142	0	197.6	22	32.4	187.6	202.6	112.4	168.6	14808.5	644	117.8	221.3	233.4	252.5	181.3
P10768	S-formylglutathione hydrolase OS=Homo sapiens OX=9606 GN=ESD PE=1 SV=2	0	23.328	30	5	199	5	Pf00756	2098	ESD	hsa:2098; P10768; Q5TBU8; Q5TBV0; Q5TBV2; Q9BVJ2	ENSG00000139684	6363	304.8	28.9	2.4	18.4	33.2	39.9	19.2	42.4	21.2	48.1	106.8	65.7	2.4	45	494.8	18.7	11.8	17	9	13.7	10.3	0	12.4	2	1.6	15.5	13.6	8.2	12.3	6666	339.9	10.4	26.4	32.7	114.9	52.8
P43487	Ran-specific GTPase-activating protein OS=Homo sapiens OX=9606 GN=RANBP1 PE=1 SV=1	0	20.872	30	5	88	5	Pf00638	5902	RANBP1	hsa:5902; P43487; Q53EY3	ENSG00000099901	4825.4	232.7	79.8	241.3	45.1	24.4	57.4	767	45.2	10.2	28.8	123.8	90.7	6.6	1156.7	328.5	12	7.7	21.3	5.1	10.1	4.3	0	6	2.3	4.3	14.6	10.5	5.5	7.6	199.3	6	3	3.7	2.6	2.1	0
P28066	Proteasome subunit alpha type-5 OS=Homo sapiens OX=9606 GN=PSMA5 PE=1 SV=3	0	25.898	29	5	250	5	Pf00227, Pf10584	5686	PSMA5	B2R8F6; B4E2V4; hsa:5686; P28066; Q3T1C1; Q6IBF7	ENSG00000143106	6444.9	280.9	175	15	55.6	97.3	105.1	20.5	130	42.6	76.7	205.2	152.1	20.2	74.4	5703.2	256.3	329	289.1	129.3	197.2	115.1	12	155	59.1	47	171.6	153.5	105.1	167	8944.7	430.6	56.1	80.9	189.1	165.2	103.3
P13693	Translationally-controlled tumor protein OS=Homo sapiens OX=9606 GN=TPT1 PE=1 SV=1	0	27.615	28	5	277	5	Pf00838	7178	TPT1	B2R7E5; hsa:7178; P13693; Q6YLS2; Q7Z4J4; Q8TBK7; Q96EE2; Q9UC70	ENSG00000133112	10095.3	447.9	197.1	67.9	89.4	152.3	149.4	117.1	151.7	76.2	123.4	367.7	238.9	72.3	157.9	6752.4	296.2	23.5	66.1	34.1	31.4	24.1	7.8	52.3	18.4	22.7	55.9	28.4	21.2	24.4	14772.6	649.2	7.5	20.2	91	71.4	44.6
P00568	Adenylate kinase isoenzyme 1 OS=Homo sapiens OX=9606 GN=AK1 PE=1 SV=3	0	23.262	28	5	61	5	Pf00406	203	AK1	hsa:203; P00568; Q9BVK9; Q9UQC7	ENSG00000106992	748.7	29.2	27.7	0.5	11.9	16.8	21.1	1.6	14.5	3.4	13.1	18.9	36.4	0	7
P00374	Dihydrofolate reductase OS=Homo sapiens OX=9606 GN=DHFR PE=1 SV=2	0	22.144	28	5	58	5	Pf00186	1719	DHFR	B4DDD2; hsa:1719; P00374; Q14130; Q6IRW8	ENSG00000228716	410.4	21.9	13.5	4.1	4.5	12.4	9.8	14.2	9.2	4.8	3.3	21	23.3	0	13.1
P18085	ADP-ribosylation factor 4 OS=Homo sapiens OX=9606 GN=ARF4 PE=1 SV=3	0	17.138	28	5	55	5	Pf00025	378	ARF4	B2R7J7; hsa:378; P18085; P21371	ENSG00000168374	2546	111.8	38.1	9.3	24.7	26.6	40.1	13.3	31.2	17	28.2	69.2	48	0	38.9
O75223	Gamma-glutamylcyclotransferase OS=Homo sapiens OX=9606 GN=GGCT PE=1 SV=1	0	23.355	27	5	92	5	Pf13772	79017	GGCT	B2RDN0; B8ZZN4; B8ZZR8; hsa:79017; O75223; Q9BS37	ENSG00000006625	1847.1	71.2	16	6.1	7.1	14.9	13.1	1.9	13.6	6.1	9.6	23.7	14.2	0	10.9	1451.4	58.6	37	39.4	26	26.4	16.8	6.5	31.9	13.2	20.4	36.6	28.1	13.3	16.5
P52565	Rho GDP-dissociation inhibitor 1 OS=Homo sapiens OX=9606 GN=ARHGDIA PE=1 SV=3	0	21.264	27	5	79	5	Pf02115	396	ARHGDIA	A8MXW0; B2R5X1; B4DDD3; B4DUV9; hsa:396; P52565; Q6IBM5	ENSG00000141522	5239.6	240.5	167.9	58.6	84.6	103.2	119.9	86.8	112.3	46.8	100.4	289.2	149.9	3.1	33.3	6225.1	276.5	228.6	389.2	158.9	281.9	134.7	0	147.7	43.8	53.7	198.6	161.5	144	149.6
P62910	60S ribosomal protein L32 OS=Homo sapiens OX=9606 GN=RPL32 PE=1 SV=2	0	20.44	27	5	173	5	Pf01655	6161	RPL32	B2R4Q3; hsa:6161; P02433; P62910	ENSG00000144713	8169.3	338.6	222.6	0	68.8	164.2	126	33.3	162	52.4	49.2	310.9	220.8	0	100.2	514.3	18.5	58.8	57.7	43.4	50.4	29.1	4.3	35.8	20.8	11.4	44	37.5	28.7	37.3	12829	538	136.1	249.7	275.5	458	256.8
P59998	Actin-related protein 2/3 complex subunit 4 OS=Homo sapiens OX=9606 GN=ARPC4 PE=1 SV=3	0	17.307	27	5	113	5	Pf05856	10093	ARPC4	C9JWM7; E7ETI0; F6TTL5; hsa:10093; O15509; P59998; Q6P0W5; Q96QJ3	ENSG00000241553	1022.7	38.3	7.5	2	3	2.2	7.5	2.7	5.4	3.1	7.8	14.3	15.5	0	15.8																2233.8	102.5	3.6	4.9	22.5	25.7	9.1
Q9UL46	Proteasome activator complex subunit 2 OS=Homo sapiens OX=9606 GN=PSME2 PE=1 SV=4	0	15.434	27	5	17	5	Pf02251, Pf02252	5721	PSME2	hsa:5721; Q15129; Q9UL46	ENSG00000100911; ENSG00000284889
P47914	60S ribosomal protein L29 OS=Homo sapiens OX=9606 GN=RPL29 PE=1 SV=2	0	22.647	26	5	286	5	Pf01779	6159	RPL29	A8K0H3; B2R4M8; hsa:6159; P47914; Q6IPY3	ENSG00000162244	12603.5	545.1	187.1	13.3	47.5	108.5	122	38.2	144.7	67.3	62.1	277.3	169.8	0.3	73.7	11067	453.2	355.5	480.9	241.9	342.5	201.1	1.1	257.7	32.6	91.3	253.4	250.2	165.2	216.9	11643.1	483.3	59.5	161.2	105.3	220.2	141.6
Q96S44	EKC/KEOPS complex subunit TP53RK OS=Homo sapiens OX=9606 GN=TP53RK PE=1 SV=2	0	17.698	26	5	11	5	Pf06293	112858	TP53RK	B3KU44; hsa:112858; Q3T977; Q5JZ01; Q6NZ60; Q96FM7; Q96S44; Q9NQE6	ENSG00000172315
P15927	Replication protein A 32 kDa subunit OS=Homo sapiens OX=9606 GN=RPA2 PE=1 SV=1	0	23.967	25	5	74	5	Pf08784	6118	RPA2	hsa:6118; P15927; Q52II0; Q5TEI9; Q5TEJ5	ENSG00000117748	847.6	29.1	31	29.2	20.5	21.9	27.3	14.6	14.5	8	10.9	40.5	40.1	10.3	16.6	1992.1	68.7	105.7	86.7	35.1	70.3	42.1	0	56.7	29.8	5.1	60.2	70.7	29.3	47.1	3692.1	163.7	30.2	68.9	54.4	91.1	53.5
Q9Y2B0	Protein canopy homolog 2 OS=Homo sapiens OX=9606 GN=CNPY2 PE=1 SV=1	0	22.636	25	5	66	5	Pf11938	10330	CNPY2	B2R7B9; hsa:10330; Q9UHE9; Q9Y2B0	ENSG00000257727	279.4	8.5	13.1	3.1	3.8	10.9	10.6	3.1	6.8	7	12.4	12.4	9.5	0	9.6	156	4.8	10.3	16.4	4.3	5.2	2.3	0	5.9	7.6	5.4	5.8	6	5.5	4.5	1727.9	81.4	14	16.3	24.8	31.7	31.4
P48047	ATP synthase subunit O, mitochondrial OS=Homo sapiens OX=9606 GN=ATP5PO PE=1 SV=1	0	21.276	25	5	34	5	Pf00213	539	ATP5PO	B2R4E2; hsa:539; P48047; Q5U042; Q6IBI2	ENSG00000241837																															1424.1	52.6	22.3	46.4	61.1	35.8	23.4
Q96DI7	U5 small nuclear ribonucleoprotein 40 kDa protein OS=Homo sapiens OX=9606 GN=SNRNP40 PE=1 SV=1	0	20.31	25	5	12	5	Pf00400	9410	SNRNP40	B4DQJ1; hsa:9410; O75938; O95320; Q96DI7	ENSG00000060688																1368.8	63.9	43.8	45.3	21.6	24	22	5.6	20.2	15.2	17.9	21.8	22.3	13	12.6
P61326	Protein mago nashi homolog OS=Homo sapiens OX=9606 GN=MAGOH PE=1 SV=1	0	16.418	25	5	35	5	Pf02792	4116	MAGOH	B1ARP8; B2R5A2; hsa:4116; O35169; P50606; P61326; Q5SW69	ENSG00000162385
P02533	Keratin, type I cytoskeletal 14 OS=Homo sapiens OX=9606 GN=KRT14 PE=1 SV=4	0	45.663	24	9	21	5	Pf00038	3861	KRT14	hsa:3861; P02533; Q14715; Q53XY3; Q9BUE3; Q9UBN2; Q9UBN3; Q9UCY4	ENSG00000186847
P09012	U1 small nuclear ribonucleoprotein A OS=Homo sapiens OX=9606 GN=SNRPA PE=1 SV=3	0	32.165	24	7	207	5	Pf00076	6626	SNRPA	hsa:6626; P09012	ENSG00000077312	6946	328.7	103.5	0	34.3	25.2	68.3	9.9	10.2	5	60.1	155.1	100.3	0	105.8	2469.4	111.3	171.4	96.3	64.3	138.1	72.4	0	81.4	15.2	7.9	87.4	108.7	85.7	66	3910.8	189.6	36.9	56.1	65.8	127.1	69.3
P30626	Sorcin OS=Homo sapiens OX=9606 GN=SRI PE=1 SV=1	0	26.056	24	5	148	5	Pf13405, Pf13833	6717	SRI	A8MTH6; B4DKK2; D6W5Q0; hsa:6717; P30626	ENSG00000075142																4260.6	184.3	118	144.4	58.4	115	63.2	2	55.8	16.4	26.9	102.6	82.4	55.3	60.3	3782.5	170.1	15.2	45.8	49.2	76.9	37.9
P28070	Proteasome subunit beta type-4 OS=Homo sapiens OX=9606 GN=PSMB4 PE=1 SV=4	0	24.37	24	5	144	5	Pf00227	5692	PSMB4	B2R9L3; hsa:5692; P28070; P31148; Q5SZS5; Q6IBI4; Q969L6	ENSG00000159377	3693.5	168.9	41.6	24.2	6.3	12.8	17.7	17.3	22.8	18	15.2	46.1	21.4	11.6	37.3																6767	306.1	26	69.1	83	58.3	44.3
Q8TEA8	D-aminoacyl-tRNA deacylase 1 OS=Homo sapiens OX=9606 GN=DTD1 PE=1 SV=2	0	24.144	24	5	51	5	Pf02580	92675	DTD1	A8K5X5; D3DW37; hsa:92675; Q496D1; Q5W184; Q8TEA8; Q8WXU8; Q9BW67; Q9H464; Q9H474	ENSG00000125821	1139.5	50.3	57.1	4.6	12.5	25	37.7	1.8	23.2	12.6	8.5	52.7	49.9	0	14.4	315.7	9.7	20.2	31.8	8	12.2	15.4	14.4	15.8	13.6	3.9	8	11.8	9.3	6.2	141.2	7.8	2.9	1.5	6.2	6.1	3.3
Q15366	Poly(rC)-binding protein 2 OS=Homo sapiens OX=9606 GN=PCBP2 PE=1 SV=1	0	23.892	24	5	282	5	Pf00013	5094	PCBP2	A8K7X6; B4DXP5; F8VYL7; G3V0E8; hsa:5094; I6L8F9; Q15366; Q32Q82; Q59HD4; Q68Y55; Q6IPF4; Q6PKG5	ENSG00000197111	6959.6	287.5	143.2	6.5	50.1	72.2	100.2	14.9	77.6	18.5	38.4	188.7	144.1	0.9	69.2	3385.4	146.1	162.8	183.8	83	121.9	87.5	1.2	81.2	30.2	29.2	106.2	109.4	67.1	74.9	7489.6	285.5	61.6	145.1	123.7	192.6	138.3
Q9UKK9	ADP-sugar pyrophosphatase OS=Homo sapiens OX=9606 GN=NUDT5 PE=1 SV=1	0	20.077	24	5	62	5	Pf00293	11164	NUDT5	A8K516; hsa:11164; Q6IAG0; Q9UH49; Q9UKK9	ENSG00000165609																275.4	14.3	24.6	25.9	11.7	10.8	8.4	2.6	9.2	6.6	13.7	15.3	19.3	8.6	7.7	2908.3	122.5	2.2	22.9	26.8	7.1	8.5
Q13185	Chromobox protein homolog 3 OS=Homo sapiens OX=9606 GN=CBX3 PE=1 SV=4	0	25.264	23	5	79	5	Pf00385, Pf01393	11335	CBX3	hsa:11335; Q13185; Q96CD7; Q99409; Q9BVS3; Q9P0Z6	ENSG00000122565	873.5	37.1	7	0	4.2	6.3	15.9	0	0.9	1.8	10	23.9	1.4	0	14.4	1778.2	66.2	65	97.7	50.9	3.3	48.2	2	41.7	2.5	3.4	97.9	55.2	39.5	38.1	3876.9	183.7	50	103.2	31.5	1.9	2
P50402	Emerin OS=Homo sapiens OX=9606 GN=EMD PE=1 SV=1	0	23.829	23	5	146	5	Pf03020	2010	EMD	hsa:2010; P50402; Q6FI02	ENSG00000102119	1304	53.2	35.4	15.1	11.5	20.4	33.7	4.8	17.7	3.9	19.2	40.3	32	0	27.2																273.7	10.4	1.7	6.3	4.5	9.2	5
P62917	60S ribosomal protein L8 OS=Homo sapiens OX=9606 GN=RPL8 PE=1 SV=2	0	22.024	23	5	136	5	Pf00181, Pf03947	6132	RPL8	A8K094; D3DWN2; hsa:6132; P25120; P62917; Q567Q7; Q969V7; Q9BWQ9	ENSG00000161016	8193.8	371	231.2	165.2	122.3	162	189.2	213.3	145.2	263.3	172.2	332.8	188.7	39.2	133.3	21284.6	944.7	1041.6	1034.6	602.9	781.5	470.7	55.2	647.9	112.6	187.2	643.7	695.7	387.3	566.2	6537.1	253.8	111.1	137.8	82.4	185.3	115.9
O00487	26S proteasome non-ATPase regulatory subunit 14 OS=Homo sapiens OX=9606 GN=PSMD14 PE=1 SV=1	0	21.2	23	5	26	5	Pf01398, Pf13012	10213	PSMD14	B3KNW2; hsa:10213; O00176; O00487	ENSG00000115233
Q13247	Serine/arginine-rich splicing factor 6 OS=Homo sapiens OX=9606 GN=SRSF6 PE=1 SV=2	0	33.184	22	9	176	5	Pf00076	6431	SRSF6	B7Z6J3; E1P5W6; hsa:6431; Q13244; Q13245; Q13247; Q96J06; Q9UJB8; Q9Y3N7	ENSG00000124193	7010.5	332.4	122.8	0	25.2	73.4	91.8	14	57	8.6	27.1	170.1	100.7	0	130.2	11293.4	457.6	597.4	615.8	331.2	330.2	248.3	13.6	261.4	57.2	17.2	397.1	294.6	221.1	270.1	2124.3	105.5	23.4	20.3	56.4	34.7	33.5
Q9H2U2	Inorganic pyrophosphatase 2, mitochondrial OS=Homo sapiens OX=9606 GN=PPA2 PE=1 SV=2	0	28.66	22	7	101	5	Pf00719	27068	PPA2	B4DLP7; F8WDN9; hsa:27068; I6L9B6; Q4W5E9; Q6PG51; Q8TBW0; Q96E55; Q9H0T0; Q9H2U2; Q9NX37; Q9P033; Q9ULX0	ENSG00000138777																															700.5	27.9	11.7	16.5	15.8	34.7	17.2
P26583	High mobility group protein B2 OS=Homo sapiens OX=9606 GN=HMGB2 PE=1 SV=2	0	22.613	22	5	122	5	Pf00505, Pf09011	3148	HMGB2	B2R4K8; D3DP37; hsa:3148; P26583; Q5U072	ENSG00000164104	9283.2	405.1	167	1.2	56.1	50.8	125.1	16.5	29.3	20	127.6	226.3	162.7	0	206.1	5190.5	231.5	338.2	639	108.2	273.7	139.9	6.8	162.3	18.3	9.1	270.7	193.8	136.8	106.3	1929.2	81.6	28.8	80.1	46.1	104.2	64.2
Q96FW1	Ubiquitin thioesterase OTUB1 OS=Homo sapiens OX=9606 GN=OTUB1 PE=1 SV=2	0	21.689	22	5	84	5	Pf10275	55611	OTUB1	hsa:55611; Q32Q78; Q96FW1; Q96II3; Q9NXQ4; Q9P0B8	ENSG00000167770	1666.7	75.3	9.6	2.6	4.6	11.4	14	2.2	10.3	5.8	14	20.5	23.3	0	12.7	1497.7	60.8	54.4	59.2	23.9	43	21.1	0	29.1	3.9	3.4	51.6	34.6	17.1	28.2	1961.5	88.2	9.7	19.7	11.3	34.3	17.8
Q9UKY7	Protein CDV3 homolog OS=Homo sapiens OX=9606 GN=CDV3 PE=1 SV=1	0	21.269	22	5	88	5	Pf15359	55573	CDV3	B3KUC2; hsa:55573; Q96IP9; Q9UKY7	ENSG00000091527	4248.2	195	88.9	73.7	18.6	57.5	62.6	26.9	64.6	79.5	594.3	143.7	124.2	0.3	38
Q9UQN3	Charged multivesicular body protein 2b OS=Homo sapiens OX=9606 GN=CHMP2B PE=1 SV=1	0	19.136	22	5	75	5	Pf03357	25978	CHMP2B	B4DJG8; hsa:25978; Q53HC7; Q9UQN3; Q9Y4U6	ENSG00000083937	1007.3	29.6	17.6	0.6	6.5	12	10.1	4.4	12.9	6.1	7.8	23.7	17.1	0	4.4	1613.6	67.6	77	102.1	31.5	64.9	43.6	5.7	44.2	9.4	17.7	44.8	44.7	31.2	48.1	3257.8	131.8	31.1	49.7	45.8	81.4	37.1
O95292	Vesicle-associated membrane protein-associated protein B/C OS=Homo sapiens OX=9606 GN=VAPB PE=1 SV=3	0	21.195	21	5	145	5	Pf00635	9217	VAPB	A2A2F2; hsa:9217; O95292; O95293; Q9P0H0	ENSG00000124164	4429.5	200.3	59.9	4.8	22.2	36.5	50.4	18.4	40.3	26	16.7	81.5	75.5	3	63.5	1373.1	53.8	84.2	87.7	21.2	41.5	26.1	3.2	46.8	11.3	10.5	45.5	33.2	35.5	45.5	2242.1	103.1	18	44.8	22.7	33.7	27.9
P84098	60S ribosomal protein L19 OS=Homo sapiens OX=9606 GN=RPL19 PE=1 SV=1	0	21.115	21	5	204	5	Pf01280	6143	RPL19	B2R4K2; hsa:6143; P14118; P22908; P84098; Q502Y6; Q7Z6E4	ENSG00000108298	13751.5	580.3	186.6	10.2	51.7	121.1	125	50	136.6	79.2	75.7	288.2	206.5	31.2	146.5	6578.6	268.1	358.9	392.9	207.9	303.8	156.9	0	183.8	23.4	70.6	191	215.4	149.3	187.1	9828.2	463.9	80.8	161.3	107.7	265.9	168.3
P09497-2	Isoform Non-brain of Clathrin light chain B OS=Homo sapiens OX=9606 GN=CLTB	0	21.009	21	5	147	5			CLTB	P09497-2		5082	224.7	85.8	2.1	34.7	60.6	65.3	20.2	59.6	18.1	108.4	130.1	97	3.1	51.3	716.9	42.8	48.9	39.3	16.5	31.9	18.4	0.4	13.4	4.3	13.5	43.2	25	14.2	20.8	4331.4	193.7	22.1	38	68.2	155.8	55.6
Q96CT7	Coiled-coil domain-containing protein 124 OS=Homo sapiens OX=9606 GN=CCDC124 PE=1 SV=1	0	20.82	21	5	161	5	Pf06244	115098	CCDC124	hsa:115098; Q96CT7	ENSG00000007080	751.3	29.3	23	2.2	13.6	15.5	25.4	6.4	13.8	2.9	3.8	30.2	24.8	2.7	13.3	2004.1	79.3	144.8	119.9	41.2	81.9	46.4	2.2	59.2	6.3	20.3	66.9	54.3	40.7	33.1	2536.8	112	34.8	40.9	51.6	74.8	29.1
P24539	ATP synthase F(0) complex subunit B1, mitochondrial OS=Homo sapiens OX=9606 GN=ATP5PB PE=1 SV=2	0	30.7	20	5	320	5	Pf05405	515	ATP5PB	hsa:515; P24539; Q9BQ68; Q9BRU8	ENSG00000116459	1865.2	77.1	33.8	3.5	8.7	18.4	19	5.6	17.4	7.6	7	58.6	41.2	0	23.6	3686.1	153.6	184.3	190.3	97.7	117.5	67.2	13.3	150.2	38.4	34.8	185.3	104.8	79.4	74.9	7425	316.4	44.6	167.8	121.1	167.4	118.6
Q06323	Proteasome activator complex subunit 1 OS=Homo sapiens OX=9606 GN=PSME1 PE=1 SV=1	0	19.998	20	5	108	5	Pf02251, Pf02252	5720	PSME1	A6NJG9; H0YNE3; hsa:5720; Q06323; Q6IBM2; Q9UEF4	ENSG00000092010; ENSG00000284916	3978.3	173	43.4	0	13.7	36.3	51.1	7.3	33.6	22.7	47.4	66.8	54.9	0	34.4	1643.5	69.3	68.6	68.7	27.5	43.4	25.6	3.5	36.6	25	16.8	42.7	35.4	23.3	31.4
Q8IVD9	NudC domain-containing protein 3 OS=Homo sapiens OX=9606 GN=NUDCD3 PE=1 SV=3	0	19.475	20	5	21	5	Pf04969, Pf14050	23386	NUDCD3	hsa:23386; Q8IVD9; Q9BTI3; Q9H7W9; Q9UPT4	ENSG00000015676																															301	12.8	0	0	0	4.5	3.1
P09525	Annexin A4 OS=Homo sapiens OX=9606 GN=ANXA4 PE=1 SV=4	0	17.433	20	5	36	5	Pf00191	307	ANXA4	B4DDF9; hsa:307; P09525; Q6LES2; Q96F33; Q9BWK1	ENSG00000196975
Q9NRN7	L-aminoadipate-semialdehyde dehydrogenase-phosphopantetheinyl transferase OS=Homo sapiens OX=9606 GN=AASDHPPT PE=1 SV=2	0	17.265	20	5	71	5	Pf01648	60496	AASDHPPT	B2R6D1; B4DDW7; hsa:60496; Q9C068; Q9NRN7; Q9P0Q3; Q9UG80; Q9Y389	ENSG00000149313	1303.5	63.1	48.7	13.6	18.5	34.4	43.7	26.1	44	17.4	28.5	70.3	50	9.7	28.3																1412.3	59.6	6.9	13.1	20.3	28	14.2
Q9HD42	Charged multivesicular body protein 1a OS=Homo sapiens OX=9606 GN=CHMP1A PE=1 SV=1	0	15.663	20	5	14	5	Pf03357	5119	CHMP1A	A2RU09; hsa:5119; Q14468; Q15779; Q96G31; Q9HD42	ENSG00000131165
P23919	Thymidylate kinase OS=Homo sapiens OX=9606 GN=DTYMK PE=1 SV=4	0	15.487	20	5	49	5	Pf02223	1841	DTYMK	B7ZW70; hsa:1841; P23919; Q6FGX1; Q9BUX4	ENSG00000168393
P50914	60S ribosomal protein L14 OS=Homo sapiens OX=9606 GN=RPL14 PE=1 SV=4	0	14.925	20	5	173	5	Pf01929	9045	RPL14	hsa:9045; P50914; Q45RF0; Q53G20; Q8TBD5; Q8WUT0; Q92579; Q96GR0; Q9BSB8; Q9BW65; Q9BYF6	ENSG00000188846	18916.2	776.8	253.1	41.9	68.6	137.4	158.8	74.2	154.3	75	71.7	396.4	254.8	0.7	203.7	10915.3	442.7	445.8	531.3	263.8	420	205.8	0	233.7	45.1	71.2	251.4	288.5	193.7	212.9	27658.1	1250.3	190.7	319.8	210.2	615.9	370.8
Q99436	Proteasome subunit beta type-7 OS=Homo sapiens OX=9606 GN=PSMB7 PE=1 SV=1	0	35.739	19	5	274	5	Pf00227, Pf12465	5695	PSMB7	B4E0P1; hsa:5695; Q5TBG6; Q96AG8; Q99436; Q9BWA7	ENSG00000136930	12293.1	567.9	90	11.7	33	46.6	105.6	21.3	39.5	23.2	116.1	182.9	132.9	0	96.5	5326.6	248.7	245.3	239.3	103.7	185.6	87	0	107.7	27.1	11.4	155.8	144.4	88.5	95.9	14167.1	618.8	76.3	170.2	136.2	260.1	151.5
O43765	Small glutamine-rich tetratricopeptide repeat-containing protein alpha OS=Homo sapiens OX=9606 GN=SGTA PE=1 SV=1	0	31.526	19	5	111	5	Pf00515, Pf13181, Pf16546	6449	SGTA	D6W610; hsa:6449; O43765; Q6FIA9; Q9BTZ9	ENSG00000104969																63.5	0	7.8	8	1.9	3.7	2.5	2.8	4.5	0	6.8	3.3	1.6	0	3
Q96CN7	Isochorismatase domain-containing protein 1 OS=Homo sapiens OX=9606 GN=ISOC1 PE=1 SV=3	0	22.232	19	5	14	5	Pf00857	51015	ISOC1	hsa:51015; Q7Z770; Q96CN7	ENSG00000066583																															836.6	40.8	8.5	20.2	18.5	27.4	14.9
Q13151	Heterogeneous nuclear ribonucleoprotein A0 OS=Homo sapiens OX=9606 GN=HNRNPA0 PE=1 SV=1	0	20.871	19	5	166	5	Pf00076	10949	HNRNPA0	hsa:10949; Q13151; Q6IB18	ENSG00000177733	3960.8	145.8	40.1	0	15.1	18.8	44.6	0	4.7	0	12.8	81.3	52.3	1.7	52.9	1606.5	69.7	120.2	114.5	51	79.3	55.3	0	59.1	2.2	0	84.5	64.5	44.1	49.5	6238.3	246.8	34.6	52.6	66.4	189.3	63
O75663	TIP41-like protein OS=Homo sapiens OX=9606 GN=TIPRL PE=1 SV=2	0	18.036	19	5	26	5	Pf04176	261726	TIPRL	B2R8V3; hsa:261726; O75663; Q5HYB2; Q8IZ86	ENSG00000143155
Q9UNE7	E3 ubiquitin-protein ligase CHIP OS=Homo sapiens OX=9606 GN=STUB1 PE=1 SV=2	0	21.556	18	5	83	5	Pf04564, Pf12895, Pf18391	10273	STUB1	A2IDB9; hsa:10273; O60526; Q969U2; Q9HBT1; Q9UNE7	ENSG00000103266	647.2	29.7	13	37.2	8.9	18.8	26.7	31.7	22.2	43	35.2	29.2	18.3	3.5	12.9	297.8	17	19.3	26.1	9.4	10.5	12.3	8.4	15.2	11.9	4.9	13.3	11.4	9.2	6.7	1008.5	44.5	9.7	15.8	36.2	30.8	26.1
P61962	DDB1- and CUL4-associated factor 7 OS=Homo sapiens OX=9606 GN=DCAF7 PE=1 SV=1	0	18.244	18	5	15	5	Pf00400	10238	DCAF7	B4E039; D3DU14; hsa:10238; O15491; P61962; Q9DAE4	ENSG00000136485
Q9UJZ1	Stomatin-like protein 2, mitochondrial OS=Homo sapiens OX=9606 GN=STOML2 PE=1 SV=1	0	24.461	17	5	64	5	Pf01145, Pf16200	30968	STOML2	B4E1K7; D3DRN3; hsa:30968; O60376; Q53G29; Q96FY2; Q9P042; Q9UJZ1	ENSG00000165283	865.1	29.1	36.5	25	15	29.7	38.4	7.8	27.5	17.5	14.3	45.5	44.2	11.2	30.2																1079	48.8	14.3	24.3	40.3	48.5	21.5
Q6FI81	Anamorsin OS=Homo sapiens OX=9606 GN=CIAPIN1 PE=1 SV=2	0	22.69	17	5	244	5	Pf05093, Pf08241	57019	CIAPIN1	A8K8B6; hsa:57019; O75206; O75207; Q6FI81; Q9H0W1; Q9P1L7	ENSG00000005194	3497.4	157.3	44.7	16.3	19.3	30.2	33.9	18	33.3	10.1	31.7	84.6	69	0	46																5491.1	247.9	22.5	42.8	68	65.9	50.3
O75934	Pre-mRNA-splicing factor SPF27 OS=Homo sapiens OX=9606 GN=BCAS2 PE=1 SV=1	0	21.784	17	5	16	5	Pf05700	10286	BCAS2	hsa:10286; O75934; Q6FGS0	ENSG00000116752	2823.1	133.8	68.5	9.7	17.4	40.3	45.3	4.5	60.5	8.2	20.6	108.5	71.5	0	23.6
P53007	Tricarboxylate transport protein, mitochondrial OS=Homo sapiens OX=9606 GN=SLC25A1 PE=1 SV=2	0	19.663	17	5	33	5	Pf00153	6576	SLC25A1	A8K8E8; hsa:6576; P53007; Q9BSK6	ENSG00000100075
Q96CX2	BTB/POZ domain-containing protein KCTD12 OS=Homo sapiens OX=9606 GN=KCTD12 PE=1 SV=1	0	18.882	17	5	99	5	Pf02214	115207	KCTD12	hsa:115207; Q96CX2	ENSG00000178695	246.6	11	7.6	7.6	0	7.7	9.9	5.3	13.7	9.1	3.9	17.9	15.7	3.4	6.5																237.7	8.6	1.2	1.9	4.7	4.5	3.6
P00387	NADH-cytochrome b5 reductase 3 OS=Homo sapiens OX=9606 GN=CYB5R3 PE=1 SV=3	0	17.872	17	5	45	5	Pf00175, Pf00970	1727	CYB5R3	B1AHF2; B7Z7L3; hsa:1727; O75675; P00387; Q8TDL8; Q8WTS8; Q9UEN4; Q9UEN5; Q9UL55; Q9UL56	ENSG00000100243
Q01105-2	Isoform 2 of Protein SET OS=Homo sapiens OX=9606 GN=SET	0	17.294	17	5	72	5			SET	Q01105-2																	246.6	16.6	34.7	40.9	28	24	15.3	0	11.9	1.8	2.2	19.5	20.8	12.6	25.4	994.4	60.4	29.8	37.2	79.4	116.9	29.8
Q15785	Mitochondrial import receptor subunit TOM34 OS=Homo sapiens OX=9606 GN=TOMM34 PE=1 SV=2	0	15.659	17	5	68	5	Pf00515	10953	TOMM34	hsa:10953; Q15785; Q53GH9; Q6IBN7; Q9NTZ3	ENSG00000025772	529.7	20.4	28	0.1	8.3	19	14.8	1.8	16.3	7.7	3.8	21	24	0	9.8	248.5	9.4	20.6	26.4	15.1	23.6	8.4	0.8	13.3	3.4	5.2	12.7	10.9	8	12	575.8	29.5	5	15.6	24	12.7	11.7
Q92804	TATA-binding protein-associated factor 2N OS=Homo sapiens OX=9606 GN=TAF15 PE=1 SV=1	0	32.161	16	5	159	5	Pf00076, Pf00641	8148	TAF15	B2R837; hsa:8148; Q86X94; Q92751; Q92804	ENSG00000270647; ENSG00000276833	4776.6	203.3	136.6	0	39.6	99.4	100.9	1.3	82.3	18	31.2	153.8	130.8	0	67.2	8635.8	348.2	435.2	417.4	160.9	259.5	147.2	0	103.3	9.1	9.7	175.5	173.9	155.2	193.9	6102.9	261.2	33	49.7	145.1	161.5	55.8
P08779	Keratin, type I cytoskeletal 16 OS=Homo sapiens OX=9606 GN=KRT16 PE=1 SV=4	0	30.583	16	7	11	5	Pf00038	3868	KRT16	A8K488; hsa:3868; P08779; P30654; Q16402; Q9UBG8	ENSG00000186832
Q13451	Peptidyl-prolyl cis-trans isomerase FKBP5 OS=Homo sapiens OX=9606 GN=FKBP5 PE=1 SV=2	0	25.471	16	6	95	5	Pf00254, Pf00515	2289	FKBP5	F5H7R1; hsa:2289; Q13451; Q59EB8; Q5TGM6	ENSG00000096060																999.5	35.7	54.6	72.5	43	42.1	24.5	5.3	30.3	7.4	8.6	55.1	33.6	22.8	22.8	1844.8	82.2	13.6	45.1	28.4	58.8	30.6
P25325	3-mercaptopyruvate sulfurtransferase OS=Homo sapiens OX=9606 GN=MPST PE=1 SV=3	0	22.085	16	6	65	5	Pf00581	4357	MPST	A8MZ34; B3KP52; hsa:4357; J3KPV7; O75750; P25325; Q6FHN9	ENSG00000128309	837.3	39.5	23.4	19.2	11.9	16.1	29.4	19.7	12.5	24.7	23.6	72.2	20.8	8.4	11.8																1604.8	72.2	12.8	29.9	29.2	30.5	25.9
Q96HS1	Serine/threonine-protein phosphatase PGAM5, mitochondrial OS=Homo sapiens OX=9606 GN=PGAM5 PE=1 SV=2	0	20.178	16	5	57	5	Pf00300	192111	PGAM5	A9LN06; C9IZY7; hsa:192111; Q96HS1; Q96JB0	ENSG00000247077																1128.1	51.9	137.3	115.7	58	100.6	48	1.8	48.9	16.8	12.6	87.3	54.8	49.5	40.4	1332.2	42.6	18.6	36.3	39.5	50.1	38
O95218	Zinc finger Ran-binding domain-containing protein 2 OS=Homo sapiens OX=9606 GN=ZRANB2 PE=1 SV=2	0	19.811	16	5	128	5	Pf00641	9406	ZRANB2	D3DQ75; hsa:9406; O95218; Q53GS3; Q59F92; Q5VV33; Q5VV34; Q8IXN6; Q9UP63	ENSG00000132485	3123.1	136.6	73.3	0	15	62.3	44.4	3	51.5	2.6	15	88.5	92	0	34	1121.5	57.3	28.3	24.7	15.9	18.2	20.7	1.2	15.6	2.2	1.8	18.7	18.2	4.4	12.8	4963.1	225.7	3.6	24.9	77.7	67.8	50.6
O96019	Actin-like protein 6A OS=Homo sapiens OX=9606 GN=ACTL6A PE=1 SV=1	0	19.498	16	5	93	5	Pf00022	86	ACTL6A	B3KMN1; D3DNR9; hsa:86; O96019; Q8TAE5; Q9BVS8; Q9H0W6	ENSG00000136518	2893.8	125.8	32	0	4.9	8.6	11.9	9.1	9.3	3.9	6.8	23.9	17.7	0	39.6	1163.9	44.6	25.6	41.5	13.4	15.3	7.4	0	14.8	5.6	5.4	29.4	14	11.6	10.2	2092.9	95	0	31.9	25.6	20.5	14.9
Q9H7B2	Ribosome production factor 2 homolog OS=Homo sapiens OX=9606 GN=RPF2 PE=1 SV=2	0	19.148	16	5	51	5	Pf04427	84154	RPF2	hsa:84154; Q5VXN1; Q8N4A1; Q9H7B2	ENSG00000197498																217.8	3.5	7.1	13.9	8.4	4.3	5.4	0	9	2.4	0	12.1	4.6	1.9	3.3
O76003	Glutaredoxin-3 OS=Homo sapiens OX=9606 GN=GLRX3 PE=1 SV=2	0	28.098	15	5	63	5	Pf00085, Pf00462	10539	GLRX3	B3KMP7; B3KMQ5; D3DRG2; hsa:10539; O76003; Q5JV01; Q96CE0; Q9P1B0; Q9P1B1	ENSG00000108010																851.6	36.4	60.6	54.8	50.8	39.3	36	8.6	23.8	8.9	12.7	42	32.5	20.2	35.5
Q6NVY1	3-hydroxyisobutyryl-CoA hydrolase, mitochondrial OS=Homo sapiens OX=9606 GN=HIBCH PE=1 SV=2	0	24.959	15	5	44	5	Pf16113	26275	HIBCH	D3DPI4; hsa:26275; Q53GA8; Q53GF2; Q53RF7; Q53TC6; Q6NVY1; Q92931; Q9BS94	ENSG00000198130																730.3	25.9	41.8	40.8	24.6	16.1	12.6	0	13.3	1.7	2.8	21.8	20.5	12.4	17.1
Q12907	Vesicular integral-membrane protein VIP36 OS=Homo sapiens OX=9606 GN=LMAN2 PE=1 SV=1	0	23.121	15	5	31	5	Pf03388	10960	LMAN2	hsa:10960; Q12907; Q53HH1	ENSG00000169223	2016.2	86.1	61.7	3.7	14.3	40.7	41.8	16.7	41.3	14.9	29.9	63.7	67.6	0.6	49.5																1923.1	78.5	27.3	56.7	50.3	99.1	35
O75955	Flotillin-1 OS=Homo sapiens OX=9606 GN=FLOT1 PE=1 SV=3	0	21.654	15	5	52	5	Pf01145	10211	FLOT1	B4DVY7; hsa:10211; O75955; Q969J8; Q9UHW1; Q9UNV8	ENSG00000137312; ENSG00000206379; ENSG00000206480; ENSG00000230143; ENSG00000232280	366.9	11.7	15.9	5.5	2.1	9.2	11.8	5.7	11.7	2.8	3.6	34.4	13.9	27.6	9.3	191.2	9.9	15.2	13.4	9.1	15.5	5	3.8	12	2.9	4.8	22.2	7	21.7	11.2	339.6	10.4	2.8	8.7	7.6	9.2	9.9
Q9H0S4	Probable ATP-dependent RNA helicase DDX47 OS=Homo sapiens OX=9606 GN=DDX47 PE=1 SV=1	0	20.348	15	5	25	5	Pf00270, Pf00271	51202	DDX47	B3KXP4; G5E955; hsa:51202; Q96GM0; Q96NV8; Q9H0S4; Q9UI98	ENSG00000213782
Q9BY77	Polymerase delta-interacting protein 3 OS=Homo sapiens OX=9606 GN=POLDIP3 PE=1 SV=2	0	19.113	15	5	26	5	Pf00076	84271	POLDIP3	A8K6F8; A8K6V9; hsa:84271; Q009A7; Q5H972; Q6PGN6; Q7Z6Z0; Q9BY77; Q9NSP5; Q9NSP6	ENSG00000100227																1792	67.9	35.2	49.1	29.8	32.8	22.7	0.2	33.4	26.1	5.6	31	31.6	17.2	17.8
P31930	Cytochrome b-c1 complex subunit 1, mitochondrial OS=Homo sapiens OX=9606 GN=UQCRC1 PE=1 SV=3	0	24.361	14	5	113	5	Pf00675, Pf05193	7384	UQCRC1	B2R7R8; hsa:7384; P31930; Q96DD2	ENSG00000010256	338.7	8.3	9.9	1	5.5	3.7	12.1	3.3	4.8	5.1	7.2	12.7	12.4	0	4.5	147.9	5.3	20.8	15.6	3.1	8.7	6.6	0	5.2	0	6	6.1	7	5.2	5.9	345.6	16.5	2.5	7	3.7	11.8	11.6
O43837	Isocitrate dehydrogenase [NAD] subunit beta, mitochondrial OS=Homo sapiens OX=9606 GN=IDH3B PE=1 SV=2	0	19.085	14	5	106	5	Pf00180	3420	IDH3B	B2RDR1; D3DVX2; D3DVX3; hsa:3420; O43837; O95106; Q5JXS8; Q9NQ06; Q9NQ07; Q9NUZ0; Q9UEX0; Q9UG99	ENSG00000101365	2016.7	87.7	64.4	23.8	26.3	37.5	29.7	20.5	46.3	32	38.5	87.3	53.1	13.7	37.3	316.5	13.8	14.6	13.4	6.6	8.5	5.3	0	6.2	2.2	0	4.1	6.2	5.8	0	2792.5	109.1	34.8	65.1	66.5	63.4	54.1
Q9NWB6	Arginine and glutamate-rich protein 1 OS=Homo sapiens OX=9606 GN=ARGLU1 PE=1 SV=1	0	18.699	14	5	48	5	Pf15346	55082	ARGLU1	B4E0Y3; hsa:55082; Q5T257; Q6IQ34; Q9NWB6	ENSG00000134884																648.4	27.9	31.5	33.6	13.4	27	13.5	0	13.5	3.6	1.8	25.3	16.2	15.1	20.2	593.2	19.9	3.4	9.1	7.3	12.3	8.5
P49770	Translation initiation factor eIF-2B subunit beta OS=Homo sapiens OX=9606 GN=EIF2B2 PE=1 SV=3	0	16.845	14	5	55	5	Pf01008	8892	EIF2B2	hsa:8892; O43201; P49770	ENSG00000119718	4901	216.4	50.8	8.3	26.5	35.4	44	26.6	38.8	23.2	36	98.9	65.3	17.1	53.7																5677.7	247	46.7	78.4	81.2	81.6	58.9
P14618	Pyruvate kinase PKM OS=Homo sapiens OX=9606 GN=PKM PE=1 SV=4	0	15.814	14	5	91	5	Pf00224, Pf02887	5315	PKM	A6NFK3; B2R5N8; B3KRY0; B4DFX8; B4DUU6; hsa:5315; P14618; P14786; Q53GK4; Q96E76; Q9BWB5; Q9UCV6; Q9UPF2	ENSG00000067225	15783.9	719.4	45.6	0	16.5	48.1	57.8	51.7	40.9	12.6	75.7	162.2	117.2	0	136.2	10109.5	424.1	291.3	341.5	168.4	266.2	133	0	194.8	2.4	19.3	248	216.1	143.4	173.6	15585.4	685.7	64.5	155	101.5	281	173.5
Q9GZL7	Ribosome biogenesis protein WDR12 OS=Homo sapiens OX=9606 GN=WDR12 PE=1 SV=2	0	15.491	14	5	13	5	Pf00400, Pf08154	55759	WDR12	B3KPA9; hsa:55759; Q96HU0; Q9GZL7; Q9NV80; Q9NYI8	ENSG00000138442
P61978-3	Isoform 3 of Heterogeneous nuclear ribonucleoprotein K OS=Homo sapiens OX=9606 GN=HNRNPK	0	14.309	14	5	49	5			HNRNPK	P61978-3
Q07666	KH domain-containing, RNA-binding, signal transduction-associated protein 1 OS=Homo sapiens OX=9606 GN=KHDRBS1 PE=1 SV=1	0	33.79	13	5	244	5	Pf00013, Pf16274, Pf16568	10657	KHDRBS1	D3DPP3; hsa:10657; Q07666; Q6PJX7; Q8NB97; Q99760	ENSG00000121774	5664.4	271.1	124.2	17.6	49	61.6	91.8	7.7	52.1	11.6	58.5	192.7	124.9	0	77.1	6432.4	257.8	341.5	368.7	190	275.6	153.8	1.9	195.9	26.6	4	127.6	201	125.1	147.2	6412.5	294.6	48.5	103.7	100.4	229.1	104.2
Q00325	Phosphate carrier protein, mitochondrial OS=Homo sapiens OX=9606 GN=SLC25A3 PE=1 SV=2	0	32.679	13	5	206	5	Pf00153	5250	SLC25A3	B3KS34; hsa:5250; Q00325; Q7Z7N7; Q96A03	ENSG00000075415	965.4	52.1	37.6	4.9	15	27.6	26.1	3.6	32.5	6.1	10.1	44.8	26.6	0	14.6	2558.9	103.5	186.7	194.1	88	104.4	64.7	7.1	82.1	7.8	27.1	105.7	92.1	78.8	73.7	2322.5	79.6	27.8	45	86.3	66	52.4
O60701	UDP-glucose 6-dehydrogenase OS=Homo sapiens OX=9606 GN=UGDH PE=1 SV=1	0	22.8	13	5	22	5	Pf00984, Pf03720, Pf03721	7358	UGDH	B3KUU2; B4DN25; hsa:7358; O60589; O60701	ENSG00000109814
Q9BXS5	AP-1 complex subunit mu-1 OS=Homo sapiens OX=9606 GN=AP1M1 PE=1 SV=3	0	20.863	13	5	114	5	Pf00928	8907	AP1M1	hsa:8907; Q4TTY5; Q9BXS5	ENSG00000072958	3159.3	127.5	49.7	51.2	14.9	30.1	45.7	22.4	26.9	11.3	29.2	67.4	62.5	5.5	40.7																1728.9	72.8	11.5	23.9	25.5	31.9	20.4
P39748	Flap endonuclease 1 OS=Homo sapiens OX=9606 GN=FEN1 PE=1 SV=1	0	19.867	13	5	97	5	Pf00752, Pf00867	2237	FEN1	hsa:2237; P39748	ENSG00000168496	624.5	22	7.6	5.3	0	7.5	9.3	2	6.5	3.9	11.6	12.1	11.3	0	5.4	2605	97.2	137.2	146.3	54.6	93.7	45.4	0	59.4	5.9	12.1	128.3	69.1	51.2	52.2
P56181-2	Isoform 2 of NADH dehydrogenase [ubiquinone] flavoprotein 3, mitochondrial OS=Homo sapiens OX=9606 GN=NDUFV3	0	19.604	13	5	64	5			NDUFV3	P56181-2		1113.4	41.3	24.7	12.3	16.4	18.6	23.4	11.1	22.1	9.9	9.6	40.1	33.3	1.7	7.9																1096.8	42.5	8.3	15.6	4.4	29	15.3
Q99986	Serine/threonine-protein kinase VRK1 OS=Homo sapiens OX=9606 GN=VRK1 PE=1 SV=1	0	18.312	13	5	28	5	Pf00069	7443	VRK1	hsa:7443; Q3SYL2; Q99986	ENSG00000100749
P82650	28S ribosomal protein S22, mitochondrial OS=Homo sapiens OX=9606 GN=MRPS22 PE=1 SV=1	0	18.31	13	5	31	5	Pf10245	56945	MRPS22	hsa:56945; P82650; Q9H3I1	ENSG00000175110																782.6	30	33	31.9	15.5	17.5	9.2	0	19.2	4.5	7.6	15	16.2	9.5	14.9
Q15008	26S proteasome non-ATPase regulatory subunit 6 OS=Homo sapiens OX=9606 GN=PSMD6 PE=1 SV=1	0	17.408	13	5	48	5	Pf01399, Pf10602	9861	PSMD6	A8K2E0; E9PHI9; hsa:9861; Q15008; Q6UV22	ENSG00000163636	3062.4	132.1	43.8	13.8	16.6	16.9	52	4.5	27.4	13.4	25.5	55	54.7	1.4	33.2
Q9NXV6	CDKN2A-interacting protein OS=Homo sapiens OX=9606 GN=CDKN2AIP PE=1 SV=3	0	17.365	13	5	23	5	Pf11952	55602	CDKN2AIP	hsa:55602; Q8TBM5; Q9NXV6; Q9NYH0	ENSG00000168564																															43.4	0	2.6	0	0	0	0
P51570	Galactokinase OS=Homo sapiens OX=9606 GN=GALK1 PE=1 SV=1	0	16.596	13	5	27	5	Pf00288, Pf08544, Pf10509	2584	GALK1	B2RC07; B4E1G6; P51570	ENSG00000108479
Q9NUU7	ATP-dependent RNA helicase DDX19A OS=Homo sapiens OX=9606 GN=DDX19A PE=1 SV=1	0	23.461	12	5	96	5	Pf00270, Pf00271	55308	DDX19A	B2RPL0; B4DRZ7; hsa:55308; Q53FM0; Q9NUU7	ENSG00000168872	976.3	41.1	34.3	8	14.1	8.9	23.9	6.3	17.4	11.1	17.2	37.9	20.5	1.9	14.9	2345	90.9	130.2	137.7	52.6	85.8	50.4	4.7	64.7	20.1	36.9	80.9	55.4	41.2	58.1	1124.9	40.2	11.8	15.9	25.8	20	21.1
Q9Y383	Putative RNA-binding protein Luc7-like 2 OS=Homo sapiens OX=9606 GN=LUC7L2 PE=1 SV=2	0	21.112	12	5	108	5	Pf03194	51631	LUC7L2	B7Z500; hsa:51631; Q8IUP9; Q9NVL3; Q9NVN7; Q9UQN1; Q9Y383	ENSG00000146963	840.5	29.2	27.4	0	5.6	11.9	19.7	0	4	1.9	10.2	36.8	29.6	0	20.4	830.5	34.3	54.2	64.9	19.2	43	27.3	0	32.7	1.4	0	48.1	32.9	24.3	26.4	2491.4	94.4	40	76.9	40.3	64.1	42
Q13685	Angio-associated migratory cell protein OS=Homo sapiens OX=9606 GN=AAMP PE=1 SV=2	0	19.891	12	5	37	5	Pf00400	14	AAMP	hsa:14; Q13685; Q8WUJ9; Q96H92	ENSG00000127837
Q8WUA2	Peptidyl-prolyl cis-trans isomerase-like 4 OS=Homo sapiens OX=9606 GN=PPIL4 PE=1 SV=1	0	19.631	12	5	48	5	Pf00076, Pf00160	85313	PPIL4	B2RD34; hsa:85313; Q7Z3Q5; Q8WUA2	ENSG00000131013	958	42.1	14	0.4	5.1	7.8	15.6	3.2	2.4	1.7	6.4	25.3	22.2	0	7.7
Q9BV38	WD repeat-containing protein 18 OS=Homo sapiens OX=9606 GN=WDR18 PE=1 SV=2	0	18.779	12	5	47	5	Pf00400, Pf14077	57418	WDR18	hsa:57418; O60390; Q9BV38; Q9BWR2	ENSG00000065268	730.9	36.9	24.2	5.2	6.5	13.9	9.2	3.6	11	2.4	11.5	24.9	26.1	0	11
P09543	2',3'-cyclic-nucleotide 3'-phosphodiesterase OS=Homo sapiens OX=9606 GN=CNP PE=1 SV=2	0	18.702	12	5	54	5	Pf05881, Pf13671	1267	CNP	hsa:1267; P09543	ENSG00000173786	926.3	36.5	17	6.9	8.3	10.8	12.2	4.9	11	2.9	13	26.6	26.9	4.1	12	504.7	17	45.1	46	15.6	26.4	16.5	0	21.9	6.7	11.6	35.1	24.5	14.1	13.6	778.8	30.3	2.4	23.4	21.4	15	17.9
Q9Y371	Endophilin-B1 OS=Homo sapiens OX=9606 GN=SH3GLB1 PE=1 SV=1	0	17.545	12	5	14	5	Pf03114, Pf14604	51100	SH3GLB1	B4E182; hsa:51100; Q5H8U5; Q9H3Z0; Q9NR47; Q9NYA9; Q9Y371	ENSG00000097033
Q9NW64	Pre-mRNA-splicing factor RBM22 OS=Homo sapiens OX=9606 GN=RBM22 PE=1 SV=1	0	17.421	12	5	23	5	Pf00076	55696	RBM22	A6NDM5; B4DLI9; hsa:55696; O95607; Q9NW64	ENSG00000086589
P07954	Fumarate hydratase, mitochondrial OS=Homo sapiens OX=9606 GN=FH PE=1 SV=3	0	23.789	11	5	108	5	Pf00206, Pf10415	2271	FH	B1ANK7; hsa:2271; P07954	ENSG00000091483																654	26.9	22.5	46.4	14.8	22.7	13.3	8.6	24.2	11.7	9.9	30.4	12.4	18.3	11.5	3192.7	128.4	22	47.6	34.6	51.4	41.9
Q2TAY7	WD40 repeat-containing protein SMU1 OS=Homo sapiens OX=9606 GN=SMU1 PE=1 SV=2	0	21.179	11	5	69	5	Pf00400, Pf17814	55234	SMU1	B4E3L0; hsa:55234; Q2TAY7; Q9BU59; Q9HA96; Q9NVD1	ENSG00000122692																743.3	24.7	50.2	49.6	15.5	28.7	18.3	0	23.3	2.2	1.3	30.1	21.1	15.1	16.3	1005	33.6	6.2	15.6	13.2	32.5	17.9
Q7Z3B4	Nucleoporin p54 OS=Homo sapiens OX=9606 GN=NUP54 PE=1 SV=2	0	19.542	11	6	41	5	Pf13874, Pf18437	53371	NUP54	B2RCK7; B4DT35; hsa:53371; Q7Z3B4; Q96EA7; Q9NVL5; Q9P0I1	ENSG00000138750	1089	43.9	19.7	19.5	13.3	2.3	19.3	15.2	15.4	10.9	22.6	40.1	23.1	7.5	20.2
P11172	Uridine 5'-monophosphate synthase OS=Homo sapiens OX=9606 GN=UMPS PE=1 SV=1	0	19.153	11	5	22	5	Pf00156, Pf00215	7372	UMPS	B5LY68; B5LY72; hsa:7372; O00758; O00759; O00760; P11172; Q16862; Q9H3Q2; Q9UG49	ENSG00000114491
Q15738	Sterol-4-alpha-carboxylate 3-dehydrogenase, decarboxylating OS=Homo sapiens OX=9606 GN=NSDHL PE=1 SV=2	0	17.424	11	5	34	5	Pf01073	50814	NSDHL	D3DWT6; hsa:50814; O00344; Q15738	ENSG00000147383																															1356.8	50.1	20.2	30	26.2	41.2	38.4
P52594	Arf-GAP domain and FG repeat-containing protein 1 OS=Homo sapiens OX=9606 GN=AGFG1 PE=1 SV=2	0	17.415	11	5	45	5	Pf01412	3267	AGFG1	B3KUL1; E9PHX7; hsa:3267; P52594; Q15277; Q4VAS0; Q4VAS1; Q4VAS3; Q53QT8; Q53R11	ENSG00000173744																420.6	18.1	24.2	18.5	10.8	10	6.4	0	11.3	1.6	2.7	9.2	6.9	7.4	6.1	1226.5	52.1	4.4	11.4	9	34.5	19.8
P23786	Carnitine O-palmitoyltransferase 2, mitochondrial OS=Homo sapiens OX=9606 GN=CPT2 PE=1 SV=2	0	17.392	11	5	9	5	Pf00755	1376	CPT2	B2R6S0; hsa:1376; P23786; Q5SW68; Q9BQ26	ENSG00000157184
P52788	Spermine synthase OS=Homo sapiens OX=9606 GN=SMS PE=1 SV=2	0	17.129	11	5	96	5	Pf01564, Pf17284, Pf17950	6611	SMS	A6NHA7; A6NI34; B2R9M0; hsa:6611; O00544; P52788; Q9UQS1	ENSG00000102172	3358.3	140.2	29	21.7	13.1	19.2	17.5	12.9	14.6	4.7	15.6	42.8	35.5	2.9	16																2156.2	90.6	10.1	16.9	25.4	48.5	14.4
Q96J01	THO complex subunit 3 OS=Homo sapiens OX=9606 GN=THOC3 PE=1 SV=1	0	16.61	11	5	64	5	Pf00400, Pf08662, Pf12894	84321	THOC3	hsa:84321; Q6NZ53; Q96J01	ENSG00000051596	1827.4	85.4	41.3	4.2	12.1	15.2	20.9	2.4	20.9	11.2	21.7	49.8	54.7	2.5	17.9
P56182	Ribosomal RNA processing protein 1 homolog A OS=Homo sapiens OX=9606 GN=RRP1 PE=1 SV=1	0	16.491	11	5	47	5	Pf05997	8568	RRP1	hsa:8568; P56182; Q9NST5	ENSG00000160214	962.8	31.3	35	1.1	7.3	30.5	22.6	0	31.6	5.4	19	54.5	29.5	0	14																213.2	8.2	2.9	4.9	7.2	4.9	4.8
P13674-2	Isoform 2 of Prolyl 4-hydroxylase subunit alpha-1 OS=Homo sapiens OX=9606 GN=P4HA1	0	23.97	10	5	46	5			P4HA1	P13674-2																	854.4	33.9	43.4	53.9	37.3	53	16.3	1.8	27	14.8	15.9	28.5	34.4	17.4	24.5	615.9	26.6	2.2	7.2	7.3	8.5	9.1
Q8TDD1	ATP-dependent RNA helicase DDX54 OS=Homo sapiens OX=9606 GN=DDX54 PE=1 SV=2	0	23.216	10	5	15	5	Pf00270, Pf00271, Pf08147	79039	DDX54	hsa:79039; Q86YT8; Q8TDD1; Q9BRZ1	ENSG00000123064	331	11.8	11.5	9.5	7.5	7.3	14.5	7.2	8.2	8.5	7.6	17.9	11.7	4	6.7
O43172	U4/U6 small nuclear ribonucleoprotein Prp4 OS=Homo sapiens OX=9606 GN=PRPF4 PE=1 SV=2	0	20.126	10	5	94	5	Pf00400, Pf08799	9128	PRPF4	hsa:9128; O43172; O43445; O43864; Q5T1M8; Q96DG2; Q96IK4	ENSG00000136875	1675.7	56.5	21.4	15.2	14.6	19.8	25.9	5.7	5.8	28.7	38.4	43.2	28.1	3.9	21.8	2433.8	102.8	114.8	143.2	80.8	102.9	60	7.8	64.3	41.5	47.2	75.1	70.5	45.1	46.6	3549.8	148.2	31.9	59.6	53.5	91.4	51.2
Q6NUK1	Calcium-binding mitochondrial carrier protein SCaMC-1 OS=Homo sapiens OX=9606 GN=SLC25A24 PE=1 SV=2	0	17.708	10	5	21	5	Pf00153, Pf13499	29957	SLC25A24	B7ZAI9; hsa:29957; Q5T331; Q5T485; Q6NUK1; Q6PJJ9; Q705K4; Q9P129	ENSG00000085491; ENSG00000284468
O00505	Importin subunit alpha-4 OS=Homo sapiens OX=9606 GN=KPNA3 PE=1 SV=2	0	17.25	10	5	72	5	Pf00514, Pf01749, Pf16186	3839	KPNA3	hsa:3839; O00191; O00505; O43195; Q5JVM9; Q8IYQ9; Q96AA7	ENSG00000102753	4290.7	181.2	30.1	13.9	15.1	25.8	35.6	22.3	25.8	10.5	20.8	64.1	50	13.2	44	1988.1	88.8	61.4	84.9	46	74.1	38.3	10.6	33.1	13.8	15.5	53.8	43.9	36.6	27.9	4863	210.1	5.9	40.5	32	72.1	49.8
Q9H993	Damage-control phosphatase ARMT1 OS=Homo sapiens OX=9606 GN=ARMT1 PE=1 SV=1	0	16.651	10	5	128	5	Pf01937	79624	ARMT1	hsa:79624; Q96FC6; Q9H993; Q9UFY5	ENSG00000146476	1693.2	74.4	32.1	55.4	54.4	28.7	47.2	47.3	94.7	82.7	52.3	82.2	42.2	27.9	30.6	877.6	35.2	34.1	63.4	79.7	44.6	46.6	29.7	77.3	61.6	52.9	76.4	48.1	28	19	1392.3	48.1	24.6	55.8	73.6	35.3	54.1
Q9Y5J1	U3 small nucleolar RNA-associated protein 18 homolog OS=Homo sapiens OX=9606 GN=UTP18 PE=1 SV=3	0	14.354	10	5	32	5		51096	UTP18	hsa:51096; Q9H4N6; Q9Y5J1	ENSG00000011260	2080.1	96.4	50.8	0	17.3	22.8	35.9	5.6	30.5	7.7	24.5	76.9	60.5	3.9	37.6	2118.8	82.9	108	105.7	50.3	68.8	44.8	0	53.7	12.7	10.3	56.8	51.1	32.6	40.6
Q7L2H7	Eukaryotic translation initiation factor 3 subunit M OS=Homo sapiens OX=9606 GN=EIF3M PE=1 SV=1	0	12.47	10	5	43	5	Pf01399, Pf18005	10480	EIF3M	A8K7X4; B4E2Q4; hsa:10480; O60735; Q2F836; Q53HL6; Q7L2H7; Q9BXW1	ENSG00000149100	3360.6	173.2	95.2	19.6	17.7	33	38.6	15.4	34.8	121.8	226.6	93.3	55.7	3.2	47.5
Q9Y2W2	WW domain-binding protein 11 OS=Homo sapiens OX=9606 GN=WBP11 PE=1 SV=1	0	23.642	9	5	52	5	Pf09429	51729	WBP11	hsa:51729; Q96AY8; Q9Y2W2	ENSG00000084463																385.1	16.7	18.1	13.8	9.6	19.8	10.9	0	7.4	0	2.6	18.3	11.3	6.9	9.7	707.7	24.9	3	10.5	9.2	17.7	11.7
Q13177	Serine/threonine-protein kinase PAK 2 OS=Homo sapiens OX=9606 GN=PAK2 PE=1 SV=3	0	22.547	9	5	49	5	Pf00069, Pf00786	5062	PAK2	hsa:5062; Q13154; Q13177; Q6ISC3	ENSG00000180370
O43670	BUB3-interacting and GLEBS motif-containing protein ZNF207 OS=Homo sapiens OX=9606 GN=ZNF207 PE=1 SV=1	0	19.923	9	5	97	5		7756	ZNF207	A8K6Y6; E1P660; E1P661; E1P662; hsa:7756; O43670; Q53XS9; Q96HW5; Q9BUQ7	ENSG00000010244	3083.8	128.7	32.2	0	8.7	3.6	42.8	2.6	5.4	0	23	53.6	37.3	0	49.5
O95817	BAG family molecular chaperone regulator 3 OS=Homo sapiens OX=9606 GN=BAG3 PE=1 SV=3	0	18.4	9	5	111	5	Pf00397, Pf02179	9531	BAG3	A8K5L8; hsa:9531; O95817; Q3B763; Q9NT20; Q9P120	ENSG00000151929	1289.7	63.5	44.3	25	21.7	39.2	46.1	21.8	25.6	19.4	29.7	99.5	44.9	6.3	19.5	967.3	37.1	63.3	52.4	23.3	37.7	25.5	10.9	38.7	19.4	17.2	54.2	34.6	15.9	24.4	1964.8	79	27.9	26.9	55	49.1	25.9
Q8NF37	Lysophosphatidylcholine acyltransferase 1 OS=Homo sapiens OX=9606 GN=LPCAT1 PE=1 SV=2	0	18.152	9	5	77	5	Pf01553, Pf13833	79888	LPCAT1	hsa:79888; Q1HAQ1; Q7Z4G6; Q8N3U7; Q8NF37; Q8WUL8; Q9GZW6	ENSG00000153395	601.8	22.1	21.3	0	4.6	13.1	18.6	3.4	16.4	2.8	8.5	15	18.7	0	8.5																544.4	21	4.9	4.4	13.8	20.7	6
Q10713	Mitochondrial-processing peptidase subunit alpha OS=Homo sapiens OX=9606 GN=PMPCA PE=1 SV=2	0	17.974	9	5	54	5	Pf00675, Pf05193	23203	PMPCA	B4DKL3; E7ET61; hsa:23203; Q10713; Q16639; Q5SXM9; Q8N513	ENSG00000165688																278.7	15.8	31.7	26.9	11.8	15.1	11.8	0	14.2	5.4	2.4	12.3	9.6	8.6	5.8
Q96AC1	Fermitin family homolog 2 OS=Homo sapiens OX=9606 GN=FERMT2 PE=1 SV=1	0	17.268	9	5	25	5	Pf00169, Pf00373, Pf18124	10979	FERMT2	B5TJY2; hsa:10979; Q14840; Q86TY7; Q96AC1	ENSG00000073712																															635.9	19.3	6.1	11.7	14.6	11.2	5
Q9Y5A9	YTH domain-containing family protein 2 OS=Homo sapiens OX=9606 GN=YTHDF2 PE=1 SV=2	0	16.957	9	5	62	5	Pf04146	51441	YTHDF2	A6NKG4; A8K966; B4E1G7; D3DPM8; hsa:51441; Q5VSZ9; Q8TDH0; Q9BUJ5; Q9Y5A9	ENSG00000198492																1192.4	48.4	53.1	23.2	29.2	63	29.2	0	23.5	0	8	23	26	26.6	27.5	957.5	30.7	7.4	17.5	17.3	18.3	17.1
O75475	PC4 and SFRS1-interacting protein OS=Homo sapiens OX=9606 GN=PSIP1 PE=1 SV=1	0	15.633	9	5	13	5	Pf00855, Pf11467	11168	PSIP1	D3DRI9; hsa:11168; O00256; O75475; O95368; Q6P391; Q86YB9; Q9NZI3; Q9UER6	ENSG00000164985																1609.1	76.9	148.1	107.7	57.7	110.2	49.5	0	55	19.8	13	57.6	71.1	52.7	58.9
P51659	Peroxisomal multifunctional enzyme type 2 OS=Homo sapiens OX=9606 GN=HSD17B4 PE=1 SV=3	0	24.799	8	5	55	5	Pf00106, Pf01575, Pf02036	3295	HSD17B4	B4DNV1; B4DVS5; E9PB82; F5HE57; hsa:3295; P51659	ENSG00000133835	2737	134.8	26.5	8.1	20.4	14	34.5	19.9	16.9	18	43.9	56.2	47.8	1.9	40.7	1036.4	50.5	80.9	94.8	35.1	67.9	24.9	0	48.7	18.3	13.1	35.2	41.9	31.9	44.9
Q5JTV8	Torsin-1A-interacting protein 1 OS=Homo sapiens OX=9606 GN=TOR1AIP1 PE=1 SV=2	0	22.665	8	5	65	5	Pf05609, Pf20443	26092	TOR1AIP1	A8K630; B0QZ57; hsa:26092; Q5JTV6; Q5JTV8; Q8IZ65; Q9H8Y6; Q9HAJ1; Q9NV52; Q9Y3X5	ENSG00000143337	607.2	24.9	13.1	12	9.2	10	10.7	9.9	8.6	10.3	11.7	23.4	11.6	2.8	12	391.3	17.4	18.5	27.2	15.2	10.8	15.4	3.2	9.7	5.3	4.4	25	14	5.8	11.9	698.8	21.3	7.7	14.5	13.8	14.2	15.3
Q99459	Cell division cycle 5-like protein OS=Homo sapiens OX=9606 GN=CDC5L PE=1 SV=2	0	20.922	8	5	62	5	Pf11831, Pf13921	988	CDC5L	hsa:988; Q76N46; Q99459; Q99974	ENSG00000096401
Q13123	Protein Red OS=Homo sapiens OX=9606 GN=IK PE=1 SV=3	0	20.684	8	5	59	5	Pf07807, Pf07808	3550	IK	hsa:3550; Q13123; Q6IPD8	ENSG00000113141																															308.8	11.2	5.3	5.7	7.8	18.7	9.1
Q9H9A6	Leucine-rich repeat-containing protein 40 OS=Homo sapiens OX=9606 GN=LRRC40 PE=1 SV=1	0	19.076	8	5	27	5	Pf00560, Pf13855	55631	LRRC40	hsa:55631; Q9BTR7; Q9H9A6; Q9NSK1; Q9NXC1	ENSG00000066557	1861.8	75.7	26.7	37.1	20.6	23.6	58.2	24.9	24.2	53.9	55.2	92	79.9	30.9	465
O00139	Kinesin-like protein KIF2A OS=Homo sapiens OX=9606 GN=KIF2A PE=1 SV=3	0	18.353	8	5	28	5	Pf00225	3796	KIF2A	A5YM42; A5YM54; B4DY54; D3DW97; E9PB70; hsa:3796; O00139; Q7Z5I3; Q8N5Q7	ENSG00000068796																138.6	1.6	0	2	0	0	0	0	0	0	0	0	0	0	2.6
Q99829	Copine-1 OS=Homo sapiens OX=9606 GN=CPNE1 PE=1 SV=1	0	17.698	8	5	53	5	Pf00168, Pf07002	8904	CPNE1	E1P5Q4; hsa:8904; Q6IBL3; Q99829; Q9H243; Q9NTZ7	ENSG00000214078	560.9	24.6	15.6	6.5	8.8	10.5	12.9	7.9	13.7	4.8	11.4	18.7	16.4	0	10.7
Q92947	Glutaryl-CoA dehydrogenase, mitochondrial OS=Homo sapiens OX=9606 GN=GCDH PE=1 SV=1	0	13.803	8	5	33	5	Pf00441, Pf02770, Pf02771	2639	GCDH	A8K2Z2; hsa:2639; O14719; Q92947	ENSG00000105607	1032.3	38.7	25.8	10.5	10.2	14.1	12	12.4	14.9	14.9	13.5	28.8	28.3	5.4	16.4
Q92973	Transportin-1 OS=Homo sapiens OX=9606 GN=TNPO1 PE=1 SV=2	0	23.129	7	5	92	5	Pf03810, Pf13513	3842	TNPO1	B4DVC6; hsa:3842; Q92957; Q92973; Q92975	ENSG00000083312																720.4	30.4	4.2	2.9	3.3	0	1.8	0	3.6	0	0	3.3	0	3.2	3.4	1482	42.9	0	0	5.6	2.7	2.5
Q15003	Condensin complex subunit 2 OS=Homo sapiens OX=9606 GN=NCAPH PE=1 SV=3	0	21.161	7	5	69	5	Pf05786	23397	NCAPH	B4E189; hsa:23397; Q15003; Q8TB87	ENSG00000121152	1134.4	36.9	53.8	25	12.4	27.4	34.4	27.3	27.9	20.2	31.9	48.6	48.6	4.3	29.6
P25440	Bromodomain-containing protein 2 OS=Homo sapiens OX=9606 GN=BRD2 PE=1 SV=2	0	18.875	7	5	19	5	Pf00439, Pf17035	6046	BRD2	A2AAU0; B0S7P0; B1AZT1; hsa:6046; O00699; O00700; P25440; Q15310; Q5STC9; Q63HQ9; Q658Y7; Q6P3U2; Q969U4	ENSG00000204256; ENSG00000215077; ENSG00000234507; ENSG00000234704; ENSG00000235307																															1384.8	63.4	17.9	47.2	33.6	62.4	36.9
Q13617	Cullin-2 OS=Homo sapiens OX=9606 GN=CUL2 PE=1 SV=2	0	18.625	7	5	49	5	Pf00888, Pf10557	8453	CUL2	B3KT95; B7Z6K8; D3DRY6; G3V1S2; hsa:8453; O00200; Q13617; Q5T2B6; Q9UNF9	ENSG00000108094	898.4	43.8	26.8	22.1	12.7	16.7	17.1	23.5	18.9	25.6	22.7	48.9	26.1	12.5	26.2
A0MZ66	Shootin-1 OS=Homo sapiens OX=9606 GN=SHTN1 PE=1 SV=4	0	17.509	7	5	50	5		57698	SHTN1	A0MZ66; A8MYU7; B3KRD3; B3KRH2; B3KTE0; B3KTJ7; B3KTJ8; B4E3U1; B7Z7Z9; hsa:57698; Q68DG1; Q6PIM5; Q9HCH4; Q9NUV0	ENSG00000187164																															850.7	39.1	2.3	4.3	7.3	7.6	8.6
O94925	Glutaminase kidney isoform, mitochondrial OS=Homo sapiens OX=9606 GN=GLS PE=1 SV=1	0	16.483	7	5	36	5	Pf04960, Pf12796, Pf17959	2744	GLS	hsa:2744; O94925; Q9UL05; Q9UL06; Q9UL07; Q9UN40	ENSG00000115419
Q9Y263	Phospholipase A-2-activating protein OS=Homo sapiens OX=9606 GN=PLAA PE=1 SV=2	0	15.802	7	5	10	5	Pf00400, Pf08324, Pf09070	9373	PLAA	hsa:9373; Q53EU5; Q5VY33; Q9NUL8; Q9NVE9; Q9UF53; Q9Y263; Q9Y5L1	ENSG00000137055
Q15424	Scaffold attachment factor B1 OS=Homo sapiens OX=9606 GN=SAFB PE=1 SV=4	0	21.878	6	5	67	5	Pf00076, Pf02037	6294	SAFB	A0AV56; B7Z5B6; B7ZLP6; F5H0H3; hsa:6294; O60406; Q15424; Q59HH8	ENSG00000160633	2074	89.4	38.5	4.5	11.2	26.1	33.7	0	5.7	5.2	38.4	51.9	50.3	0	18.1
Q5D862	Filaggrin-2 OS=Homo sapiens OX=9606 GN=FLG2 PE=1 SV=1	0	21.58	6	5	6	5	Pf01023	388698	FLG2	hsa:388698; Q5D862; Q9H4U1	ENSG00000143520
Q8IZL8	Proline-, glutamic acid- and leucine-rich protein 1 OS=Homo sapiens OX=9606 GN=PELP1 PE=1 SV=2	0	19.196	6	5	100	5	Pf08166, Pf08167	27043	PELP1	hsa:27043; O15450; Q5EGN3; Q6NTE6; Q8IZL8; Q96FT1; Q9BU60	ENSG00000141456	785.5	32.3	29.9	20.2	18.3	18.7	22	14.2	27.1	5.6	16.3	26.7	33.8	7.4	24	282.7	13.9	18.5	22.9	7	12.2	5	2	8.8	6.5	3.1	14.8	12.4	6.1	13.9	767.5	22.4	13.8	12.8	20.6	22	10.2
Q8TCJ2	Dolichyl-diphosphooligosaccharide--protein glycosyltransferase subunit STT3B OS=Homo sapiens OX=9606 GN=STT3B PE=1 SV=1	0	18.856	6	5	61	5	Pf02516	201595	STT3B	hsa:201595; Q8TCJ2; Q96JZ4; Q96KY7	ENSG00000163527	1440	45.5	23.1	0.5	7.3	17.7	20.7	6.4	18.6	3.7	6.8	35	31.7	0	23.1																2303.4	92.4	46.5	65.3	51.9	85.5	76.2
Q13724	Mannosyl-oligosaccharide glucosidase OS=Homo sapiens OX=9606 GN=MOGS PE=1 SV=5	0	17.85	6	5	8	5	Pf03200, Pf16923	7841	MOGS	A8K938; F5H6D0; hsa:7841; Q13724; Q17RN9; Q8TCT5	ENSG00000115275
P22059	Oxysterol-binding protein 1 OS=Homo sapiens OX=9606 GN=OSBP PE=1 SV=1	0	17.746	6	5	101	5	Pf00169, Pf01237	5007	OSBP	hsa:5007; P22059; Q6P524	ENSG00000110048	855.8	40.6	37.1	24.5	17.4	18.5	20.5	26.2	28.8	30.1	26.6	62.3	33	16.2	22.5	522	22.7	43.5	64.4	32.1	32.1	33.8	24.7	36.8	40.8	12.7	75.8	26.3	47.8	34.8
O00203	AP-3 complex subunit beta-1 OS=Homo sapiens OX=9606 GN=AP3B1 PE=1 SV=3	0	16.91	6	5	72	5	Pf01602, Pf14796, Pf14797	8546	AP3B1	E5RJ68; hsa:8546; O00203; O00580; Q7Z393; Q9HD66	ENSG00000132842																639.2	22.4	20.8	49	16.1	19.8	12.1	0	22.9	15.8	5.1	19.2	24.1	8.7	14.6	400.2	19.4	3.4	3.2	6	10.5	9.8
Q99575	Ribonucleases P/MRP protein subunit POP1 OS=Homo sapiens OX=9606 GN=POP1 PE=1 SV=2	0	16.851	6	5	51	5	Pf06978, Pf08170	10940	POP1	A8K5W9; hsa:10940; Q15037; Q99575	ENSG00000104356	432.7	23	17.2	10.1	4.2	3.2	10.7	2.4	6.4	2.1	16.5	23.7	18.5	0	12.8																223.3	16.1	5.6	7.8	6.9	13.8	5.4
Q02809	Procollagen-lysine,2-oxoglutarate 5-dioxygenase 1 OS=Homo sapiens OX=9606 GN=PLOD1 PE=1 SV=2	0	16.814	6	5	6	5	Pf03171	5351	PLOD1	B4DR87; hsa:5351; Q02809; Q96AV9; Q9H132	ENSG00000083444
Q9Y450	HBS1-like protein OS=Homo sapiens OX=9606 GN=HBS1L PE=1 SV=1	0	16.776	6	5	28	5	Pf00009, Pf03143, Pf03144, Pf08938	10767	HBS1L	B7Z365; hsa:10767; Q4VX89; Q4VX90; Q5T7G3; Q8NDW9; Q9UPW3; Q9Y450	ENSG00000112339	1734	77.7	25	5.2	14.1	30.7	31.6	8.6	13.4	7.4	13	49.5	37.8	2.1	22.8
O15042	U2 snRNP-associated SURP motif-containing protein OS=Homo sapiens OX=9606 GN=U2SURP PE=1 SV=2	0	15.946	6	5	24	5	Pf00076, Pf01805, Pf04818, Pf08312	23350	U2SURP	A0PJ60; hsa:23350; O15042; Q0D2M1; Q2NKQ7; Q9BR70	ENSG00000163714																															144.9	4.7	4.5	2.2	0	3.4	0
Q02413	Desmoglein-1 OS=Homo sapiens OX=9606 GN=DSG1 PE=1 SV=2	0	26.031	5	5	7	5	Pf00028, Pf01049	1828	DSG1	B7Z845; hsa:1828; Q02413	ENSG00000134760
Q15477	Helicase SKI2W OS=Homo sapiens OX=9606 GN=SKIV2L PE=1 SV=3	0	19.485	5	6	19	5	Pf00270, Pf00271, Pf08148, Pf13234, Pf17911	6499	SKIV2L	hsa:6499; O15005; Q12902; Q15476; Q15477; Q5ST66	ENSG00000204351; ENSG00000206353; ENSG00000223493; ENSG00000225737; ENSG00000228896; ENSG00000232616
P53992	Protein transport protein Sec24C OS=Homo sapiens OX=9606 GN=SEC24C PE=1 SV=3	0	16.649	5	5	34	5	Pf00626, Pf04810, Pf04811, Pf04815, Pf08033	9632	SEC24C	B4DZT4; hsa:9632; P53992; Q8WV25	ENSG00000176986
Q01433	AMP deaminase 2 OS=Homo sapiens OX=9606 GN=AMPD2 PE=1 SV=2	0	14.943	5	5	10	5	Pf19326	271	AMPD2	B4DK50; B4DZI5; E9PNG0; hsa:271; Q01433; Q14856; Q14857; Q16686; Q16687; Q16688; Q16729; Q5T693; Q5T695; Q96IA1; Q9UDX8; Q9UDX9; Q9UMU4	ENSG00000116337
P35658	Nuclear pore complex protein Nup214 OS=Homo sapiens OX=9606 GN=NUP214 PE=1 SV=2	0	19.997	4	5	47	5	Pf18617	8021	NUP214	A6NFQ0; hsa:8021; P35658; Q15010; Q3KQZ0; Q5JUP7; Q75R47; Q86XD3	ENSG00000126883
Q9BXW9	Fanconi anemia group D2 protein OS=Homo sapiens OX=9606 GN=FANCD2 PE=1 SV=2	0	19.921	4	5	57	5	Pf14631	2177	FANCD2	hsa:2177; Q2LA86; Q69YP9; Q6PJN7; Q9BQ06; Q9BXW9; Q9H9T9	ENSG00000144554
Q7KZ85	Transcription elongation factor SPT6 OS=Homo sapiens OX=9606 GN=SUPT6H PE=1 SV=2	0	19.847	4	5	27	5	Pf00575, Pf14632, Pf14633, Pf14635, Pf14639, Pf14641, Pf17674	6830	SUPT6H	A7E2B4; hsa:6830; Q15737; Q6GMQ4; Q7KYW9; Q7KZ85; Q7LDK4; Q8N526; Q92775; Q96AH3; Q9BTH9; Q9BTI2	ENSG00000109111																															2142	106.9	23.1	61.4	42.6	64.1	41.9
Q13045	Protein flightless-1 homolog OS=Homo sapiens OX=9606 GN=FLII PE=1 SV=2	0	18.91	4	5	20	5	Pf00626, Pf12799, Pf13855	2314	FLII	B4DIL0; F5H407; hsa:2314; J3QLG3; Q13045	ENSG00000177731; ENSG00000284571
P24928	DNA-directed RNA polymerase II subunit RPB1 OS=Homo sapiens OX=9606 GN=POLR2A PE=1 SV=2	0	16.217	4	5	21	5	Pf00623, Pf04983, Pf04990, Pf04992, Pf04997, Pf04998, Pf05000, Pf05001	5430	POLR2A	A6NN93; B9EH88; hsa:5430; P24928; Q6NX41
O95347	Structural maintenance of chromosomes protein 2 OS=Homo sapiens OX=9606 GN=SMC2 PE=1 SV=2	0	13.28	4	5	15	5	Pf02463, Pf06470	10592	SMC2	hsa:10592; O95347; Q6IEE0; Q9P1P2	ENSG00000136824	8888.7	400.3	40.6	0	9	29.6	49.2	26.8	39.9	8.2	35.2	113.1	57.3	0.5	69.4
Q01082	Spectrin beta chain, non-erythrocytic 1 OS=Homo sapiens OX=9606 GN=SPTBN1 PE=1 SV=2	0	13.165	2	5	13	5	Pf00169, Pf00307, Pf00435	6711	SPTBN1	B2RP63; hsa:6711; O60837; Q01082; Q16057; Q53R99; Q59ER3; Q8IX99	ENSG00000115306
Q9UPN3	Microtubule-actin cross-linking factor 1, isoforms 1/2/3/4/5 OS=Homo sapiens OX=9606 GN=MACF1 PE=1 SV=4	0	20.794	1	6	20	5	Pf00307, Pf00435, Pf00681, Pf02187, Pf13499, Pf17902, Pf18373	23499	MACF1	B1ALC5; E9PJT0; hsa:23499; O75053; Q5VW20; Q8WXY1; Q8WXY2; Q96PK2; Q9H540; Q9UKP0; Q9ULG9; Q9UPN3	ENSG00000127603
P62314	Small nuclear ribonucleoprotein Sm D1 OS=Homo sapiens OX=9606 GN=SNRPD1 PE=1 SV=1	0	24.27	53	4	42	4	Pf01423	6632	SNRPD1	B5BTZ1; hsa:6632; P13641; P62314	ENSG00000167088																190.1	7.9	5.2	8.6	3.1	4.9	2.9	0	4.6	0	3.9	7.6	6.3	3	0	544.3	21	9.2	13.4	9.5	11.6	7
O95777	U6 snRNA-associated Sm-like protein LSm8 OS=Homo sapiens OX=9606 GN=LSM8 PE=1 SV=3	0	12.974	53	4	70	4	Pf01423	51691	LSM8	hsa:51691; O95777	ENSG00000128534	1829.5	75.2	29.3	25.4	27.6	28	22.8	6.4	20.8	37.2	56	57	57.1	1.2	23.3	1141.3	52.8	69.7	82.1	46	44.4	15.3	0.7	23.8	27.4	44.8	52.1	38.7	19	18	2381.6	105.9	17.1	49.2	51	51.1	24.3
P04080	Cystatin-B OS=Homo sapiens OX=9606 GN=CSTB PE=1 SV=2	0	19.746	52	4	78	4	Pf00031	1476	CSTB	hsa:1476; P04080	ENSG00000160213																436.4	16.9	11.9	23.3	10.1	13.2	156.1	13	14.5	13.2	12.7	24.2	10.2	11.4	12.4	1890.9	81.4	9.2	13.2	15.8	19.2	40.8
Q9H3K6	BolA-like protein 2 OS=Homo sapiens OX=9606 GN=BOLA2B PE=1 SV=1	0	16.83	48	4	300	4	Pf01722	552900; 654483	BOLA2; BOLA2B	A1L454; A7YDY3; hsa:552900; hsa:654483; Q9H3K6	ENSG00000169627; ENSG00000183336	19904.7	920.3	153.1	54.6	63.3	103.1	226	62.9	145.1	90.8	140.8	295.4	186.1	12.8	109.5	11265	505.2	295.5	270.3	119.6	175.3	245.1	18.2	153.1	72.4	57.3	308.4	191.7	121.1	121.3	20044.6	915.3	61.4	107.5	135.1	169.6	173.2
P08708	40S ribosomal protein S17 OS=Homo sapiens OX=9606 GN=RPS17 PE=1 SV=2	0	20.131	47	4	41	4	Pf00833	6218	RPS17	B2R4U4; hsa:6218; P08708; P0CW22	ENSG00000182774; ENSG00000278229
Q9GZT3	SRA stem-loop-interacting RNA-binding protein, mitochondrial OS=Homo sapiens OX=9606 GN=SLIRP PE=1 SV=1	0	15.81	44	4	41	4	Pf00076	81892	SLIRP	hsa:81892; J3KMY7; Q9GZT3	ENSG00000119705																															1037.3	37	9.3	18.3	32.5	25.5	13.3
Q99417	c-Myc-binding protein OS=Homo sapiens OX=9606 GN=MYCBP PE=1 SV=3	0	21.905	43	4	70	4		26292	MYCBP	B2R4N0; hsa:26292; Q5TA64; Q96HE2; Q99417	ENSG00000214114																															514.8	24.5	7.3	24.1	14	22.6	11.1
Q9H299	SH3 domain-binding glutamic acid-rich-like protein 3 OS=Homo sapiens OX=9606 GN=SH3BGRL3 PE=1 SV=1	0	14.789	43	4	118	4	Pf04908	83442	SH3BGRL3	hsa:83442; Q5T122; Q9H299	ENSG00000142669	4438.8	211.6	101	3.5	28.6	47.5	60.3	11	52.1	28.2	37.8	95.6	128.8	0	49.4	2208.4	84.7	161	97.3	68.4	126.1	36.4	0	53.5	10.6	12.2	46.4	57.5	45.2	47.2	5099.9	215.2	19.8	44.6	110	112.2	63.7
P16402	Histone H1.3 OS=Homo sapiens OX=9606 GN=H1-3 PE=1 SV=2	0	58.22	42	12	660	4	Pf00538	3007	H1-3	B2R751; hsa:3007; P16402; Q2M2I2	ENSG00000124575	36629.7	1321.8	270.1	27.7	124.4	96.4	452.8	31.9	57.3	24.7	274.4	709.2	297.4	5.3	312.1	44593.8	1704.8	944.9	3258.2	896.1	1474	983.8	7.9	904.5	371.5	40.7	1406.7	1299.1	800	704	53737.6	2100.8	241.1	1113.3	478.5	2219.4	956.6
Q9NR31	GTP-binding protein SAR1a OS=Homo sapiens OX=9606 GN=SAR1A PE=1 SV=1	0	26.559	42	8	170	4	Pf00025	56681	SAR1A	B4DQ19; hsa:56681; Q9NR31	ENSG00000079332	8062.2	347.7	203.5	18.7	49.5	114.2	182.2	33.2	149.8	36.2	162.2	261.9	198.4	3.6	104.4	5433.6	241.7	301.2	357.3	170	233.7	91.7	0	191.5	70.3	49.8	186.5	150.8	85	135.1	4025.2	162.8	14.5	49.1	69.1	52.5	40.8
O00483	Cytochrome c oxidase subunit NDUFA4 OS=Homo sapiens OX=9606 GN=NDUFA4 PE=1 SV=1	0	21.587	41	4	167	4	Pf06522	4697	NDUFA4	A4D109; hsa:4697; O00483; Q6FHN5	ENSG00000189043	2879.7	107	22.2	1.4	4.8	22.5	20.9	13.7	8.8	8.1	6.6	46	41.1	1.4	36.2	2562	98.5	145.7	151.5	92.8	96.9	66.1	0	61.9	2.8	7.5	60.7	76.9	74.5	57.2	5715.5	230.7	64.1	120	58.9	160.2	94
P31949	Protein S100-A11 OS=Homo sapiens OX=9606 GN=S100A11 PE=1 SV=2	0	17.426	38	4	169	4	Pf00036, Pf01023	6282	S100A11	hsa:6282; P31949; Q5VTK0	ENSG00000163191	1257.7	50.4	11.1	0	7.3	11.1	14.1	4.6	7.4	0	6.4	24	16.1	0	7.4	5191.1	255	96.4	58.9	52.2	63.6	30.7	2.1	45.2	9.5	5.6	43.3	43.2	30.6	39.1	15828	751.8	49.8	133.9	210.6	321.6	136.6
Q9NPA8	Transcription and mRNA export factor ENY2 OS=Homo sapiens OX=9606 GN=ENY2 PE=1 SV=1	0	11.108	38	4	13	4	Pf10163	56943	ENY2	B2RE52; G3V117; hsa:56943; Q9NPA8	ENSG00000120533																2040	92	113.8	118.3	54.9	81.5	60.1	3.6	40.3	25.4	11.6	61.4	57.9	47.6	55.9
P61353	60S ribosomal protein L27 OS=Homo sapiens OX=9606 GN=RPL27 PE=1 SV=2	0	22.792	35	4	181	4	Pf00467, Pf01777	6155	RPL27	hsa:6155; P08526; P61353; Q4G0A9	ENSG00000131469	4295.4	175.5	85.3	7.4	28.7	38.1	45.1	17.2	57.2	30.6	26.9	111.3	66.9	0.5	58.3	1218.8	48.4	40	50.3	22.6	35.9	17.4	0	18.2	2.8	4.8	21.8	25.6	15.1	23.5	8206.3	372.9	105.1	172.3	108.5	282.6	184.9
P35268	60S ribosomal protein L22 OS=Homo sapiens OX=9606 GN=RPL22 PE=1 SV=2	0	17.725	35	4	121	4	Pf01776	6146	RPL22	B2R495; hsa:6146; P35268; Q6IBD1	ENSG00000116251	8911.4	395.4	188.8	16.7	60.1	134.5	105.2	59.5	162.9	64.8	77.2	267.5	208.4	41.6	133.9	9410	418.9	386.5	411.8	232.8	345.4	209.2	0	263.5	30.4	68.8	220.3	293	171.8	250.4
P49458	Signal recognition particle 9 kDa protein OS=Homo sapiens OX=9606 GN=SRP9 PE=1 SV=2	0	17.436	35	4	105	4	Pf05486	6726	SRP9	A8K0N0; hsa:6726; P49458; Q6NVX0; Q8WTW0	ENSG00000143742																2733.8	93.7	40.8	52.4	29	43	19.9	0	23.1	0	2.5	30.6	42.5	24.4	20.2
P60983	Glia maturation factor beta OS=Homo sapiens OX=9606 GN=GMFB PE=1 SV=2	0	16.436	35	4	29	4	Pf00241	2764	GMFB	B2R499; hsa:2764; P17774; P60983; Q9BS35	ENSG00000197045	2055.5	94	19.3	2.6	24.8	7.3	10.1	14.9	10.8	8.4	4.5	20.4	15	5.7	23	2267.5	107.5	52.4	37.3	24.3	36.8	23	2.6	15.3	31.8	10.6	23.1	22.8	14.3	18.2	1630.3	80.6	3.2	9.3	17.7	19	10.4
P61956	Small ubiquitin-related modifier 2 OS=Homo sapiens OX=9606 GN=SUMO2 PE=1 SV=3	0	21.321	34	4	70	4	Pf11976	6613	SUMO2	B2R4I2; hsa:6613; P55855; P61956; Q32Q42; Q6IPZ6; Q96HK1	ENSG00000188612																															1484.1	66.4	10	11.9	11	27.3	9
Q9BPX5	Actin-related protein 2/3 complex subunit 5-like protein OS=Homo sapiens OX=9606 GN=ARPC5L PE=1 SV=1	0	14.346	34	5	9	4	Pf04699	81873	ARPC5L	hsa:81873; Q7Z523; Q9BPX5	ENSG00000136950
P14927	Cytochrome b-c1 complex subunit 7 OS=Homo sapiens OX=9606 GN=UQCRB PE=1 SV=2	0	13.296	34	4	134	4	Pf02271	7381	UQCRB	E5RJU0; hsa:7381; P14927; Q6FGD1	ENSG00000156467	736.2	24.7	15.9	0	3.6	11	7.8	1.6	6.1	4.3	8	24.3	18.2	0	5.7	1418	45.4	93.8	65.6	28.5	39.7	13.4	0	41.5	2.9	14.8	28.3	28.6	15.1	20.5	2481.7	98.6	8.7	43.1	21.4	50	20.8
P53999	Activated RNA polymerase II transcriptional coactivator p15 OS=Homo sapiens OX=9606 GN=SUB1 PE=1 SV=3	0	27.475	33	4	195	4	Pf02229	10923	SUB1	hsa:10923; P53999; Q96L29	ENSG00000113387	414.7	10.9	8.4	13	6.4	7.3	13.4	6.3	11.8	10.4	6.5	22.2	14.2	4.8	10.8	1039.6	49.2	91.4	123.8	82.3	72	50.8	8.5	67.6	178	10.1	80.4	74.6	47.5	49.2	2875.1	124.5	46.2	121.4	88.8	153.4	53.4
P58546	Myotrophin OS=Homo sapiens OX=9606 GN=MTPN PE=1 SV=2	0	13.927	33	4	57	4	Pf12796	136319	MTPN	hsa:136319; P58546	ENSG00000105887	2241.2	84.3	74.8	18.2	19.4	46.6	55.7	28.6	52.1	11.8	42.2	118.3	87.7	0.3	47	1843.8	78.3	171.6	272.6	122.9	172.4	52.7	0	67.7	8.5	39.3	134.8	91.8	87.1	86.8	4809.1	224.5	107.9	156.5	172.2	376.7	136.5
Q05639	Elongation factor 1-alpha 2 OS=Homo sapiens OX=9606 GN=EEF1A2 PE=1 SV=1	0	66.94	31	12	703	4	Pf00009, Pf03143, Pf03144	1917	EEF1A2	B5BUF3; E1P5J1; hsa:1917; P54266; Q05639; Q0VGC7	ENSG00000101210	823.8	35.2	17.5	5.6	6.4	7.7	12.6	8.3	13.7	2.8	7.2	17.5	17.6	8.2	14.3	1340.3	72.8	69.7	28.8	12.4	59.1	8.7	0	42.2	4.4	7.2	31.2	33.2	14.1	24.8	3346.9	150.8	0	34.8	48.6	16.7	32.9
P12235	ADP/ATP translocase 1 OS=Homo sapiens OX=9606 GN=SLC25A4 PE=1 SV=4	0	40.186	31	10	239	4	Pf00153	291	SLC25A4	D3DP59; hsa:291; P12235	ENSG00000151729
P62829	60S ribosomal protein L23 OS=Homo sapiens OX=9606 GN=RPL23 PE=1 SV=1	0	24.65	31	4	217	4	Pf00238	9349	RPL23	hsa:9349; P23131; P24048; P62829; Q29246; Q3SWV7; Q6P5S1	ENSG00000125691	7092.3	367.2	81.5	0	13.5	26.6	50.6	14.3	45	14.8	30.3	116.2	70.9	0.9	39.4	11175	476	369.2	347.5	251.9	299.6	199.1	37.1	241.7	98.2	112.5	262.8	285.1	158.4	226.1	17916.9	780.3	103	174.8	111.9	271.2	234.7
P62847	40S ribosomal protein S24 OS=Homo sapiens OX=9606 GN=RPS24 PE=1 SV=1	0	21.872	31	4	166	4	Pf01282	6229	RPS24	E7EPK6; hsa:6229; P16632; P62847; Q5T0P7; Q5T0P8; Q7Z3D1	ENSG00000138326	17079.4	853.7	261.6	10.3	42.5	119.5	131.6	68.6	181.9	81.6	127.6	309.8	293.1	0	139.5	17230	776.6	732.4	725.3	402	599.4	354.1	7.5	432	75.9	190.6	479.5	463.3	284.4	395.2	9751.9	501.1	85.5	133.4	83.6	257.9	204.2
Q15370	Elongin-B OS=Homo sapiens OX=9606 GN=ELOB PE=1 SV=1	0	20.792	31	4	166	4	Pf00240	6923	ELOB	B7WPD3; hsa:6923; Q15370	ENSG00000103363	7317.6	343.8	53.8	79.2	25.7	25.5	60.4	33.2	57.6	10	50.1	94.9	69.5	1.2	72	1894.6	86.9	67.1	207.7	72.9	52.5	45	23.2	81	31.3	50.5	65.1	59.7	46.8	43.5	2607.8	116.9	14.7	112	37.9	32.5	21.9
P20674	Cytochrome c oxidase subunit 5A, mitochondrial OS=Homo sapiens OX=9606 GN=COX5A PE=1 SV=2	0	18.733	31	4	136	4	Pf02284	9377	COX5A	hsa:9377; P20674; P30045; Q8TB65	ENSG00000178741	7971.6	381.6	176	0	68.3	144	143.1	11.6	131.1	52.5	56.9	234.3	198.6	0	146.9	2350.6	97.2	33.6	77.4	50.5	24.5	31.1	1.8	46	23.2	48.9	52.6	34	17.7	23.3	3426.4	162.8	0	14.1	91.9	32.6	12.4
O43169	Cytochrome b5 type B OS=Homo sapiens OX=9606 GN=CYB5B PE=1 SV=3	0	17.683	31	4	98	4	Pf00173	80777	CYB5B	A8K6B1; hsa:80777; J3KNF8; O43169; Q96CC3; Q9BT35	ENSG00000103018	1088.5	49.8	40.1	0	9.9	18.3	21.3	5.7	18.9	10.2	47.4	42.7	43.1	0	24.4	754	47	36.5	35.3	25.1	17.8	11.1	1.6	18.7	11.5	12	20.7	15.2	9.7	14.8
P16104	Histone H2AX OS=Homo sapiens OX=9606 GN=H2AX PE=1 SV=2	0	16.156	31	4	105	4	Pf00125, Pf16211	3014	H2AX	hsa:3014; P16104; Q4ZGJ7; Q6IAS5	ENSG00000188486	3368	133	106.7	3.2	20.2	32.6	93.5	4.6	18.7	1.9	61.5	162.5	85.1	1.7	81.4	536.2	21.6	45.4	65.2	33.1	28.4	19.7	0	22.2	0	3.6	23.7	24.1	23.4	25	6128.3	290.4	79.4	174.8	116.3	516.8	91.3
P38159	RNA-binding motif protein, X chromosome OS=Homo sapiens OX=9606 GN=RBMX PE=1 SV=3	0	52.963	30	13	679	4	Pf00076, Pf08081	27316	RBMX	B4E3U4; D3DWH0; E9PG86; hsa:27316; P38159; Q5JQ67; Q8N8Y7; Q969R3	ENSG00000147274	35715.6	1500	1085.8	55.6	302.7	704.2	707.7	11.8	587	123	361.7	1418.9	1052	5	381.3	20131.7	801	1173.3	1222.5	526.5	768.8	429.3	31.1	548.6	111.4	49.3	665.3	596.1	445.3	552.7	30892.5	1279.8	237.6	457.4	711.8	1045.9	403.9
P84103	Serine/arginine-rich splicing factor 3 OS=Homo sapiens OX=9606 GN=SRSF3 PE=1 SV=1	0	25.191	30	5	237	4	Pf00076	6428	SRSF3	B4E241; hsa:6428; O08831; P23152; P84103; Q5R3K0	ENSG00000112081	6953.9	295	82	22.8	46.9	65.9	84	15.3	42.1	65.3	53.1	137.1	125.5	0	79.6	1189.6	55.9	49.6	40.8	26.6	40.2	21.6	0	22.6	4.4	0.7	25.7	25.8	12.8	26.2	7444.6	313.9	64.1	123.4	128.2	192.5	128.2
P10599	Thioredoxin OS=Homo sapiens OX=9606 GN=TXN PE=1 SV=3	0	22.701	30	4	160	4	Pf00085	7295	TXN	B1ALW1; hsa:7295; O60744; P10599; Q53X69; Q96KI3; Q9UDG5	ENSG00000136810	10662.8	466.7	123.7	0	6.6	47	75.9	45.6	84.6	21.3	44.8	180.3	123.4	0	107.8	9518.2	409.5	398.8	769.5	226.5	349.4	194.1	0	301.7	0	0	447.8	264	237.6	262.4	13401.1	542.7	56.7	241.6	99.1	387.5	142.3
O15511	Actin-related protein 2/3 complex subunit 5 OS=Homo sapiens OX=9606 GN=ARPC5 PE=1 SV=3	0	19.389	30	5	79	4	Pf04699	10092	ARPC5	A6NEC4; hsa:10092; O15511; Q6PG42	ENSG00000162704																479.2	19.7	25.2	34.7	24.8	21.3	18.7	2.4	22.8	15.1	14.7	23.3	21.7	10.4	14.5	2237.1	92.9	68.5	104.9	69.5	82.3	61
P62263	40S ribosomal protein S14 OS=Homo sapiens OX=9606 GN=RPS14 PE=1 SV=3	0	19.116	30	4	198	4	Pf00411	6208	RPS14	B2R5G5; D3DQG5; hsa:6208; P06366; P62263; Q5BJI0	ENSG00000164587	3495	114.5	78.7	0.4	15.7	38.8	40.4	17.1	48.6	15.1	23.7	102.1	73	1.3	30.2	4010.9	159.8	214.9	237	122.6	186.5	89.8	0	97.2	11.9	49.6	129.5	124.3	87	111.6	5971.9	221.8	51.7	94.4	71.8	171.3	95.9
P84090	Enhancer of rudimentary homolog OS=Homo sapiens OX=9606 GN=ERH PE=1 SV=1	0	16.14	30	4	128	4	Pf01133	2079	ERH	B2R5H2; hsa:2079; P70659; P84090; Q14259	ENSG00000100632	4383.8	183.3	23	0	8.7	12.2	16	2.8	4.3	7.1	20.8	38.9	25.3	0	21.9	4108.6	166.5	95.4	99.7	63.4	114.9	51.7	0	75	14.8	10.7	76.8	78.9	39.9	54.8	4684.7	212.9	12.8	22.7	20.5	51.1	24.7
O00193	Small acidic protein OS=Homo sapiens OX=9606 GN=SMAP PE=1 SV=1	0	15.49	30	4	113	4	Pf15477	10944	SMAP	B2RD28; hsa:10944; O00193	ENSG00000110696	6580.4	319	196	0	52.9	86.2	132.9	7.1	104.6	29.3	65.5	181.5	145.9	0.4	31.2	9047.2	427.4	420.8	440.4	145.5	283.8	123	0	210.7	58.3	13.7	257.7	214.8	160.7	172.7	14280.9	684.5	74.9	164.9	179	345.2	184.7
P07437	Tubulin beta chain OS=Homo sapiens OX=9606 GN=TUBB PE=1 SV=2	0	55.124	29	8	276	4	Pf00091, Pf03953	203068	TUBB	hsa:203068; P05218; P07437; Q8WUC1; Q9CY33	ENSG00000183311; ENSG00000196230; ENSG00000224156; ENSG00000227739; ENSG00000229684; ENSG00000232421; ENSG00000232575; ENSG00000235067	2900.5	127.3	47.2	13.2	13.4	28.4	20.3	18.3	49.4	19.5	30.3	67.1	59.2	4.8	57.2	1287.3	46.8	71.2	98.7	40.3	57.7	46.8	8.4	65.9	36.5	24.5	67	64.1	48.6	40.9	424.9	23.3	12.2	41.5	16.8	16.6	26.2
P62888	60S ribosomal protein L30 OS=Homo sapiens OX=9606 GN=RPL30 PE=1 SV=2	0	26.511	29	5	239	4	Pf01248	6156	RPL30	B2R591; hsa:6156; P04645; P62888; Q502Z6	ENSG00000156482	6152.2	287.2	174.1	10.4	42.5	93.5	125.3	18.2	127.7	32.2	26.7	192.3	170.2	2.9	70.7																7556.6	331.9	98.6	170.1	211.8	232.8	144.2
P62913	60S ribosomal protein L11 OS=Homo sapiens OX=9606 GN=RPL11 PE=1 SV=2	0	21.168	29	4	208	4	Pf00281, Pf00673	6135	RPL11	hsa:6135; P25121; P39026; P62913; Q8TDH2; Q9Y674	ENSG00000142676	10428.2	498.3	169.9	14.6	60.4	108.1	117.5	46.7	134.8	54.5	94.8	266.5	177.9	29.9	164.1	5951.3	264.6	340.1	313.5	182.8	276.6	171.4	0	221.8	27.5	64.5	187.8	197.8	134.7	223.1	3658	184.4	32.9	30.1	20.3	94	60.6
P05204	Non-histone chromosomal protein HMG-17 OS=Homo sapiens OX=9606 GN=HMGN2 PE=1 SV=3	0	18.798	29	4	164	4	Pf01101	3151	HMGN2	hsa:3151; P05204; Q0VGD5; Q6FGI5; Q96C64	ENSG00000198830	47475.7	1968.8	870.6	0	210.8	758.9	609.8	13.5	396.1	245.3	275.9	1367.3	1111.3	0	339.4	9654.4	413.8	279.3	380.4	97.8	199.9	102.1	0	121.1	0	26.6	96.7	155	157.8	142.6	34801.5	1378	80.3	222	591	505.4	251.3
P08579	U2 small nuclear ribonucleoprotein B'' OS=Homo sapiens OX=9606 GN=SNRPB2 PE=1 SV=1	0	25.942	28	6	315	4	Pf00076	6629	SNRPB2	B2R7J3; D3DW21; hsa:6629; P08579; Q9UJD4	ENSG00000125870	6704.8	289	133.1	16.2	42.1	86.2	84.9	11	37.2	7.8	28.2	136.4	157.1	3.8	66.7	4581.2	197.3	184.9	200.4	92.6	126.8	81.3	0	83.4	15.1	7.1	96.1	129.1	78.4	94.6	10566.4	474.9	77.2	170.5	142.8	250.8	172.5
O95881	Thioredoxin domain-containing protein 12 OS=Homo sapiens OX=9606 GN=TXNDC12 PE=1 SV=1	0	20.687	28	4	74	4	Pf13899	51060	TXNDC12	B3KQS0; hsa:51060; O95881; Q5T1T4; Q96H50	ENSG00000117862																533.4	24.4	38	20.8	9	21.2	12.6	0	8.5	3.5	7.4	9.9	7.3	9.9	8.4
Q99627	COP9 signalosome complex subunit 8 OS=Homo sapiens OX=9606 GN=COPS8 PE=1 SV=1	0	19.138	28	4	35	4	Pf10075	10920	COPS8	A8K1H6; hsa:10920; Q53QS9; Q99627	ENSG00000198612
Q96K17	Transcription factor BTF3 homolog 4 OS=Homo sapiens OX=9606 GN=BTF3L4 PE=1 SV=1	0	16.826	28	6	212	4	Pf01849	91408	BTF3L4	B3KNJ1; D3DQ32; G3V1C6; hsa:91408; Q96K17	ENSG00000134717	10299.2	500.3	246.8	31.9	92.4	186.1	127.2	34.7	147.8	62.7	141	381.6	211.2	3	88.5	4320.5	188.3	212.1	135.1	75.4	119.6	63.4	0	66.6	16	59.7	81.2	81.2	60.6	76.6	4432.7	211.9	23.3	42.4	86.1	79.8	44.3
P0DP25	Calmodulin-3 OS=Homo sapiens OX=9606 GN=CALM3 PE=1 SV=1	0	16.876	27	4	77	4	Pf13499	801; 805; 808	CALM3	hsa:801; hsa:805; hsa:808; P02593; P0DP25; P62158; P70667; P99014; Q13942; Q53S29; Q61379; Q61380; Q96HK3	ENSG00000160014	11958.9	566	43.3	11.4	14.5	56.1	76.8	100.2	53.7	27.9	76.7	149.3	104.9	2.4	413.7																842.3	24	32	33.7	18.5	98.4	34.1
P56556	NADH dehydrogenase [ubiquinone] 1 alpha subcomplex subunit 6 OS=Homo sapiens OX=9606 GN=NDUFA6 PE=1 SV=4	0	15.964	27	4	43	4	Pf05347	4700	NDUFA6	B2RE54; hsa:4700; O43675; P56556; Q6FGW0; Q6IBT8; Q6IC39	ENSG00000184983; ENSG00000272765; ENSG00000273397; ENSG00000277365; ENSG00000281013
Q6P1L8	39S ribosomal protein L14, mitochondrial OS=Homo sapiens OX=9606 GN=MRPL14 PE=1 SV=1	0	12.654	27	4	80	4	Pf00238	64928	MRPL14	B2R575; hsa:64928; Q6P1L8; Q96Q72	ENSG00000180992																203	8.2	10.5	18.3	17	11.6	8.3	1.4	6.8	15.9	9.9	8.2	9	2.2	6.9	1972.5	72.4	14.8	45.4	19.1	49.2	33.1
O43598	2'-deoxynucleoside 5'-phosphate N-hydrolase 1 OS=Homo sapiens OX=9606 GN=DNPH1 PE=1 SV=1	0	11.432	27	4	128	4	Pf05014	10591	DNPH1	B2LUJ9; hsa:10591; O43598	ENSG00000112667	4336.5	202.4	31.9	12.6	13.8	27.6	26.4	12.3	30.4	15.1	65.6	80.8	49	0	41.3	813.7	36.1	51.2	52.1	19.9	44.4	30.8	2.2	24.5	16	28.7	40.3	40.5	17.2	23.6	3064.9	137.3	37.8	74.6	64.6	96.7	59.2
O75496	Geminin OS=Homo sapiens OX=9606 GN=GMNN PE=1 SV=1	0	28.202	26	4	56	4	Pf07412	51053	GMNN	B3KMM8; hsa:51053; O75496; Q9H1Z1	ENSG00000112312																															1660	63.8	9.2	41.2	17.5	74.2	44
P49207	60S ribosomal protein L34 OS=Homo sapiens OX=9606 GN=RPL34 PE=1 SV=3	0	18.786	26	4	131	4	Pf01199	6164	RPL34	hsa:6164; P49207; Q6FG66; Q9BUZ2	ENSG00000109475	14521.1	607.3	413.6	923.3	91.8	212.1	238.2	519.2	304.4	136	143.2	498.2	356.9	142.2	503.7	281.3	11.4	56.6	56.4	47.8	57.3	45	51.4	65.3	49.2	78	44.7	49.6	44.4	57.9
Q9Y3Y2	Chromatin target of PRMT1 protein OS=Homo sapiens OX=9606 GN=CHTOP PE=1 SV=2	0	23.835	25	4	36	4	Pf13865	26097	CHTOP	D3DV55; hsa:26097; Q0VAQ8; Q2VPI9; Q5T7Y8; Q5T7Y9; Q5T7Z0; Q6NSM4; Q6PB28; Q8WYT9; Q9BUC5; Q9H034; Q9H2L0; Q9Y3Y2	ENSG00000160679
P51858	Hepatoma-derived growth factor OS=Homo sapiens OX=9606 GN=HDGF PE=1 SV=1	0	22.143	25	4	29	4	Pf00855	3068	HDGF	B3KU21; D3DVC9; hsa:3068; P51858; Q5SZ07; Q5SZ08; Q5SZ09	ENSG00000143321																105.6	8.1	19.8	10.5	3.7	7.9	9.1	0	4.9	0	3	4.3	6.9	7.1	3.8
P30405	Peptidyl-prolyl cis-trans isomerase F, mitochondrial OS=Homo sapiens OX=9606 GN=PPIF PE=1 SV=1	0	16.87	25	4	26	4	Pf00160	10105	PPIF	hsa:10105; P30405; Q2YDB7; Q5W131	ENSG00000108179
P42167	Lamina-associated polypeptide 2, isoforms beta/gamma OS=Homo sapiens OX=9606 GN=TMPO PE=1 SV=2	0	35.267	24	9	266	4	Pf03020, Pf08198	7112	TMPO	A2T926; hsa:7112; P42167; Q14861	ENSG00000120802	2960.2	110.4	81	10.3	34.2	51.8	78.5	14.6	37.1	12	37.9	111	62.8	2.3	45.5	1714	72	109.5	172.9	61.3	60.4	61.9	3.4	61.4	183.3	17	112.3	58.2	52.4	57.3	769.3	28.5	15.2	28.3	37.2	3.2	7.5
O96000	NADH dehydrogenase [ubiquinone] 1 beta subcomplex subunit 10 OS=Homo sapiens OX=9606 GN=NDUFB10 PE=1 SV=3	0	14.109	24	4	97	4	Pf10249	4716	NDUFB10	hsa:4716; O96000; Q96II6	ENSG00000140990																															634.8	25.6	43.9	44.6	47.2	64	47.9
O00422	Histone deacetylase complex subunit SAP18 OS=Homo sapiens OX=9606 GN=SAP18 PE=1 SV=1	0	12.079	24	4	21	4	Pf06487	10284	SAP18	B2R494; hsa:10284; O00422; Q2TTR4; Q6IAW9; Q8N606; Q9UF14; X6RAL5	ENSG00000150459
Q92769	Histone deacetylase 2 OS=Homo sapiens OX=9606 GN=HDAC2 PE=1 SV=2	0	48.692	23	10	166	4	Pf00850	3066	HDAC2	B3KRS5; B4DL58; E1P561; hsa:3066; Q5SRI8; Q5SZ86; Q8NEH4; Q92769	ENSG00000196591																4194.2	172.3	237	171.4	143.9	230	120.8	0	106.9	19.3	8.1	134	179.1	100.3	97.5	8275.2	339.3	89.5	137.7	100.5	227.1	157
P67936	Tropomyosin alpha-4 chain OS=Homo sapiens OX=9606 GN=TPM4 PE=1 SV=3	0	24.786	23	6	161	4	Pf00261	7171	TPM4	hsa:7171; P07226; P67936; Q15659; Q5U0D9; Q9BU85; Q9H8Q3; Q9UCS1; Q9UCS2; Q9UCS3; Q9UCS4	ENSG00000167460	4291.4	219.6	21.9	0	19.7	24.4	30.1	6.7	27.9	6.7	25.5	62.3	51.9	0	28.8	2390.8	104.5	96.7	100.2	51.2	62.4	24.1	0	61.4	4.7	9.8	71	74.4	47.9	44.2	6905.6	297.2	9.8	29.3	52.5	101.3	53.3
O43181	NADH dehydrogenase [ubiquinone] iron-sulfur protein 4, mitochondrial OS=Homo sapiens OX=9606 GN=NDUFS4 PE=1 SV=1	0	18.508	23	4	14	4	Pf04800	4724	NDUFS4	hsa:4724; O43181; Q9BS69	ENSG00000164258																402	17.8	8.9	12.5	11.6	8.8	4.2	2.9	9.4	5.6	12.1	14.4	6.6	4.7	7.9
P07305	Histone H1.0 OS=Homo sapiens OX=9606 GN=H1-0 PE=1 SV=3	0	15.131	23	4	22	4	Pf00538	3005	H1-0	B2R6I0; B4DRD6; hsa:3005; P07305; Q6FG88; Q8N6R3	ENSG00000189060	752	33.4	18.8	3.8	4.5	8.2	12.4	0	10.9	2.6	4.7	17.3	17.7	0	7.6
Q01469	Fatty acid-binding protein 5 OS=Homo sapiens OX=9606 GN=FABP5 PE=1 SV=3	0	13.868	23	4	122	4	Pf00061	2171	FABP5	B2R4K0; hsa:2171; Q01469	ENSG00000164687	11853.3	505.7	88.8	2.9	33.9	41.7	55.9	36.4	81.9	18.3	50.2	202.6	136.3	5.8	84.7	5129.8	212.2	95.6	109.3	65.2	38.4	38.3	2.9	36.7	5.8	11	75.6	64.2	52.4	54.9	12343.4	550.5	10.1	21.9	66.1	111.2	51.7
P30085	UMP-CMP kinase OS=Homo sapiens OX=9606 GN=CMPK1 PE=1 SV=3	0	27.996	22	4	176	4	Pf00406	51727	CMPK1	B2R6S5; B4DPU7; E9PGI8; hsa:51727; P30085; Q53GB7; Q5SVZ0; Q96C07; Q9UBQ8; Q9UIA2	ENSG00000162368	1540.1	72	19.3	9.3	12.2	11.8	15.9	10.1	13.5	6.1	9.3	29.5	19.2	2	15.5																2776	129.5	23.7	31	25.4	47.2	31.7
P10606	Cytochrome c oxidase subunit 5B, mitochondrial OS=Homo sapiens OX=9606 GN=COX5B PE=1 SV=2	0	20.759	22	4	374	4	Pf01215	1329	COX5B	hsa:1329; P10606; Q53YB7; Q96J18; Q99610	ENSG00000135940	6823	270.3	203.9	33.1	58	137.5	145.6	43.2	121.8	63.5	118.9	236.5	227.6	19.4	121.4	6336.9	260.5	544.3	416.6	203.9	285.4	201.1	10.1	174.7	79.7	107.1	231.2	213.3	150.8	195	8102.2	333.2	117.1	264.1	178.3	344.5	165.9
Q16629	Serine/arginine-rich splicing factor 7 OS=Homo sapiens OX=9606 GN=SRSF7 PE=1 SV=1	0	25.731	21	5	191	4	Pf00076	6432	SRSF7	B4DLU6; G5E9M3; hsa:6432; Q16629; Q564D3	ENSG00000115875	12775.6	540.9	196.1	0	57.6	116.1	159	5.7	59	2	80.2	364.9	211.8	2.5	96.3	8115	326.5	392.9	448.2	219.4	311.4	165.7	18.9	198.1	22.5	23.8	266.4	238.4	172.5	210.3	16759.6	692.7	127.9	222.5	312.7	473.3	232.4
P30044	Peroxiredoxin-5, mitochondrial OS=Homo sapiens OX=9606 GN=PRDX5 PE=1 SV=4	0	23.303	21	4	32	4	Pf08534	25824	PRDX5	A6NC19; A6NG06; B7ZLJ4; B7ZVW3; hsa:25824; P30044; Q14CK0; Q6IAF2; Q9UBU5; Q9UJU4; Q9UKX4	ENSG00000126432
Q9Y277	Voltage-dependent anion-selective channel protein 3 OS=Homo sapiens OX=9606 GN=VDAC3 PE=1 SV=1	0	19.663	21	5	37	4	Pf01459	7419	VDAC3	hsa:7419; Q9UIS0; Q9Y277	ENSG00000078668
Q15363	Transmembrane emp24 domain-containing protein 2 OS=Homo sapiens OX=9606 GN=TMED2 PE=1 SV=1	0	18.974	21	4	47	4	Pf01105	10959	TMED2	hsa:10959; Q15363	ENSG00000086598																643.4	31.3	131	124.2	45.3	82.4	36.4	0	56.2	16.7	24.3	73.9	44.9	41.5	59.6
P06753-2	Isoform 2 of Tropomyosin alpha-3 chain OS=Homo sapiens OX=9606 GN=TPM3	0	18.474	21	6	19	4			TPM3	P06753-2
P07741	Adenine phosphoribosyltransferase OS=Homo sapiens OX=9606 GN=APRT PE=1 SV=2	0	17.092	21	4	65	4	Pf00156	353	APRT	G5E9J2; hsa:353; P07741; Q3KP55; Q68DF9	ENSG00000198931
P36404	ADP-ribosylation factor-like protein 2 OS=Homo sapiens OX=9606 GN=ARL2 PE=1 SV=4	0	15.328	21	4	9	4	Pf00025	402	ARL2	G3V184; hsa:402; P36404; Q9BUK8	ENSG00000213465
Q9UL25	Ras-related protein Rab-21 OS=Homo sapiens OX=9606 GN=RAB21 PE=1 SV=3	0	14.347	21	4	25	4	Pf00071	23011	RAB21	hsa:23011; Q14466; Q569H3; Q9UL25	ENSG00000080371
O43324	Eukaryotic translation elongation factor 1 epsilon-1 OS=Homo sapiens OX=9606 GN=EEF1E1 PE=1 SV=1	0	13.799	21	4	64	4	Pf00043	9521	EEF1E1	C9JLK5; hsa:9521; O43324; Q5THS2	ENSG00000124802
Q92597	Protein NDRG1 OS=Homo sapiens OX=9606 GN=NDRG1 PE=1 SV=1	0	28.579	20	4	101	4	Pf03096	10397	NDRG1	B3KR80; B7Z446; hsa:10397; O15207; Q6IBG2; Q92597; Q9NYR6; Q9UK29	ENSG00000104419	1554.2	61.2	36.2	2.2	1.5	11.5	20.3	2.9	44	2.2	11.7	52.5	21	0	7.8																534.4	15.8	2.9	2.3	4.4	3.5	2.4
O95721	Synaptosomal-associated protein 29 OS=Homo sapiens OX=9606 GN=SNAP29 PE=1 SV=1	0	14.831	20	4	56	4		9342	SNAP29	hsa:9342; O95721	ENSG00000099940	738.3	32.9	22.3	0	5.7	9.8	12.1	0	14.3	6.9	3.9	23.5	18.2	0	10.3	430.8	15.5	22.9	27.9	20.7	15.4	11	0	13.6	1.9	4.1	19	14.9	8.4	15.3	473.8	19.8	6.5	5.8	7.9	11.9	6.4
Q9BY43	Charged multivesicular body protein 4a OS=Homo sapiens OX=9606 GN=CHMP4A PE=1 SV=3	0	14.44	20	4	7	4	Pf03357	29082	CHMP4A	hsa:29082; Q14D22; Q32Q79; Q86SZ8; Q96QJ9; Q9BY43; Q9P026	ENSG00000254505; ENSG00000285302
Q9Y2R9	28S ribosomal protein S7, mitochondrial OS=Homo sapiens OX=9606 GN=MRPS7 PE=1 SV=2	0	14.407	20	4	38	4	Pf00177	51081	MRPS7	B2R9N5; hsa:51081; Q53GD6; Q9Y2R9	ENSG00000125445	2925.3	114.6	63.7	25	31.5	21.6	47.9	23.7	30.3	33.4	68.2	90.4	68.9	0	77.6	1676	71.9	145.2	116.9	74.6	97.9	69.8	1.7	52.3	25	36.6	85.8	64.6	40.7	54.7
P04792	Heat shock protein beta-1 OS=Homo sapiens OX=9606 GN=HSPB1 PE=1 SV=2	0	13.779	20	4	38	4	Pf00011	3315	HSPB1	B2R4N8; hsa:3315; P04792; Q6FI47; Q96C20; Q96EI7; Q9UC31; Q9UC34; Q9UC35; Q9UC36	ENSG00000106211	688	28.7	38.6	1.1	8.3	6.1	9.9	3	36.9	2.5	0.4	32.5	13.6	0	7.4	148.5	7.1	3.3	3.3	15.1	5.3	5	0	8.7	0	0	4.5	16.2	3.1	5
P45973	Chromobox protein homolog 5 OS=Homo sapiens OX=9606 GN=CBX5 PE=1 SV=1	0	12.988	20	4	33	4	Pf00385, Pf01393	23468	CBX5	B2R8T9; hsa:23468; P45973	ENSG00000094916																1395.6	73.1	114.5	123	20.7	58.1	40.5	5.8	51.6	19.3	13.3	83.5	55.6	47.6	34
Q9P032	NADH dehydrogenase [ubiquinone] 1 alpha subcomplex assembly factor 4 OS=Homo sapiens OX=9606 GN=NDUFAF4 PE=1 SV=1	0	11.628	20	4	17	4	Pf06784	29078	NDUFAF4	B2R4J5; hsa:29078; Q9P032	ENSG00000123545
P61086	Ubiquitin-conjugating enzyme E2 K OS=Homo sapiens OX=9606 GN=UBE2K PE=1 SV=3	0	18.719	19	4	78	4	Pf00179, Pf00627	3093	UBE2K	A6NJC1; A8K5Y9; B2RDF8; C9JGP1; hsa:3093; O54806; P27924; P61086; Q16721; Q9CVV9; Q9Y2D3	ENSG00000078140
O14562	Ubiquitin domain-containing protein UBFD1 OS=Homo sapiens OX=9606 GN=UBFD1 PE=1 SV=2	0	13.499	19	4	31	4	Pf00240	56061	UBFD1	A8MW58; D3DWF2; hsa:56061; O14562	ENSG00000103353
Q15382	GTP-binding protein Rheb OS=Homo sapiens OX=9606 GN=RHEB PE=1 SV=1	0	21.003	18	4	100	4	Pf00071	6009	RHEB	B3KWN6; D3DX13; hsa:6009; Q15382; Q53Y56; Q99444	ENSG00000106615																1341.4	52.1	66	75.2	70.6	68.1	21	0	37.5	3.2	16	61.6	51	43	39.3	2661.2	96	30.3	53.5	38.5	86.8	36.6
Q13242	Serine/arginine-rich splicing factor 9 OS=Homo sapiens OX=9606 GN=SRSF9 PE=1 SV=1	0	18.755	18	4	88	4	Pf00076	8683	SRSF9	hsa:8683; Q13242; Q52LD1	ENSG00000111786																1107.8	40.1	89	92.1	44.5	68.6	36.6	0	33.8	7.1	2.5	65.8	52.9	34.4	43
P43897	Elongation factor Ts, mitochondrial OS=Homo sapiens OX=9606 GN=TSFM PE=1 SV=2	0	18.333	18	4	38	4	Pf00889	10102	TSFM	B4E391; F5H2T7; hsa:10102; P43897; Q561V7; Q8TBC2; Q9UQK0	ENSG00000123297
Q96EY8	Corrinoid adenosyltransferase MMAB OS=Homo sapiens OX=9606 GN=MMAB PE=1 SV=1	0	16.331	18	4	64	4	Pf01923	326625	MMAB	C5HU05; hsa:326625; Q96EY8; Q9BSH0	ENSG00000139428	219.1	11.8	8.7	4.6	3.6	4.9	8.9	1.8	5.7	3.2	0	5.7	8.9	0	3.4	147	5.3	9	13.1	5.2	5.6	5.8	2.7	5.9	7.5	2.4	4.9	4	3.4	5.1	170.8	4.9	2.5	1.9	4	5.3	9.4
P49721	Proteasome subunit beta type-2 OS=Homo sapiens OX=9606 GN=PSMB2 PE=1 SV=1	0	15.822	18	4	148	4	Pf00227	5690	PSMB2	D3DPS0; hsa:5690; P31145; P49721; Q9BWZ9	ENSG00000126067	3910.5	153.8	12.8	0	12.7	16.3	31.2	4.5	18.9	11.6	14.6	37.3	24.9	0	26.8	5094.7	218.3	104.8	135.3	64.7	71.5	46.1	3.8	52.1	11.8	11.8	72.2	85.6	42	52.1	7001.3	287.5	11.7	34.2	89.9	49.3	25.3
Q9NR28	Diablo IAP-binding mitochondrial protein OS=Homo sapiens OX=9606 GN=DIABLO PE=1 SV=1	0	15.784	18	4	107	4	Pf09057	56616	DIABLO	B2RDQ0; hsa:56616; Q6W3F3; Q96LV0; Q9BT11; Q9HAV6; Q9NR28	ENSG00000184047	3320.1	134.7	93.9	13.5	39.9	68.3	70.2	13.6	77.7	27.7	39.4	118.1	96.9	0	48.8																1283.9	45.4	22.4	35.5	56.3	45.9	24.7
Q99598	Translin-associated protein X OS=Homo sapiens OX=9606 GN=TSNAX PE=1 SV=1	0	14.659	18	4	24	4	Pf01997	7257	TSNAX	B1APC6; hsa:7257; Q99598	ENSG00000116918
P49755	Transmembrane emp24 domain-containing protein 10 OS=Homo sapiens OX=9606 GN=TMED10 PE=1 SV=2	0	14.48	18	4	85	4	Pf01105	10972	TMED10	B2R605; hsa:10972; P49755; Q15602; Q16536; Q86TC2; Q86TS5	ENSG00000170348	4522.6	188.9	71	0	22.1	30.3	47	11.2	25.8	11.6	14.9	75.3	77	1.1	48.1	1180.6	52.8	78.5	63.8	19.5	31	22.2	0	24.8	3.1	7.9	29.9	30.3	26.2	35.1	3124	146	24	47	47.5	57.9	40.7
Q14696	LRP chaperone MESD OS=Homo sapiens OX=9606 GN=MESD PE=1 SV=2	0	14.286	18	4	9	4	Pf10185	23184	MESD	B4DW84; D3DW96; hsa:23184; Q14696; Q969U1	ENSG00000117899
Q8WXX5	DnaJ homolog subfamily C member 9 OS=Homo sapiens OX=9606 GN=DNAJC9 PE=1 SV=1	0	12.71	18	4	28	4	Pf00226	23234	DNAJC9	B2RMW6; hsa:23234; Q8WXX5	ENSG00000213551
Q9BSD7	Cancer-related nucleoside-triphosphatase OS=Homo sapiens OX=9606 GN=NTPCR PE=1 SV=1	0	11.809	18	4	30	4	Pf03266	84284	NTPCR	hsa:84284; Q9BSD7	ENSG00000135778
P67812	Signal peptidase complex catalytic subunit SEC11A OS=Homo sapiens OX=9606 GN=SEC11A PE=1 SV=1	0	11.612	18	4	49	4	Pf00717	23478	SEC11A	B2RAD7; B4DUL4; H0YK72; H0YK83; hsa:23478; O75957; P21378; P67812; Q53FQ8	ENSG00000140612																522.1	13.3	281.4	176.6	88.9	66.3	103.2	70.8	72.5	118.1	63.7	161.4	66.4	62.8	51.4
Q9UN37	Vacuolar protein sorting-associated protein 4A OS=Homo sapiens OX=9606 GN=VPS4A PE=1 SV=1	0	26.282	17	7	56	4	Pf00004, Pf04212, Pf09336, Pf17862	27183	VPS4A	B2RCB7; hsa:27183; Q8TF07; Q9UI03; Q9UN37; Q9Y582	ENSG00000132612																3560.8	137.5	184.3	236	96.1	94.9	81.5	21.7	101	61.8	51.2	136.3	102.2	68.7	74
P28072	Proteasome subunit beta type-6 OS=Homo sapiens OX=9606 GN=PSMB6 PE=1 SV=4	0	23.973	17	4	248	4	Pf00227	5694	PSMB6	hsa:5694; P28072; Q96J55	ENSG00000142507	10654.1	474	272.6	5	64.8	141.6	165.2	11.8	171.6	28.4	90.2	222.4	225.7	0	90.5	4564.4	186.4	313.6	315.9	177.9	196.5	148.7	94.4	220.5	122.1	93.2	284	192.2	152.5	113.1	7499.5	323.2	34.6	82.8	152.7	160.6	94.7
Q5RKV6	Exosome complex component MTR3 OS=Homo sapiens OX=9606 GN=EXOSC6 PE=1 SV=1	0	20.286	17	4	65	4	Pf01138	118460	EXOSC6	hsa:118460; Q5RKV6	ENSG00000223496																123.5	3.6	6	8.7	5.2	6	4	0	3.9	1.9	0	10.3	4.6	0	7.1
Q9ULR0	Pre-mRNA-splicing factor ISY1 homolog OS=Homo sapiens OX=9606 GN=ISY1 PE=1 SV=3	0	16.699	17	4	27	4	Pf06246	100534599; 57461	ISY1	hsa:100534599; hsa:57461; Q96IL2; Q9BT05; Q9ULR0	ENSG00000240682																234.6	9.5	15.8	9.7	7.8	13.5	6.6	0	7.3	2.7	0	9.8	13.1	8.7	12.8
P09601	Heme oxygenase 1 OS=Homo sapiens OX=9606 GN=HMOX1 PE=1 SV=1	0	16.317	17	4	44	4	Pf01126	3162	HMOX1	hsa:3162; P09601	ENSG00000100292																628.2	28.3	31.8	52.2	23.6	28.8	19.3	3.7	13.4	8.3	26	23.9	22.7	15.7	12.7
Q9Y2Q9	28S ribosomal protein S28, mitochondrial OS=Homo sapiens OX=9606 GN=MRPS28 PE=1 SV=1	0	12.468	17	4	10	4	Pf10246	28957	MRPS28	B2RDZ7; hsa:28957; Q96Q21; Q9Y2Q9	ENSG00000147586
P40429	60S ribosomal protein L13a OS=Homo sapiens OX=9606 GN=RPL13A PE=1 SV=2	0	21.213	16	4	239	4	Pf00572	23521	RPL13A	A8K505; hsa:23521; P40429	ENSG00000142541	20499.5	924.3	144.6	9.2	33.7	89.2	97.3	95.8	128.1	37.4	41.7	371.7	149	0	231.1	4651.1	211.4	252.5	260.6	125.8	165.9	112.5	8.7	147.3	59.2	57.4	134.5	156.7	99.3	131.3	17857.2	827.1	78.5	200.6	133.3	300	195.3
Q15365	Poly(rC)-binding protein 1 OS=Homo sapiens OX=9606 GN=PCBP1 PE=1 SV=2	0	20.086	16	4	152	4	Pf00013	5093	PCBP1	hsa:5093; Q13157; Q14975; Q15365	ENSG00000169564	5243.7	241.2	133.6	0	41.6	70.7	77.4	8.4	101.5	11.7	25.3	172.2	124.5	0	61.5	2720.3	113.5	88.7	191.2	76.4	95.9	63.6	0	70.5	3.7	8.7	111.4	77.3	52.8	76.6	4768.9	196.9	40.7	59	85.8	124.4	81.2
Q02543	60S ribosomal protein L18a OS=Homo sapiens OX=9606 GN=RPL18A PE=1 SV=2	0	18.346	16	4	126	4	Pf01775	6142	RPL18A	hsa:6142; Q02543	ENSG00000105640	15137.1	636.1	159.2	120.5	76.1	63.3	71.7	88.5	80.2	362	153.3	235.4	174.7	309.9	356.5	11518.3	494	204.5	199.9	112.4	184.7	56.2	0	61.8	8.1	38.2	71.5	97.8	61.5	45.1	15104.5	675.6	2	37	42.7	177.4	91.7
Q9H444	Charged multivesicular body protein 4b OS=Homo sapiens OX=9606 GN=CHMP4B PE=1 SV=1	0	15.509	16	4	55	4	Pf03357	128866	CHMP4B	E1P5N4; hsa:128866; Q53ZD6; Q9H444	ENSG00000101421	611.5	26.5	12.7	0	5.4	5.9	11.4	0	5.8	0	5.6	15.5	9.2	0	7.7																1243.8	53.2	33.6	68.8	43.9	77.1	115.6
Q9GZS3	WD repeat-containing protein 61 OS=Homo sapiens OX=9606 GN=WDR61 PE=1 SV=1	0	14.982	16	4	10	4	Pf00400	80349	WDR61	D3DW84; hsa:80349; Q6IA22; Q7Z4X4; Q9GZS3	ENSG00000140395
Q9H1E3	Nuclear ubiquitous casein and cyclin-dependent kinase substrate 1 OS=Homo sapiens OX=9606 GN=NUCKS1 PE=1 SV=1	0	13.18	16	4	163	4		64710	NUCKS1	hsa:64710; Q54AC0; Q5PXE7; Q9H1D6; Q9H1E3; Q9H723	ENSG00000069275	3214.3	135	12.7	0	2.2	5.3	8.2	2.4	3.7	11.1	12.9	10.9	2.5	0	10.1	1181.9	46.7	113.4	112.4	0	18.4	18.1	1.1	32.3	3.8	0	26.4	9.5	48.3	36.3	2855.4	112.3	32.6	0	13.2	7.2	3.2
Q9BVK6	Transmembrane emp24 domain-containing protein 9 OS=Homo sapiens OX=9606 GN=TMED9 PE=1 SV=2	0	11.522	16	5	27	4	Pf01105	54732	TMED9	hsa:54732; Q14437; Q8WZ61; Q9BVK6	ENSG00000184840																															1763.6	80.8	21.5	29.5	39.3	58.7	20.6
O15347	High mobility group protein B3 OS=Homo sapiens OX=9606 GN=HMGB3 PE=1 SV=4	0	10.323	16	4	117	4	Pf00505, Pf09011	3149	HMGB3	hsa:3149; O15347; O95556; Q6NS40	ENSG00000029993	7339.8	314.7	153.9	0	27.1	26.6	80.6	9	14.5	1	139.9	148.4	81.5	0	109.3	5976.4	254.4	381.4	531.5	270.5	263.1	142	0	226.7	48.6	19.5	237.6	198.9	155.6	161.2	3304.3	135.9	33.6	80.7	29.4	203.6	54
P68400	Casein kinase II subunit alpha OS=Homo sapiens OX=9606 GN=CSNK2A1 PE=1 SV=1	0	20.201	15	4	68	4	Pf00069	1457	CSNK2A1	B4DYS6; D3DVV8; hsa:1457; P19138; P20426; P68400; Q14013; Q5U065	ENSG00000101266	983.7	39.5	30.8	7	14.4	27.2	25.9	3.8	28.7	12.4	9.2	55.8	25.5	14	8.4	489.5	24.6	27.6	18.4	17.5	21.5	20.8	7.5	17.6	8.7	13	26.5	13.5	15.4	8.7	1193.3	48.5	13.1	13.9	22.9	18.5	20.8
Q02978	Mitochondrial 2-oxoglutarate/malate carrier protein OS=Homo sapiens OX=9606 GN=SLC25A11 PE=1 SV=3	0	20.157	15	4	22	4	Pf00153	8402	SLC25A11	F5GY65; hsa:8402; O75537; Q02978; Q969P7	ENSG00000108528
Q9P013	Spliceosome-associated protein CWC15 homolog OS=Homo sapiens OX=9606 GN=CWC15 PE=1 SV=2	0	16.891	15	4	31	4	Pf04889	51503	CWC15	B2RC17; hsa:51503; Q05BV9; Q05DM1; Q9P013; Q9UI29	ENSG00000150316	2590.9	107.3	54.6	18.2	22	25.4	48.7	6.3	19	142	37.2	64.4	55	6.6	26.2
Q01130	Serine/arginine-rich splicing factor 2 OS=Homo sapiens OX=9606 GN=SRSF2 PE=1 SV=4	0	16.419	15	4	177	4	Pf00076	6427	SRSF2	B3KWD5; B4DN89; H0YG49; hsa:6427; Q01130	ENSG00000161547	17762.2	835	360.9	0	72.8	205.6	227.9	10.7	183	25.3	127.2	523.8	339.5	0	216.5	14777.2	651.9	788.3	783.3	343.3	483.7	300.6	0	313.2	32.9	12.3	423	375.7	281.1	379.8	14004.9	586.2	73.5	163.4	234.7	341.7	189.1
O95865	N(G),N(G)-dimethylarginine dimethylaminohydrolase 2 OS=Homo sapiens OX=9606 GN=DDAH2 PE=1 SV=1	0	15.573	15	4	32	4		23564	DDAH2	A2BEZ7; hsa:23564; O95865	ENSG00000206395; ENSG00000213722; ENSG00000225635; ENSG00000226634; ENSG00000227317; ENSG00000228128; ENSG00000233076	883.6	36.9	30.4	2.8	4.6	12.4	14.9	0	9.7	3.4	11.9	22.8	20.8	2.3	6.7
Q9UBW8	COP9 signalosome complex subunit 7a OS=Homo sapiens OX=9606 GN=COPS7A PE=1 SV=1	0	14.741	15	4	20	4	Pf01399, Pf18392	50813	COPS7A	A8K9A6; hsa:50813; Q9NVX3; Q9UBW8; Q9UJW4	ENSG00000111652																															2699.3	127.8	21.2	43.6	47.6	46.9	32.5
Q8NEJ9	Neuroguidin OS=Homo sapiens OX=9606 GN=NGDN PE=1 SV=1	0	14.698	15	4	11	4	Pf04000	25983	NGDN	A8K760; hsa:25983; Q8NEJ9; Q9Y400	ENSG00000129460																															154.4	5.5	2.6	2.5	0	3.5	5.7
P09110	3-ketoacyl-CoA thiolase, peroxisomal OS=Homo sapiens OX=9606 GN=ACAA1 PE=1 SV=2	0	14.321	15	4	7	4	Pf00108, Pf02803	30	ACAA1	G5E935; hsa:30; P09110; Q96CA6	ENSG00000060971
Q9NVS9	Pyridoxine-5'-phosphate oxidase OS=Homo sapiens OX=9606 GN=PNPO PE=1 SV=1	0	12.427	15	4	97	4	Pf01243, Pf10590	55163	PNPO	B4E0V0; B4E152; B4E1D7; D3DTT9; hsa:55163; Q9NVS9	ENSG00000108439																315	13.8	26.2	22.6	17.6	22.5	13.8	3.6	15.2	22.1	15.4	21	13.5	11.6	20.4
O96008	Mitochondrial import receptor subunit TOM40 homolog OS=Homo sapiens OX=9606 GN=TOMM40 PE=1 SV=1	0	20.13	14	4	21	4	Pf01459	10452	TOMM40	A0A024R0P9; hsa:10452; O96008; Q86VW4; Q8WY09; Q8WY10; Q8WY11; Q9BR95	ENSG00000130204																619.9	30	59.5	52.1	35.6	34.9	26	3	38	14.8	13.5	31.2	30.6	17.3	20.8
Q9H3N1	Thioredoxin-related transmembrane protein 1 OS=Homo sapiens OX=9606 GN=TMX1 PE=1 SV=1	0	19.301	14	4	89	4	Pf00085	81542	TMX1	B2R7A4; hsa:81542; Q8N487; Q8NBN5; Q9H3N1; Q9Y4T6	ENSG00000139921	728.5	24.1	22.9	3.8	10.3	9.8	9.5	3.3	17.5	2.7	9.3	25.7	19.6	0	13.9	549.3	19.6	29.8	30.4	10.6	15.2	11.6	0	13.8	3.4	0	19	16.3	13.6	10.4	870.2	34	16.2	15.4	11.7	18.1	12.7
O00273	DNA fragmentation factor subunit alpha OS=Homo sapiens OX=9606 GN=DFFA PE=1 SV=1	0	18.856	14	4	79	4	Pf02017, Pf09033	1676	DFFA	hsa:1676; O00273; Q5T6G5; Q5T6G6; Q96I97; Q9Y6C6	ENSG00000160049	3716.8	158.5	26.5	7.5	7.7	20.4	30.6	9.6	20.6	18	35.1	69.6	39.2	2.6	30.1	2649.9	126.1	57.9	51.6	25.1	48.9	28.3	0.8	48.3	14.9	14.8	61.2	49.7	21.1	30.9	3939.7	183.8	11.5	30.4	30.5	41.4	21
P18754	Regulator of chromosome condensation OS=Homo sapiens OX=9606 GN=RCC1 PE=1 SV=1	0	17.685	14	4	110	4	Pf00415	1104	RCC1	hsa:1104; P18754; Q16269; Q6NT97	ENSG00000180198	497.4	15.9	22.7	5.8	8	7.7	19.2	2.7	8.3	3.8	16.2	47.6	30.4	0	18.9	396.7	15.7	39.2	43.6	15.6	37.1	17.6	0	22.7	5.8	1.5	23.9	26	15.7	21.8	1308.8	65.7	17.5	12.8	18.3	38.5	22
Q9NY27	Serine/threonine-protein phosphatase 4 regulatory subunit 2 OS=Homo sapiens OX=9606 GN=PPP4R2 PE=1 SV=3	0	17.572	14	4	55	4	Pf09184	151987	PPP4R2	A8K1I6; hsa:151987; Q2TAJ9; Q498B8; Q8WXX6; Q9NY27	ENSG00000163605																594	25	16.1	71.8	31.6	19.3	24.3	13.3	18.7	28.6	17.5	19.8	26.9	10	8.8
P28482	Mitogen-activated protein kinase 1 OS=Homo sapiens OX=9606 GN=MAPK1 PE=1 SV=3	0	17.356	14	5	44	4	Pf00069	5594	MAPK1	A8CZ64; hsa:5594; P28482	ENSG00000100030	447.1	15.4	17.8	6.4	7.8	10	4.6	5.2	8.2	3.8	11	23.3	17	0	8.6	277.4	9	12.6	17.3	13.9	14.3	4.1	0	8.8	6.1	11.2	15.8	11	6.6	12.4
P31944	Caspase-14 OS=Homo sapiens OX=9606 GN=CASP14 PE=1 SV=2	0	16.9	14	4	5	4	Pf00656	23581	CASP14	hsa:23581; O95823; P31944; Q3SYC9	ENSG00000105141
Q9NZL9	Methionine adenosyltransferase 2 subunit beta OS=Homo sapiens OX=9606 GN=MAT2B PE=1 SV=1	0	16.162	14	4	21	4	Pf04321	27430	MAT2B	B2R5Y6; hsa:27430; Q1WAI7; Q27J92; Q3LIE8; Q567T7; Q6NYC7; Q9BS89; Q9H3E1; Q9NZL9; Q9UJ54	ENSG00000038274
Q9BRK5	45 kDa calcium-binding protein OS=Homo sapiens OX=9606 GN=SDF4 PE=1 SV=1	0	16.06	14	4	73	4	Pf13202, Pf13499	51150	SDF4	B1AME5; B1AME6; B2RDF1; B4DSM1; hsa:51150; Q53G52; Q53HQ9; Q8NBQ3; Q96AA1; Q9BRK5; Q9NZP7; Q9UN53	ENSG00000078808	320.5	11.4	12.8	3.2	2.6	0	5.6	0	6.6	2.2	3	10.2	8.5	0	9.8	441.3	11.3	20.2	26.5	20.8	13.6	9.9	0	16.1	0	2.8	13.8	13.5	15.8	16.9	761	18.7	6	11.5	10.7	7	8.1
Q9UHD1	Cysteine and histidine-rich domain-containing protein 1 OS=Homo sapiens OX=9606 GN=CHORDC1 PE=1 SV=2	0	15.441	14	4	52	4	Pf04968, Pf04969	26973	CHORDC1	B2R6P8; hsa:26973; Q6IN49; Q8WVL9; Q9H3D6; Q9UHD1	ENSG00000110172; ENSG00000285023																250.9	8.5	8.7	19.4	11.7	9.1	6.3	0	19.1	2.2	2.9	18.6	8.8	7.9	7.3	535.8	25.1	2.2	8.7	8.7	22.8	13.2
P55795	Heterogeneous nuclear ribonucleoprotein H2 OS=Homo sapiens OX=9606 GN=HNRNPH2 PE=1 SV=1	0	15.161	14	5	93	4	Pf00076, Pf08080	3188	HNRNPH2	A1L400; hsa:3188; P55795; Q9HHA7	ENSG00000126945	6993.5	300.9	88.2	15.7	43.2	37.9	95.9	25.9	38	20.5	58.4	130.1	107.9	8.6	74.7	3008.3	142.4	143	124.1	66.1	82.3	48	2.8	91.7	13.5	9.3	110.5	95.1	45.1	74	8998.2	397.9	52.2	98.4	127.1	205.8	108.3
O14579	Coatomer subunit epsilon OS=Homo sapiens OX=9606 GN=COPE PE=1 SV=3	0	13.989	14	4	82	4	Pf04733	11316	COPE	A6NE29; A6NKA3; hsa:11316; O14579; O76097; Q6IBB8; Q9UGP6	ENSG00000105669																5708.2	268	253.9	283.9	110.3	191.6	115.5	6.5	144.8	51.1	38.2	196.8	127	107	123	8054.2	365.7	54.4	83.5	81.9	116.9	83.2
Q14320	Protein FAM50A OS=Homo sapiens OX=9606 GN=FAM50A PE=1 SV=2	0	13.972	14	4	8	4	Pf04921	9130	FAM50A	A8KAQ4; B2R997; hsa:9130; Q14320; Q5HY37; Q6PJH5	ENSG00000071859
Q52LJ0-1	Isoform 1 of Protein FAM98B OS=Homo sapiens OX=9606 GN=FAM98B	0	13.753	14	4	14	4			FAM98B	Q52LJ0-1
P07910	Heterogeneous nuclear ribonucleoproteins C1/C2 OS=Homo sapiens OX=9606 GN=HNRNPC PE=1 SV=4	0	13.604	14	4	64	4	Pf00076	3183	HNRNPC	D3DS19; D3DS22; hsa:3183; P07910; P22628; Q53EX2; Q59FD3; Q5FWE8; Q86SF8; Q86U45; Q96HK7; Q96HM4; Q96IY5; Q9BTS3	ENSG00000092199	16507.9	647.7	195.7	0	54	26.3	151.7	4.4	3.1	0	94.1	255.6	138.5	0	153.2	14439.1	587.6	616.9	852.3	346.1	421.6	299.2	19.8	491	57.6	23.4	495.3	420	231	283.3	20015.3	815.5	118.9	297	155.2	408.6	216.9
Q9NX46	ADP-ribosylhydrolase ARH3 OS=Homo sapiens OX=9606 GN=ADPRS PE=1 SV=1	0	13.064	14	4	41	4	Pf03747	54936	ADPRS	hsa:54936; Q53G94; Q6IAB8; Q9BY47; Q9NX46	ENSG00000116863
Q15005	Signal peptidase complex subunit 2 OS=Homo sapiens OX=9606 GN=SPCS2 PE=1 SV=3	0	12.217	14	4	81	4	Pf06703	9789	SPCS2	hsa:9789; Q15005; Q15507; Q3KQT0; Q641R4; Q6FG65; Q6IRX0; Q6P1P4; Q96HU9	ENSG00000118363	348.6	14.7	20	64.1	46.9	63.3	37.9	46.7	42	314.1	96.3	101.1	71.5	11.6	37.3																1922.3	65.4	28.1	53.9	37.2	34.4	30.1
Q12972	Nuclear inhibitor of protein phosphatase 1 OS=Homo sapiens OX=9606 GN=PPP1R8 PE=1 SV=2	0	12.217	14	4	18	4	Pf00498	5511	PPP1R8	hsa:5511; Q12972; Q5TEJ2; Q5TEJ4; Q5TIF2; Q6PKF6; Q9UBH1; Q9UBZ0	ENSG00000117751
O15382	Branched-chain-amino-acid aminotransferase, mitochondrial OS=Homo sapiens OX=9606 GN=BCAT2 PE=1 SV=2	0	16.287	13	4	11	4	Pf01063	587	BCAT2	B2RB87; hsa:587; O00269; O15382; Q96KG1; Q9BTB6; Q9BUU6	ENSG00000105552
Q99614	Tetratricopeptide repeat protein 1 OS=Homo sapiens OX=9606 GN=TTC1 PE=1 SV=1	0	16.123	13	4	43	4	Pf00515, Pf13181	7265	TTC1	B2RCT2; D3DQJ8; hsa:7265; Q99614; Q9BVT3	ENSG00000113312
P26196	Probable ATP-dependent RNA helicase DDX6 OS=Homo sapiens OX=9606 GN=DDX6 PE=1 SV=2	0	14.224	13	5	43	4	Pf00270, Pf00271	1656	DDX6	hsa:1656; P26196; Q5D048	ENSG00000110367																85	4.1	13.9	12	7.3	5.1	4	3.2	6	0	6.9	6.9	7.5	5.6	3.8
Q92905	COP9 signalosome complex subunit 5 OS=Homo sapiens OX=9606 GN=COPS5 PE=1 SV=4	0	14.14	13	4	13	4	Pf01398, Pf18323	10987	COPS5	hsa:10987; O15386; Q6AW95; Q86WQ4; Q92905; Q9BQ17	ENSG00000121022
Q15555	Microtubule-associated protein RP/EB family member 2 OS=Homo sapiens OX=9606 GN=MAPRE2 PE=1 SV=1	0	13.464	13	4	85	4	Pf00307, Pf03271	10982	MAPRE2	B2RE21; B3KR39; B4DJV4; B7Z2L3; E9PHR3; F5H1V8; G5E9I6; hsa:10982; Q15555; Q9UQ33	ENSG00000166974																4045.2	171.7	187.6	208.4	124.9	127.9	68	5	122	27.1	42.1	147.4	111.2	77.8	98.9
Q5XKE5	Keratin, type II cytoskeletal 79 OS=Homo sapiens OX=9606 GN=KRT79 PE=1 SV=2	0	27.269	12	6	10	4	Pf00038, Pf16208	338785	KRT79	hsa:338785; Q5XKE5; Q6P465; Q7Z793	ENSG00000185640
P14550	Aldo-keto reductase family 1 member A1 OS=Homo sapiens OX=9606 GN=AKR1A1 PE=1 SV=3	0	19.483	12	5	87	4	Pf00248	10327	AKR1A1	A8KAL8; D3DQ04; hsa:10327; P14550; Q6IAZ4	ENSG00000117448	2486.6	115.1	19.9	0.2	12.6	17.2	22.3	3.1	16.5	13.9	18.3	40.6	37.2	0	24.7	1491.5	60.8	43.1	58.2	25	47	23.6	1.2	24.3	4.8	4.6	30	30.8	20.2	35.5	2795.1	117.9	26.6	25.6	18.8	72.7	48.6
O14745	Na(+)/H(+) exchange regulatory cofactor NHE-RF1 OS=Homo sapiens OX=9606 GN=SLC9A3R1 PE=1 SV=4	0	19.097	12	4	60	4	Pf00595, Pf09007	9368	SLC9A3R1	B3KY21; hsa:9368; O14745; O43552; Q86WQ5	ENSG00000109062	1216.3	44.1	43	0	18.4	31.1	30.3	0	16.9	2.7	11.6	56.1	40.6	1	9.8
P05091	Aldehyde dehydrogenase, mitochondrial OS=Homo sapiens OX=9606 GN=ALDH2 PE=1 SV=2	0	17.881	12	5	41	4	Pf00171	217	ALDH2	B4DW54; E7EUE5; hsa:217; P05091; Q03639; Q6IB13; Q6IV71	ENSG00000111275																															959.9	48.7	10.7	7.5	14.2	20.2	9.9
Q9HDC9	Adipocyte plasma membrane-associated protein OS=Homo sapiens OX=9606 GN=APMAP PE=1 SV=2	0	15.884	12	4	84	4	Pf03088, Pf20067	57136	APMAP	A8K514; B4DXG1; hsa:57136; Q6UVZ8; Q9GZS8; Q9HDC9; Q9NUB2	ENSG00000101474	1967.8	75.7	27.8	10.8	16.1	17.2	25.7	18.4	17.2	11.2	18	44	37.8	2.9	30.6	186.3	1.7	13	24.1	7.5	15.1	4	0	5.5	2.5	3.3	11.3	7.6	7.4	5.6	415.6	8.5	10.6	4.4	15.5	7.2	4.6
P49642	DNA primase small subunit OS=Homo sapiens OX=9606 GN=PRIM1 PE=1 SV=1	0	15.448	12	4	17	4	Pf01896	5557	PRIM1	hsa:5557; P49642	ENSG00000198056
Q00796	Sorbitol dehydrogenase OS=Homo sapiens OX=9606 GN=SORD PE=1 SV=4	0	13.998	12	4	19	4	Pf00107, Pf08240	6652	SORD	B2R655; B7Z3A6; hsa:6652; J3JZZ5; Q00796; Q16682; Q9UMD6	ENSG00000140263
Q14232	Translation initiation factor eIF-2B subunit alpha OS=Homo sapiens OX=9606 GN=EIF2B1 PE=1 SV=1	0	13.797	12	4	50	4	Pf01008	1967	EIF2B1	A6NLY9; B4DGX0; hsa:1967; Q14232; Q3SXP4	ENSG00000111361																785.3	27.7	14.5	20.1	10.2	14.8	8.8	2.4	13.4	10.5	10.7	13	5.1	5.8	9
P21912	Succinate dehydrogenase [ubiquinone] iron-sulfur subunit, mitochondrial OS=Homo sapiens OX=9606 GN=SDHB PE=1 SV=3	0	13.639	12	4	59	4	Pf13085, Pf13534	6390	SDHB	B2R545; hsa:6390; P21912; Q0QEY7; Q9NQ12	ENSG00000117118	1165.5	43.8	32.5	1.2	9.3	23.8	24.8	6.1	25.7	8.3	9.8	40.4	29.7	0	23.2																3218.3	131.7	27.6	80.1	48.2	90.3	40.6
A6NDG6	Glycerol-3-phosphate phosphatase OS=Homo sapiens OX=9606 GN=PGP PE=1 SV=1	0	13.308	12	4	35	4	Pf13242, Pf13344	283871	PGP	A6NDG6; hsa:283871	ENSG00000184207																															3011.5	139.8	39.5	56.4	46.7	87.8	63.5
Q9Y3B9	RRP15-like protein OS=Homo sapiens OX=9606 GN=RRP15 PE=1 SV=2	0	13.199	12	4	8	4	Pf07890	51018	RRP15	hsa:51018; Q9Y3B9	ENSG00000067533
Q9NT62	Ubiquitin-like-conjugating enzyme ATG3 OS=Homo sapiens OX=9606 GN=ATG3 PE=1 SV=1	0	12.248	12	4	33	4	Pf03987	64422	ATG3	hsa:64422; Q6PKC5; Q9H6L9; Q9NT62	ENSG00000144848																595.9	21.4	14.9	17.4	15.5	25	14.2	0	7.8	0	3.6	17.6	12.8	11.6	9
P0C7P4	Putative cytochrome b-c1 complex subunit Rieske-like protein 1 OS=Homo sapiens OX=9606 GN=UQCRFS1P1 PE=5 SV=1	0	11.708	12	4	13	4	Pf00355, Pf02921, Pf09165		UQCRFS1P1	P0C7P4		1184.5	40.3	17.8	6.5	6.7	13.2	23.2	13.8	12.7	6.4	6.5	28.1	19.4	1.8	23.2
P55036	26S proteasome non-ATPase regulatory subunit 4 OS=Homo sapiens OX=9606 GN=PSMD4 PE=1 SV=1	0	23.636	11	4	98	4	Pf02809, Pf13519	5710	PSMD4	D3DV16; hsa:5710; P55036; Q5VWC5; Q9NS92	ENSG00000159352																851.5	32.7	44.9	54.3	27.9	33.9	9.3	4.1	23.3	2.8	9.9	27.1	25	25	18	1295	53.4	3.8	24	24	40.5	18
P35269	General transcription factor IIF subunit 1 OS=Homo sapiens OX=9606 GN=GTF2F1 PE=1 SV=2	0	17.93	11	4	13	4	Pf05793	2962	GTF2F1	B2RCS0; hsa:2962; P35269; Q9BWN0	ENSG00000125651
P05089	Arginase-1 OS=Homo sapiens OX=9606 GN=ARG1 PE=1 SV=2	0	16.42	11	4	6	4	Pf00491	383	ARG1	A6NEA0; hsa:383; P05089; Q5JWT5; Q5JWT6; Q8TE72; Q9BS50	ENSG00000118520
Q12849	G-rich sequence factor 1 OS=Homo sapiens OX=9606 GN=GRSF1 PE=1 SV=3	0	15.913	11	4	99	4	Pf00076	2926	GRSF1	B3KPW0; hsa:2926; Q12849; Q4W5S5; Q6ZST3; Q8IWD6; Q8NBD2	ENSG00000132463	580.1	18.2	7.7	0	2.4	9.7	0	0	0	2.5	0	13.8	16.4	0	4.6	2918.5	119.2	62.7	66.2	43.2	65.3	37.5	6	33.5	44.4	16.2	34.8	46.5	201.5	26	5470.9	193.5	20.5	37.8	30.3	61	53.1
Q14257	Reticulocalbin-2 OS=Homo sapiens OX=9606 GN=RCN2 PE=1 SV=1	0	15.735	11	4	80	4	Pf13202	5955	RCN2	A8MTG6; F8WCY5; hsa:5955; Q14257; Q53XN8	ENSG00000117906	1757.2	77.7	18.2	11.8	5.8	13.9	16.2	11.4	12.5	7.9	12.8	27.6	30.9	0	40.6																2492.8	112.1	15	28.2	25	107.5	29
Q15645	Pachytene checkpoint protein 2 homolog OS=Homo sapiens OX=9606 GN=TRIP13 PE=1 SV=2	0	15.484	11	4	17	4	Pf00004	9319	TRIP13	C9K0T3; D3DTC0; hsa:9319; O15324; Q15645	ENSG00000071539
Q7Z5L9	Interferon regulatory factor 2-binding protein 2 OS=Homo sapiens OX=9606 GN=IRF2BP2 PE=1 SV=2	0	15.338	11	4	87	4	Pf11261	359948	IRF2BP2	B1AM35; B1AM36; hsa:359948; Q6P083; Q7Z5L8; Q7Z5L9; Q8N351; Q8WUH8	ENSG00000168264																237.3	15.2	16.4	11.1	8.1	8.3	8.6	0	8.4	3.3	2.4	8.4	6.7	5	10.4	861	34.6	15.4	32.1	36.7	45.7	40.4
Q9Y295	Developmentally-regulated GTP-binding protein 1 OS=Homo sapiens OX=9606 GN=DRG1 PE=1 SV=1	0	14.894	11	4	14	4	Pf01926, Pf02824, Pf16897	4733	DRG1	B2RDS8; hsa:4733; Q6FGP8; Q8WW69; Q9UGF2; Q9Y295	ENSG00000185721
P49674	Casein kinase I isoform epsilon OS=Homo sapiens OX=9606 GN=CSNK1E PE=1 SV=1	0	14.723	11	4	11	4	Pf00069	102800317; 1454	CSNK1E	hsa:102800317; hsa:1454; P49674	ENSG00000213923
Q8IWS0	PHD finger protein 6 OS=Homo sapiens OX=9606 GN=PHF6 PE=1 SV=1	0	14.116	11	4	52	4	Pf13771	84295	PHF6	A8K230; B4E0G4; D3DTG3; E9PC97; hsa:84295; Q5JRC7; Q5JRC8; Q8IWS0; Q96JK3; Q9BRU0	ENSG00000156531
P42765	3-ketoacyl-CoA thiolase, mitochondrial OS=Homo sapiens OX=9606 GN=ACAA2 PE=1 SV=2	0	13.929	11	4	6	4	Pf00108, Pf02803	10449	ACAA2	hsa:10449; P42765; Q9BUT6	ENSG00000167315
P07686	Beta-hexosaminidase subunit beta OS=Homo sapiens OX=9606 GN=HEXB PE=1 SV=4	0	13.243	11	4	62	4	Pf00728, Pf14845	3074	HEXB	hsa:3074; P07686	ENSG00000049860	462.7	18.7	11.2	4.2	10.6	8.6	10.6	6.9	9.2	2.1	9.3	13.5	9.2	2	7.9
Q16204	Coiled-coil domain-containing protein 6 OS=Homo sapiens OX=9606 GN=CCDC6 PE=1 SV=2	0	19.104	10	4	37	4	Pf09755	8030	CCDC6	hsa:8030; Q15250; Q16204; Q6GSG7	ENSG00000108091																															31.8	2.8	0	4.4	0	0	0
Q96M27	Protein PRRC1 OS=Homo sapiens OX=9606 GN=PRRC1 PE=1 SV=1	0	18.004	10	4	27	4	Pf01931	133619	PRRC1	hsa:133619; Q69YM8; Q7L2U7; Q86Y42; Q8IVJ4; Q8IVL4; Q8NEZ7; Q96AJ3; Q96M27	ENSG00000164244																2036.7	86	98.3	130.7	46.7	64.3	48.4	8.7	55.9	23.7	16.5	68.4	45.5	48.9	53.7
P20042	Eukaryotic translation initiation factor 2 subunit 2 OS=Homo sapiens OX=9606 GN=EIF2S2 PE=1 SV=2	0	17.66	10	4	101	4	Pf01873	8894	EIF2S2	hsa:8894; P20042; Q9BVU0; Q9UJE4	ENSG00000125977																2579.4	104.5	122.9	170.1	53.3	103.9	52.8	2.6	66.5	18.1	17	102.1	92.7	50.6	69.5
Q15428	Splicing factor 3A subunit 2 OS=Homo sapiens OX=9606 GN=SF3A2 PE=1 SV=2	0	17.09	10	4	68	4	Pf12874, Pf16835	8175	SF3A2	B2RBU1; D6W605; hsa:8175; O75245; Q15428	ENSG00000104897	915.6	37.3	16.8	0	4.1	3.7	15	2.2	2.4	0	12.5	23.3	14.4	0	12.1	474.9	19	28.5	27.5	10.6	20.6	8.7	0	9.1	2	0	11.5	15.8	10.8	14
P53985	Monocarboxylate transporter 1 OS=Homo sapiens OX=9606 GN=SLC16A1 PE=1 SV=3	0	16.719	10	4	52	4	Pf07690	6566	SLC16A1	hsa:6566; P53985; Q49A45; Q5T8R6; Q9NSJ9	ENSG00000155380; ENSG00000281917	397.1	16.7	21.3	6.3	13.9	13.5	19.1	9.6	21.1	8.2	12.2	50.4	50	2	35.9	102.4	3.1	10.1	8.5	1.9	0	4.2	0	2	0	6.5	4.1	3.7	0	4.5
P82675	28S ribosomal protein S5, mitochondrial OS=Homo sapiens OX=9606 GN=MRPS5 PE=1 SV=2	0	16.096	10	4	29	4	Pf00333, Pf03719	64969	MRPS5	hsa:64969; P82675; Q4ZFY5; Q96LJ6; Q9BWI4; Q9BYC4	ENSG00000289685																															651.1	26.4	2.8	8.5	6	10	4.6
Q9BY44	Eukaryotic translation initiation factor 2A OS=Homo sapiens OX=9606 GN=EIF2A PE=1 SV=3	0	15.898	10	4	21	4	Pf08662	83939	EIF2A	A8MPS6; B4DF96; B4DQ14; D3DNI9; hsa:83939; Q5QTR2; Q7Z4E9; Q8NFM1; Q96EW9; Q96K81; Q9BY44	ENSG00000144895																															1108.9	36.9	11.2	23.1	19.2	29.9	26.7
Q8NFW8	N-acylneuraminate cytidylyltransferase OS=Homo sapiens OX=9606 GN=CMAS PE=1 SV=2	0	14.612	10	4	51	4	Pf02348	55907	CMAS	hsa:55907; Q8NFW8; Q96AX5; Q9NQZ0	ENSG00000111726																															804.3	32.5	7.6	17.3	20.7	18.5	18.8
Q8IYS1	Xaa-Arg dipeptidase OS=Homo sapiens OX=9606 GN=PM20D2 PE=1 SV=2	0	12.996	10	4	35	4	Pf01546, Pf07687	135293	PM20D2	B4DYJ2; hsa:135293; Q5T7J9; Q6MZV2; Q86XD9; Q8IYS1	ENSG00000146281																															2279.3	118.6	34.4	40.8	24.7	50.4	29.2
P53990	IST1 homolog OS=Homo sapiens OX=9606 GN=IST1 PE=1 SV=1	0	12.1	10	4	64	4	Pf03398	9798	IST1	A8KAH5; hsa:9798; J3QLU7; P53990; Q3SYM4; Q9BQ81; Q9BWN2	ENSG00000182149	957.3	35.6	13.2	0	4.4	14.2	17.7	0	12.8	0	4.2	16.7	27.2	0	4.9	9573.4	425.3	137.5	162.4	57.8	116.9	50.1	0	93	9.5	29.9	99.2	69.9	45.8	73.3	1132.4	37.2	0	0	24.1	8.9	4
Q9BPW8	Protein NipSnap homolog 1 OS=Homo sapiens OX=9606 GN=NIPSNAP1 PE=1 SV=1	0	11.87	10	4	52	4	Pf07978	8508	NIPSNAP1	B2RAY3; hsa:8508; O43800; Q9BPW8	ENSG00000184117	1150.7	45.5	19.9	3.6	6.9	17.7	15.2	3.1	14.4	4.3	11.4	24.6	17.8	0	10.7	714	34.6	25.2	32.3	21.8	21.1	11.4	1.6	16.4	0	9.5	18.6	10.9	10.4	18.3	3902.3	165.8	22.6	63.9	42.1	134.4	74.6
Q96GA7	Serine dehydratase-like OS=Homo sapiens OX=9606 GN=SDSL PE=1 SV=1	0	10.043	10	4	13	4	Pf00291	113675	SDSL	hsa:113675; Q96GA7	ENSG00000139410																															3862.3	168.6	60.9	167.7	81.5	213.6	134.7
Q15758	Neutral amino acid transporter B(0) OS=Homo sapiens OX=9606 GN=SLC1A5 PE=1 SV=2	0	24.437	9	4	158	4	Pf00375	6510	SLC1A5	A8K9H5; B4DR77; B4DWS4; B7ZB81; D0EYG6; E9PC01; hsa:6510; O95720; Q15758; Q96RL9; Q9BWQ3; Q9UNP2	ENSG00000105281	2650.1	107.3	78.9	10.6	20.7	63.1	40	14.4	63.2	26.7	39.3	134	75.8	10.5	35.8	2507.7	107.7	155.7	97.5	71	187.8	71.7	0.9	58.3	9.6	39.6	101.1	77.9	64.7	93.5	3739.1	156.4	65.5	41.7	72.6	61.6	37.9
O43818	U3 small nucleolar RNA-interacting protein 2 OS=Homo sapiens OX=9606 GN=RRP9 PE=1 SV=1	0	20.623	9	4	46	4	Pf00400	9136	RRP9	B2R996; hsa:9136; O43818; Q8IZ30	ENSG00000114767																639.8	21.8	39.8	48.9	31	30.3	36.7	15	32	41.8	17.7	48.2	32.7	25	22.9	365.8	12.4	4.7	6.3	0	10.5	5.3
P31350	Ribonucleoside-diphosphate reductase subunit M2 OS=Homo sapiens OX=9606 GN=RRM2 PE=1 SV=1	0	17.078	9	4	66	4	Pf00268	6241	RRM2	B2R9B5; hsa:6241; J3KP43; P31350; Q5WRU7	ENSG00000171848	1658.5	79.1	23.6	24.5	14.9	41.2	35.6	20.2	45.8	7.4	24.2	71.7	77.4	6.2	49.5	1130.5	38.9	14.9	25.9	27.8	30.8	15.9	6.5	13.5	10.6	27.1	33.4	30.9	12.3	10.1	1771.4	69.9	5.6	18.6	46.7	21.9	36.7
Q92733	Proline-rich protein PRCC OS=Homo sapiens OX=9606 GN=PRCC PE=1 SV=1	0	16.364	9	4	16	4	Pf10253	5546	PRCC	A8K1F7; hsa:5546; O00665; O00724; Q5SZ06; Q92733	ENSG00000143294																															1164.4	58.6	30.5	40.8	21.8	33.8	22.3
O43237	Cytoplasmic dynein 1 light intermediate chain 2 OS=Homo sapiens OX=9606 GN=DYNC1LI2 PE=1 SV=1	0	14.106	9	4	47	4	Pf05783	1783	DYNC1LI2	A8K6V1; B4DZP4; hsa:1783; O43237; Q8TAT3	ENSG00000135720																247.7	12.1	15.7	14.8	12.4	17	5.4	0	10.1	3.4	7	15.4	11.1	6.3	10.3	214.8	9.9	0	4.9	7.3	0	0
Q92665	28S ribosomal protein S31, mitochondrial OS=Homo sapiens OX=9606 GN=MRPS31 PE=1 SV=3	0	11.292	9	4	13	4	Pf15433	10240	MRPS31	B2RCS3; hsa:10240; Q5VYC8; Q8WTV8; Q92665	ENSG00000102738
Q13601	KRR1 small subunit processome component homolog OS=Homo sapiens OX=9606 GN=KRR1 PE=1 SV=4	0	11.003	9	4	13	4	Pf17903	11103	KRR1	A0FIK6; A0JLP0; B2R989; E7EUQ0; hsa:11103; Q13601; Q8NEA8; Q8TC37; Q96AT5	ENSG00000111615
P42357	Histidine ammonia-lyase OS=Homo sapiens OX=9606 GN=HAL PE=1 SV=1	0	18.817	8	4	5	4	Pf00221	3034	HAL	B4DQC1; B4E0V8; F5GXF2; F5H1U5; hsa:3034; P42357; Q4VB92; Q4VB93	ENSG00000084110
P11766	Alcohol dehydrogenase class-3 OS=Homo sapiens OX=9606 GN=ADH5 PE=1 SV=4	0	18.207	8	4	105	4	Pf00107, Pf08240	128	ADH5	hsa:128; P11766; Q6FHR2	ENSG00000197894	2099.2	85.5	32.2	0	8.6	18.4	25.3	7	12.7	9.2	48.8	47.5	36	1.6	28.3	1153.8	57.5	85	75.3	27.6	52.6	27.4	0	33.5	2.9	10.3	46.3	51.7	24.7	42.9
Q8WWY3	U4/U6 small nuclear ribonucleoprotein Prp31 OS=Homo sapiens OX=9606 GN=PRPF31 PE=1 SV=2	0	17.542	8	4	98	4	Pf01798, Pf09785	26121	PRPF31	E7ESA8; F1T0A4; F1T0A5; hsa:26121; Q17RB4; Q8N7F9; Q8WWY3; Q9H271; Q9Y439	ENSG00000105618; ENSG00000275885																270	11.5	15.8	12.1	3.8	11.9	4.3	0	5.3	0	0	6.5	7.6	3.1	10.7	696.6	35	2.7	8.4	7	12.4	7.9
P52272	Heterogeneous nuclear ribonucleoprotein M OS=Homo sapiens OX=9606 GN=HNRNPM PE=1 SV=3	0	17.259	8	4	10	4	Pf00076, Pf11532	4670	HNRNPM	hsa:4670; P52272; Q15584; Q8WZ44; Q96H56; Q9BWL9; Q9Y492	ENSG00000099783
Q5QJE6	Deoxynucleotidyltransferase terminal-interacting protein 2 OS=Homo sapiens OX=9606 GN=DNTTIP2 PE=1 SV=2	0	15.351	8	4	24	4	Pf08698	30836	DNTTIP2	hsa:30836; Q12987; Q53H59; Q5QJE6; Q5TFJ4; Q6TLI0; Q76MJ8; Q86WX9	ENSG00000067334
Q14258	E3 ubiquitin/ISG15 ligase TRIM25 OS=Homo sapiens OX=9606 GN=TRIM25 PE=1 SV=2	0	15.001	8	4	36	4	Pf00622, Pf13445, Pf13765	7706	TRIM25	hsa:7706; Q14258	ENSG00000121060																															208.2	10.6	0	3.1	2.8	11.1	5.2
Q9Y3Z3	Deoxynucleoside triphosphate triphosphohydrolase SAMHD1 OS=Homo sapiens OX=9606 GN=SAMHD1 PE=1 SV=2	0	14.387	8	4	7	4	Pf01966, Pf07647	25939	SAMHD1	B4E2A5; E1P5V2; hsa:25939; Q5JXG8; Q8N491; Q9H004; Q9H005; Q9H3U9; Q9Y3Z3	ENSG00000101347
P36915	Guanine nucleotide-binding protein-like 1 OS=Homo sapiens OX=9606 GN=GNL1 PE=1 SV=2	0	14.047	8	4	13	4	Pf01926	2794	GNL1	B0S838; hsa:2794; P36915; Q96CT5	ENSG00000204590; ENSG00000206492; ENSG00000226882; ENSG00000228581; ENSG00000229470; ENSG00000232143; ENSG00000235986
P23368	NAD-dependent malic enzyme, mitochondrial OS=Homo sapiens OX=9606 GN=ME2 PE=1 SV=1	0	13.685	8	4	5	4	Pf00390, Pf03949	4200	ME2	B2R8J2; hsa:4200; P23368; Q9BWL6; Q9BYG1; Q9H4B2	ENSG00000082212
Q16881	Thioredoxin reductase 1, cytoplasmic OS=Homo sapiens OX=9606 GN=TXNRD1 PE=1 SV=3	0	12.804	8	4	20	4	Pf00462, Pf02852, Pf07992	7296	TXNRD1	B7Z1F4; B7Z3Y8; B7Z904; E9PMY9; F5H780; hsa:7296; Q16881; Q6FI31; Q6VB40; Q6VB41; Q6VB42; Q6VBP2; Q6VBP3; Q6VBP4; Q6VBP5; Q6VBP9; Q6VBQ0; Q6YNQ1; Q76P53; Q7LA96; Q8WVC8; Q99475; Q9UES8; Q9UH79	ENSG00000198431																527.1	23.1	34.7	28.1	15.6	26.4	14.5	0	12.8	0	3.2	22	14.6	11.5	22.4	1609.9	81.8	20.7	25.8	11.1	58.4	30.2
P49821	NADH dehydrogenase [ubiquinone] flavoprotein 1, mitochondrial OS=Homo sapiens OX=9606 GN=NDUFV1 PE=1 SV=4	0	12.733	8	4	19	4	Pf01512, Pf10531, Pf10589	4723	NDUFV1	hsa:4723; O60924; O60940; P49821; Q16104; Q6IBR3; Q96BF8; Q96HS7	ENSG00000167792
O95782	AP-2 complex subunit alpha-1 OS=Homo sapiens OX=9606 GN=AP2A1 PE=1 SV=3	0	26.04	7	7	46	4	Pf01602, Pf02296, Pf02883	160	AP2A1	hsa:160; O95782; Q96CI7; Q96PP6; Q96PP7; Q9H070	ENSG00000196961
Q6NXE6	Armadillo repeat-containing protein 6 OS=Homo sapiens OX=9606 GN=ARMC6 PE=1 SV=2	0	21.285	7	4	10	4	Pf00514	93436	ARMC6	B4DI98; hsa:93436; O94999; Q6NXE6; Q9BTH5	ENSG00000105676
P52888	Thimet oligopeptidase OS=Homo sapiens OX=9606 GN=THOP1 PE=1 SV=2	0	18.56	7	4	33	4	Pf01432	7064	THOP1	B3KSE2; hsa:7064; P52888; Q9UCB3	ENSG00000172009	916.2	44.2	11.6	1.4	3.1	3.8	6.4	1.7	7.2	3.7	5.3	17.1	13.1	0	6.8
Q16851	UTP--glucose-1-phosphate uridylyltransferase OS=Homo sapiens OX=9606 GN=UGP2 PE=1 SV=5	0	15.552	7	4	36	4	Pf01704	7360	UGP2	hsa:7360; Q07131; Q0P6K2; Q16851; Q86Y81; Q9BU15	ENSG00000169764
Q04446	1,4-alpha-glucan-branching enzyme OS=Homo sapiens OX=9606 GN=GBE1 PE=1 SV=3	0	15.488	7	4	41	4	Pf00128, Pf02806, Pf02922	2632	GBE1	B3KWV3; hsa:2632; Q04446; Q96EN0	ENSG00000114480	1121.6	45	47.9	43.6	25.1	24.4	36.2	29.9	39.3	55.8	46.5	56.6	49.7	11.6	26.7																278.6	9.6	8.1	14.9	9.2	8.1	8.7
Q9NVH1	DnaJ homolog subfamily C member 11 OS=Homo sapiens OX=9606 GN=DNAJC11 PE=1 SV=2	0	15.276	7	4	6	4	Pf00226, Pf11875	55735	DNAJC11	hsa:55735; Q4VWF5; Q5VZN0; Q6PK20; Q6PK70; Q8NDM2; Q96CL7; Q9NVH1	ENSG00000007923
Q7Z2T5	TRMT1-like protein OS=Homo sapiens OX=9606 GN=TRMT1L PE=1 SV=2	0	14.717	7	4	67	4	Pf02005	81627	TRMT1L	hsa:81627; Q5TEN0; Q6ZMX0; Q7Z2T5; Q8IWH5; Q8NC68; Q9BZQ1	ENSG00000121486																321.4	15.3	9.3	14.5	12	10.6	6.9	0	4.6	2.6	2.2	6.1	7.8	6.3	6.4	717	26.8	7.3	8.7	11.4	14	8.3
Q9UJ83	2-hydroxyacyl-CoA lyase 1 OS=Homo sapiens OX=9606 GN=HACL1 PE=1 SV=2	0	14.399	7	4	22	4	Pf00205, Pf02775, Pf02776	26061	HACL1	B4DWI1; B4DXI5; E9PEN4; hsa:26061; Q9BV42; Q9P0A2; Q9UJ83	ENSG00000131373	631.7	31.8	7.1	0	2.1	6.4	5.7	0	0	2.6	4.7	7.4	3.7	0	9.6	334.7	11	18.3	19.9	9	14.1	5.4	0	8.2	3.2	1.9	9.4	9.7	3.3	7.4
Q5JTZ9	Alanine--tRNA ligase, mitochondrial OS=Homo sapiens OX=9606 GN=AARS2 PE=1 SV=1	0	14.132	7	4	10	4	Pf01411, Pf07973	57505	AARS2	A2RRN5; hsa:57505; Q5JTZ9; Q8N198; Q96D02; Q9ULF0	ENSG00000124608
P45954	Short/branched chain specific acyl-CoA dehydrogenase, mitochondrial OS=Homo sapiens OX=9606 GN=ACADSB PE=1 SV=1	0	13.317	7	4	5	4	Pf00441, Pf02770, Pf02771	36	ACADSB	B4DQ51; hsa:36; P45954; Q5SQN6; Q96CX7	ENSG00000196177
Q15813	Tubulin-specific chaperone E OS=Homo sapiens OX=9606 GN=TBCE PE=1 SV=1	0	13.12	7	4	45	4	Pf01302, Pf14560	6905	TBCE	A8K8C2; B7Z3P1; hsa:6905; Q15813	ENSG00000282984; ENSG00000284770; ENSG00000285053																															1146.4	41.9	14.5	23.7	38	28.4	15.5
P12081	Histidine--tRNA ligase, cytoplasmic OS=Homo sapiens OX=9606 GN=HARS1 PE=1 SV=2	0	11.782	7	4	36	4	Pf00458, Pf03129, Pf13393	3035	HARS1	B4DHQ1; B4DY73; D6REN6; hsa:3035; J3KNE5; P12081	ENSG00000170445
P55884	Eukaryotic translation initiation factor 3 subunit B OS=Homo sapiens OX=9606 GN=EIF3B PE=1 SV=3	0	10.74	7	4	5	4	Pf00076, Pf08662	8662	EIF3B	A4D208; hsa:8662; P55884; Q2NL77; Q9UMF9	ENSG00000106263
Q8WXI9	Transcriptional repressor p66-beta OS=Homo sapiens OX=9606 GN=GATAD2B PE=1 SV=1	0	9.718	7	4	9	4	Pf00320, Pf16563	57459	GATAD2B	D3DUZ2; hsa:57459; Q5VUR2; Q7LG68; Q8WXI9; Q9ULS0	ENSG00000143614; ENSG00000261992
P00367	Glutamate dehydrogenase 1, mitochondrial OS=Homo sapiens OX=9606 GN=GLUD1 PE=1 SV=2	0	19.378	6	4	99	4	Pf00208, Pf02812	2746	GLUD1	B3KV55; B4DGN5; hsa:2746; P00367; Q5TBU3	ENSG00000148672	1809.9	77	46.8	8.6	10.3	20.5	18.1	9	31.9	8	22.2	37.6	35.9	3.9	30.1	1420.1	57.1	76.5	68.2	48.9	37.4	20	0	23.9	8.6	8.9	62.7	34	17.3	17.6
O15226	NF-kappa-B-repressing factor OS=Homo sapiens OX=9606 GN=NKRF PE=1 SV=2	0	18.822	6	4	22	4	Pf01424, Pf01585	55922	NKRF	G3V1N1; hsa:55922; O15226; Q4VC41; Q9UJ91	ENSG00000186416																															116.1	7.9	0	4.3	3.9	7.8	5.6
Q3KQU3	MAP7 domain-containing protein 1 OS=Homo sapiens OX=9606 GN=MAP7D1 PE=1 SV=1	0	16.687	6	4	8	4	Pf05672	55700	MAP7D1	D3DPS4; hsa:55700; Q3KQU3; Q7L8J5; Q8N905; Q8TAK0; Q9HBQ2; Q9NW29; Q9ULN3	ENSG00000116871																160.2	7.3	20.8	18.9	11.4	10.8	2.2	2.1	10.4	0	2.4	10.5	4	5.3	3.9
P07384	Calpain-1 catalytic subunit OS=Homo sapiens OX=9606 GN=CAPN1 PE=1 SV=1	0	16.5	6	4	17	4	Pf00648, Pf01067, Pf13833	823	CAPN1	hsa:823; P07384; Q2TTR0; Q6DHV4	ENSG00000014216
Q06787	Fragile X messenger ribonucleoprotein 1 OS=Homo sapiens OX=9606 GN=FMR1 PE=1 SV=1	0	16.191	6	4	21	4	Pf00013, Pf05641, Pf12235, Pf16098, Pf17904, Pf18336	2332	FMR1	A6NNH4; D3DWT0; D3DWT1; D3DWT2; G8JL90; hsa:2332; Q06787; Q16578; Q5PQZ6; Q99054	ENSG00000102081																															429.1	20.2	1.9	10	4	14.3	4.4
Q14241	Elongin-A OS=Homo sapiens OX=9606 GN=ELOA PE=1 SV=2	0	15.307	6	4	30	4	Pf06881, Pf08711	6924	ELOA	B2R7Q8; hsa:6924; Q14241; Q8IXH1	ENSG00000011007
Q9BVJ6	U3 small nucleolar RNA-associated protein 14 homolog A OS=Homo sapiens OX=9606 GN=UTP14A PE=1 SV=1	0	14.275	6	4	25	4	Pf04615	10813	UTP14A	A8K7A3; A8MVQ1; B4DQ08; E9PEL7; hsa:10813; Q5JYF1; Q9BVJ6	ENSG00000156697																111	4.2	3.7	7.4	4	7	3	0	0	0	0	5.3	3.8	1.8	0
Q13835	Plakophilin-1 OS=Homo sapiens OX=9606 GN=PKP1 PE=1 SV=2	0	14.197	6	4	4	4	Pf00514	5317	PKP1	hsa:5317; O00645; Q13835; Q14CA0; Q15152	ENSG00000081277
Q13144	Translation initiation factor eIF-2B subunit epsilon OS=Homo sapiens OX=9606 GN=EIF2B5 PE=1 SV=3	0	13.692	6	4	75	4	Pf02020	8893	EIF2B5	hsa:8893; Q13144; Q541Z1; Q96D04	ENSG00000145191	526.8	23.1	15.8	1.7	1.5	10.5	15.7	0	20.9	3.9	1.9	21.7	24.5	0	5.3	413	18	16.2	16.8	9.9	12.9	7.5	0	10	0	0	4.2	9.4	5.5	4.5
Q8WYA6	Beta-catenin-like protein 1 OS=Homo sapiens OX=9606 GN=CTNNBL1 PE=1 SV=1	0	13.366	6	4	48	4	Pf08216	56259	CTNNBL1	B4DE16; hsa:56259; Q0VAL9; Q0VAM0; Q53HI8; Q5JWZ2; Q5JWZ3; Q5JWZ7; Q5JWZ8; Q8N454; Q8NCL2; Q8TBD6; Q8WYA6; Q96KD2; Q9H7A5; Q9NQF9; Q9NTX0; Q9Y3M7	ENSG00000132792
Q8N9T8	Protein KRI1 homolog OS=Homo sapiens OX=9606 GN=KRI1 PE=1 SV=3	0	13.211	6	4	18	4	Pf05178, Pf12936	65095	KRI1	hsa:65095; Q2M1R5; Q2M1R7; Q7L5J7; Q8N9T8; Q96G92; Q9BU50; Q9H6I1; Q9H978	ENSG00000129347
Q6L8Q7	2',5'-phosphodiesterase 12 OS=Homo sapiens OX=9606 GN=PDE12 PE=1 SV=2	0	12.245	6	4	11	4	Pf03372	201626	PDE12	B4DTU8; hsa:201626; Q6L8Q7; Q8IYU3; Q8NDU2; Q8TE78	ENSG00000174840
P27824	Calnexin OS=Homo sapiens OX=9606 GN=CANX PE=1 SV=2	0	11.005	6	4	12	4	Pf00262	821	CANX	B2R5V8; B4DGP8; B4E2T8; D3DWQ3; D6R9K3; hsa:821; P27824	ENSG00000127022; ENSG00000283777
P25205	DNA replication licensing factor MCM3 OS=Homo sapiens OX=9606 GN=MCM3 PE=1 SV=3	0	21.883	5	4	120	4	Pf00493, Pf14551, Pf17207, Pf17855	4172	MCM3	B4DWW4; hsa:4172; P25205; Q92660; Q9BTR3; Q9NUE7	ENSG00000112118																1147.9	47	53.2	57.4	52.9	45.1	17.2	0	37.4	4.9	1.3	71.2	47.4	20	41.6	1540	64.6	12.4	21.8	40.1	33.9	16.5
Q5VTR2	E3 ubiquitin-protein ligase BRE1A OS=Homo sapiens OX=9606 GN=RNF20 PE=1 SV=2	0	20.878	5	5	21	4	Pf00097	56254	RNF20	A7MCT5; hsa:56254; Q2TB34; Q5VTR2; Q69YL5; Q6P527; Q8N3J4; Q96JD3; Q9H9Y7; Q9HA51; Q9NUR4; Q9NWQ3; Q9NX83	ENSG00000155827	225.3	11.1	30.8	8.4	9.2	8.2	13.8	11.9	14.2	24.9	7.9	35.9	19.3	192.7	15.1
Q08554	Desmocollin-1 OS=Homo sapiens OX=9606 GN=DSC1 PE=1 SV=2	0	18.983	5	4	5	4	Pf00028, Pf01049, Pf08758	1823	DSC1	hsa:1823; Q08554; Q9HB01	ENSG00000134765
Q12996	Cleavage stimulation factor subunit 3 OS=Homo sapiens OX=9606 GN=CSTF3 PE=1 SV=1	0	17.08	5	4	43	4	Pf05843	1479	CSTF3	A8K471; D3DR04; E9PB40; hsa:1479; Q12996; Q32P22; Q96FQ8; Q96QD6; Q96QK4	ENSG00000176102	993	41.1	34	12.8	15.1	12.2	19.2	17.4	14.9	6.3	25.8	44	22.5	2.2	19.5	170.8	6.1	17	21.5	4.8	11.1	5.9	1	9.6	6.5	3.2	13.2	7.2	5.1	5.8
O00566	U3 small nucleolar ribonucleoprotein protein MPP10 OS=Homo sapiens OX=9606 GN=MPHOSPH10 PE=1 SV=2	0	16.454	5	4	42	4	Pf04006	10199	MPHOSPH10	A0AVJ8; hsa:10199; O00566	ENSG00000124383	536.2	22.4	7.9	2.3	2	7.5	7.1	0	5.6	5.5	7.5	19.1	11.6	0	8.7
Q01780	Exosome component 10 OS=Homo sapiens OX=9606 GN=EXOSC10 PE=1 SV=2	0	15.375	5	4	24	4	Pf00570, Pf01612, Pf08066	5394	EXOSC10	B1AKQ0; B1AKQ1; hsa:5394; Q01780; Q15158	ENSG00000171824
Q9UBB6	Neurochondrin OS=Homo sapiens OX=9606 GN=NCDN PE=1 SV=1	0	14.757	5	4	84	4	Pf05536	23154	NCDN	D3DPR9; hsa:23154; Q9UBB6; Q9UBY2; Q9Y4A6; Q9Y4D9	ENSG00000020129	2068.7	86.9	44.9	9.7	16.1	39.4	26.6	9	33.7	10.3	15.8	61.5	58.5	4.2	21.3																2717.7	125.4	5.2	14.8	39.7	26.2	28.3
Q8TEX9	Importin-4 OS=Homo sapiens OX=9606 GN=IPO4 PE=1 SV=2	0	14.181	5	4	6	4	Pf02985, Pf03810, Pf13513	79711	IPO4	B2RN95; hsa:79711; Q2NL96; Q86TZ9; Q8NCG8; Q8TEX9; Q96SJ3; Q9BTI4; Q9H5L0	ENSG00000196497; ENSG00000285248
P46977	Dolichyl-diphosphooligosaccharide--protein glycosyltransferase subunit STT3A OS=Homo sapiens OX=9606 GN=STT3A PE=1 SV=2	0	13.83	5	4	39	4	Pf02516	3703	STT3A	B4DJ24; E9PNQ1; hsa:3703; P46977; Q86XU9; Q8TE35; Q8WUB4	ENSG00000134910	1853	76.2	44.4	0	11	12.6	30.9	12.7	17.9	8.6	25.1	57	35.2	0	27.4	359.2	10.1	26.4	33.9	16.5	24.4	7.6	0	16.8	2	0	15.5	12.7	16	8.9	819.7	32.5	11	22.4	11.4	26.2	15.6
P50570	Dynamin-2 OS=Homo sapiens OX=9606 GN=DNM2 PE=1 SV=2	0	13.11	5	4	32	4	Pf00169, Pf00350, Pf01031, Pf02212	1785	DNM2	A8K1B6; E7EV30; E9PEQ4; hsa:1785; K7ESI9; P50570; Q5I0Y0; Q7Z5S3; Q9UPH4	ENSG00000079805	415.5	17.1	15.2	0	4.7	9.1	11.3	0	7	2.8	3.5	17	19.9	0	10.2	395.3	12.7	22.7	28.2	12.6	11.5	13.5	6.3	9.3	7.9	3.5	19.4	12.9	4.2	9.8
Q13823	Nucleolar GTP-binding protein 2 OS=Homo sapiens OX=9606 GN=GNL2 PE=1 SV=1	0	12.476	5	4	24	4	Pf01926, Pf08153	29889	GNL2	hsa:29889; Q13823; Q9BWN7	ENSG00000134697
Q12906	Interleukin enhancer-binding factor 3 OS=Homo sapiens OX=9606 GN=ILF3 PE=1 SV=3	0	12.34	5	4	5	4	Pf00035, Pf07528	3609	ILF3	A8K6F2; G5E9M5; hsa:3609; O43409; Q12906; Q6P1X1; Q86XY7; Q99544; Q99545; Q9BZH4; Q9BZH5; Q9NQ95; Q9NQ96; Q9NQ97; Q9NQ98; Q9NQ99; Q9NQA0; Q9NQA1; Q9NQA2; Q9NRN2; Q9NRN3; Q9NRN4; Q9UMZ9; Q9UN00; Q9UN84; Q9UNA2	ENSG00000129351
Q9Y5V3	Melanoma-associated antigen D1 OS=Homo sapiens OX=9606 GN=MAGED1 PE=1 SV=3	0	12.306	5	4	11	4	Pf01454	9500	MAGED1	hsa:9500; Q5VSH6; Q8IZ84; Q8WY92; Q9H352; Q9HBT4; Q9UF36; Q9Y5V3	ENSG00000179222																															160.8	3.8	5.4	2.4	5.1	0	1.9
P51784	Ubiquitin carboxyl-terminal hydrolase 11 OS=Homo sapiens OX=9606 GN=USP11 PE=1 SV=3	0	10.525	5	4	4	4	Pf00443, Pf06337, Pf14533, Pf14836	8237	USP11	B2RTX1; P51784; Q8IUG6; Q9BWE1	ENSG00000102226
Q86VM9	Zinc finger CCCH domain-containing protein 18 OS=Homo sapiens OX=9606 GN=ZC3H18 PE=1 SV=2	0	23.383	4	4	84	4	Pf18044	124245	ZC3H18	hsa:124245; Q86VM9; Q96DG4; Q96MP7	ENSG00000158545																356	13.5	18.5	26.9	24.1	19.3	10	4.5	24.9	2.4	6.3	13	8.3	9.8	10.1	1442.4	58.3	2.2	30	14.6	63.7	23.9
Q5SW79	Centrosomal protein of 170 kDa OS=Homo sapiens OX=9606 GN=CEP170 PE=1 SV=1	0	21.288	4	4	36	4	Pf00498, Pf15308	9859	CEP170	hsa:9859; O75058; Q5SW77; Q5SW78; Q5SW79; Q7LGA9; Q86W31; Q9UQ08; Q9UQ09	ENSG00000143702; ENSG00000276725																10.1	0	0	0	0	0	0	0	0	0	0	0	0	0	0
Q9NVI1	Fanconi anemia group I protein OS=Homo sapiens OX=9606 GN=FANCI PE=1 SV=4	0	17.959	4	4	26	4	Pf14674, Pf14675, Pf14676, Pf14677, Pf14678, Pf14679, Pf14680	55215	FANCI	A4ZVE4; A5YMH4; A6NJZ0; hsa:55215; Q96JN1; Q96ST0; Q9BT96; Q9NVI1	ENSG00000140525																50.7	0	0	0	0	0	0	0	0	0	0	2.4	2.2	0	0
P30876	DNA-directed RNA polymerase II subunit RPB2 OS=Homo sapiens OX=9606 GN=POLR2B PE=1 SV=1	0	17.701	4	4	26	4	Pf00562, Pf04560, Pf04561, Pf04563, Pf04565, Pf04566, Pf04567	5431	POLR2B	A8K1A8; hsa:5431; P30876; Q8IZ61	ENSG00000047315																															160.8	4.3	0	0	3	5.4	2.5
O75717	WD repeat and HMG-box DNA-binding protein 1 OS=Homo sapiens OX=9606 GN=WDHD1 PE=1 SV=1	0	17.002	4	4	23	4	Pf00400, Pf12341, Pf12894	11169	WDHD1	C9JW18; F6W0U7; hsa:11169; O75717	ENSG00000198554																137	5.6	9	9.6	3.4	6	6.9	0	2	2.4	2.5	3.2	5.5	3.2	3.3
Q9H3U1	Protein unc-45 homolog A OS=Homo sapiens OX=9606 GN=UNC45A PE=1 SV=1	0	16.567	4	4	27	4	Pf11701, Pf13181, Pf13432	55898	UNC45A	A8K6F7; hsa:55898; Q7L3Y6; Q9H3U1; Q9H3U8; Q9NSE8; Q9NSE9	ENSG00000140553
Q9UNX4	WD repeat-containing protein 3 OS=Homo sapiens OX=9606 GN=WDR3 PE=1 SV=1	0	16.245	4	4	39	4	Pf00400, Pf04003, Pf12894	10885	WDR3	hsa:10885; Q9UNX4	ENSG00000065183																1725.9	76.8	72.5	54.8	39.9	49.3	24.8	0	29	14.2	3.4	46.8	35.3	26.7	34.2	2697.8	103.6	27	35.7	29.3	64	35.4
O15397	Importin-8 OS=Homo sapiens OX=9606 GN=IPO8 PE=1 SV=2	0	15.527	4	4	17	4	Pf03810, Pf08506	10526	IPO8	B7Z7M3; hsa:10526; O15397	ENSG00000133704
Q7Z478	ATP-dependent RNA helicase DHX29 OS=Homo sapiens OX=9606 GN=DHX29 PE=1 SV=2	0	14.962	4	4	21	4	Pf00270, Pf00271, Pf04408, Pf07717	54505	DHX29	hsa:54505; O75549; Q63HN0; Q63HN3; Q7Z478; Q8IWW2; Q8N3A1; Q9UMH2	ENSG00000067248
O00159	Unconventional myosin-Ic OS=Homo sapiens OX=9606 GN=MYO1C PE=1 SV=4	0	14.579	4	4	22	4	Pf00063, Pf00612, Pf06017	4641	MYO1C	hsa:4641; O00159; Q4LE56; Q6NVJ7; Q86Y95	ENSG00000197879
Q92974	Rho guanine nucleotide exchange factor 2 OS=Homo sapiens OX=9606 GN=ARHGEF2 PE=1 SV=4	0	14.226	4	4	14	4	Pf00621, Pf17838	9181	ARHGEF2	D3DVA6; hsa:9181; O75142; Q15079; Q5VY92; Q8TDA3; Q8WUG4; Q92974; Q9H023	ENSG00000116584
Q15269	Periodic tryptophan protein 2 homolog OS=Homo sapiens OX=9606 GN=PWP2 PE=1 SV=2	0	13.106	4	4	26	4	Pf00400, Pf04003	5822	PWP2	B2RAG8; hsa:5822; Q15269; Q96A77	ENSG00000241945
Q9GZR7	ATP-dependent RNA helicase DDX24 OS=Homo sapiens OX=9606 GN=DDX24 PE=1 SV=1	0	12.876	4	4	23	4	Pf00270, Pf00271	57062	DDX24	E7EMJ4; hsa:57062; Q4V9L5; Q9GZR7	ENSG00000089737; ENSG00000273761	625.9	25	29	36.9	10.4	17.5	27.6	30.5	33.7	52	14.1	43.4	32	11.2	36.9																146.9	8.2	0	9.3	3.2	4.2	5.1
Q96P70	Importin-9 OS=Homo sapiens OX=9606 GN=IPO9 PE=1 SV=3	0	12.782	4	4	15	4	Pf03810	55705	IPO9	B1ASV5; hsa:55705; Q8N1Y1; Q8N3I2; Q8NCG9; Q96P70; Q96SU6; Q9NW01; Q9P0A8; Q9ULM8	ENSG00000198700																															589	22	8.7	8.8	14	12.3	8.1
O94832	Unconventional myosin-Id OS=Homo sapiens OX=9606 GN=MYO1D PE=1 SV=2	0	12.468	4	4	4	4	Pf00063, Pf00612, Pf06017	4642	MYO1D	A6H8V3; hsa:4642; O94832; Q8NHP9	ENSG00000176658
P35573	Glycogen debranching enzyme OS=Homo sapiens OX=9606 GN=AGL PE=1 SV=3	0	17.478	3	4	37	4	Pf06202, Pf14699, Pf14701, Pf14702	178	AGL	A6NCX7; A6NEK2; D3DT51; hsa:178; P35573; P78354; P78544; Q59H92; Q6AZ90; Q9UF08	ENSG00000162688	880	39	18	5.9	5.7	10.8	13.9	4.6	12.2	10.7	15.6	29.5	23.5	0	12.3																145.9	8.8	5.4	438.4	170.1	0	19.4
Q12789	General transcription factor 3C polypeptide 1 OS=Homo sapiens OX=9606 GN=GTF3C1 PE=1 SV=4	0	15.842	3	4	44	4	Pf04182	2975	GTF3C1	B2RP21; hsa:2975; Q12789; Q12838; Q6DKN9; Q9Y4W9	ENSG00000077235	429.8	21.3	4.4	2.7	0	7.3	9.6	9.5	3.9	1.6	5.3	7.8	11.5	0	8.3
P26358	DNA (cytosine-5)-methyltransferase 1 OS=Homo sapiens OX=9606 GN=DNMT1 PE=1 SV=2	0	15.721	3	4	30	4	Pf00145, Pf01426, Pf02008, Pf06464, Pf12047	1786	DNMT1	A0AV63; B7ZLW6; hsa:1786; P26358; Q9UHG5; Q9ULA2; Q9UMZ6	ENSG00000130816
Q6PGP7	Tetratricopeptide repeat protein 37 OS=Homo sapiens OX=9606 GN=TTC37 PE=1 SV=1	0	14.623	3	4	10	4	Pf13181, Pf13432	9652	TTC37	hsa:9652; O15077; Q6PGP7; Q6PJI3	ENSG00000198677
O14617	AP-3 complex subunit delta-1 OS=Homo sapiens OX=9606 GN=AP3D1 PE=1 SV=1	0	12.567	3	4	41	4	Pf01602, Pf06375	8943	AP3D1	hsa:8943; O00202; O14617; O75262; Q59HF5; Q96G11; Q9H3C6	ENSG00000065000	327.7	9.7	10	0.9	0	5.5	8	0	2.7	2.5	3.5	4.4	3.1	0	3.6
P29144	Tripeptidyl-peptidase 2 OS=Homo sapiens OX=9606 GN=TPP2 PE=1 SV=4	0	12.301	3	4	31	4	Pf00082, Pf12580	7174	TPP2	hsa:7174; P29144; Q5VZU8	ENSG00000134900
Q07864	DNA polymerase epsilon catalytic subunit A OS=Homo sapiens OX=9606 GN=POLE PE=1 SV=5	0	11.063	3	4	4	4	Pf00136, Pf03104, Pf08490	5426	POLE	hsa:5426; Q07864; Q13533; Q86VH9	ENSG00000177084
Q12888	TP53-binding protein 1 OS=Homo sapiens OX=9606 GN=TP53BP1 PE=1 SV=2	0	19.352	2	4	21	4	Pf09038, Pf18428	7158	TP53BP1	F8VY86; hsa:7158; Q12888; Q2M1Z7; Q4LE46; Q5FWZ3; Q7Z3U4	ENSG00000067369
Q9H3S7	Tyrosine-protein phosphatase non-receptor type 23 OS=Homo sapiens OX=9606 GN=PTPN23 PE=1 SV=1	0	13.517	2	4	25	4	Pf00102, Pf03097, Pf13949	25930	PTPN23	A8K0D7; hsa:25930; Q7KZF8; Q8N6Z5; Q9BSR5; Q9H3S7; Q9P257; Q9UG03; Q9UMZ4	ENSG00000076201
O75165	DnaJ homolog subfamily C member 13 OS=Homo sapiens OX=9606 GN=DNAJC13 PE=1 SV=5	0	13.514	2	4	7	4	Pf00226, Pf14237, Pf19432	23317	DNAJC13	hsa:23317; O75165; Q3L0T1; Q6PI82; Q6UJ77; Q6ZSW1; Q6ZUT5; Q86XG3; Q96DC1; Q9BWK9	ENSG00000138246
Q9H583	HEAT repeat-containing protein 1 OS=Homo sapiens OX=9606 GN=HEATR1 PE=1 SV=3	0	12.391	2	4	8	4	Pf08146, Pf12397	55127	HEATR1	hsa:55127; Q5T3Q8; Q6P197; Q9H583; Q9NW23	ENSG00000119285
Q7Z6E9	E3 ubiquitin-protein ligase RBBP6 OS=Homo sapiens OX=9606 GN=RBBP6 PE=1 SV=1	0	9.371	2	4	4	4	Pf04564, Pf08783, Pf13696	5930	RBBP6	hsa:5930; Q147T5; Q15290; Q6DKH4; Q6P4C2; Q6YNC9; Q7Z6E8; Q7Z6E9; Q8N0V2; Q96PH3; Q9H3I8; Q9H5M5; Q9NPX4	ENSG00000122257
P42345	Serine/threonine-protein kinase mTOR OS=Homo sapiens OX=9606 GN=MTOR PE=1 SV=1	0	14.399	1	4	6	4	Pf00454, Pf02259, Pf02260, Pf08771, Pf11865	2475	MTOR	hsa:2475; P42345; Q4LE76; Q5TER1; Q6LE87; Q96QG3; Q9Y4I3	ENSG00000198793
O75506	Heat shock factor-binding protein 1 OS=Homo sapiens OX=9606 GN=HSBP1 PE=1 SV=1	0	13.729	66	3	23	3	Pf06825	3281	HSBP1	hsa:3281; O75506; Q53XA8; Q7Z5Z3	ENSG00000230989																2003.7	95.8	74.8	78.1	30.3	53.3	29.8	0	37.6	7.2	19.3	45.4	61.5	38.8	39.3
P35080-2	Isoform IIb of Profilin-2 OS=Homo sapiens OX=9606 GN=PFN2	0	31.077	56	6	156	3			PFN2	P35080-2		1699.1	77.6	29.4	0	8.9	18.3	21.1	1.4	20.4	5	11.9	41.8	35.4	0	9.9	2225.1	96.8	136.4	274.7	97.9	189.4	102.1	16.6	122.1	62.8	81.5	158.4	128	69.1	100.6	2868.9	118.9	33.1	38.9	67.4	96.5	47.5
P62820	Ras-related protein Rab-1A OS=Homo sapiens OX=9606 GN=RAB1A PE=1 SV=3	0	42.141	47	10	435	3	Pf00071	5861	RAB1A	hsa:5861; P11476; P62820; Q6FIE7; Q96N61; Q9Y3T2	ENSG00000138069	957.6	40.1	28.2	10.1	14.3	11.2	17.1	9.6	16.8	5.4	14	27.8	24.2	0	16.4	378.4	16.5	23.7	28.8	8.3	20.4	13.1	4.1	8.2	4.5	2.5	16.4	15.2	11.7	10.3	608.6	24.5	3.7	9.6	18.7	16.5	14.4
Q9C005	Protein dpy-30 homolog OS=Homo sapiens OX=9606 GN=DPY30 PE=1 SV=1	0	18.116	45	3	8	3	Pf05186	84661	DPY30	D6W578; hsa:84661; Q9C005	ENSG00000162961
P16403	Histone H1.2 OS=Homo sapiens OX=9606 GN=H1-2 PE=1 SV=2	0	56.134	41	11	660	3	Pf00538	3006	H1-2	A8K4I2; hsa:3006; P16403	ENSG00000187837	5410.1	181.4	95.4	0	42.6	79.5	92.7	1.1	59.1	10.9	28.6	191.6	123.9	0.5	48.8	3076.5	113.5	95.3	250.1	83.3	129.9	64	1.9	66.4	45.9	25.1	127.9	107.2	69.6	63.6	7625.2	323.2	64.6	191	59.2	271.3	197.1
P62304	Small nuclear ribonucleoprotein E OS=Homo sapiens OX=9606 GN=SNRPE PE=1 SV=1	0	15.126	38	3	30	3	Pf01423	6635	SNRPE	B2R5B9; hsa:6635; P08578; P62304; Q15498; Q5BKT2	ENSG00000182004
P49773	Adenosine 5'-monophosphoramidase HINT1 OS=Homo sapiens OX=9606 GN=HINT1 PE=1 SV=2	0	18.979	36	3	82	3	Pf01230	3094	HINT1	hsa:3094; P49773; Q9H5W8	ENSG00000169567
P35244	Replication protein A 14 kDa subunit OS=Homo sapiens OX=9606 GN=RPA3 PE=1 SV=1	0	12.23	36	3	29	3	Pf08661	6119	RPA3	hsa:6119; P35244; Q549U6	ENSG00000106399
P61513	60S ribosomal protein L37a OS=Homo sapiens OX=9606 GN=RPL37A PE=1 SV=2	0	9.597	36	3	75	3	Pf01780	6168	RPL37A	hsa:6168; P12751; P61513; Q6FGF5	ENSG00000197756	22199.1	1002.6	248.1	0	69.4	127.8	164.6	68.8	184.4	64.3	86	468.1	254.4	4.9	185	10525.8	492.6	654.8	725.4	357.5	499.2	278.4	0	370.5	28.8	63.3	364.8	393.9	279	369.4	16642.7	735.9	166.4	274.3	192.4	467.9	289.3
Q16718	NADH dehydrogenase [ubiquinone] 1 alpha subcomplex subunit 5 OS=Homo sapiens OX=9606 GN=NDUFA5 PE=1 SV=3	0	12.056	35	3	9	3	Pf04716	4698	NDUFA5	B2RD98; hsa:4698; Q16718; Q5H9R2; Q6IRX7	ENSG00000128609
P61006	Ras-related protein Rab-8A OS=Homo sapiens OX=9606 GN=RAB8A PE=1 SV=1	0	29.27	34	7	155	3	Pf00071	4218	RAB8A	B4DEK7; hsa:4218; P24407; P61006; Q6FHV5	ENSG00000167461
Q9NZ45	CDGSH iron-sulfur domain-containing protein 1 OS=Homo sapiens OX=9606 GN=CISD1 PE=1 SV=1	0	11.837	34	3	4	3	Pf09360, Pf10660	55847	CISD1	hsa:55847; Q1X902; Q9NZ45	ENSG00000122873
P62312	U6 snRNA-associated Sm-like protein LSm6 OS=Homo sapiens OX=9606 GN=LSM6 PE=1 SV=1	0	10.978	34	3	93	3	Pf01423	11157	LSM6	hsa:11157; P62312; Q4W5J5; Q9Y4Y8	ENSG00000164167																3471	167.8	156	120.8	67.1	95.5	60.7	0	63.3	10.8	7.4	88	76.8	60	58.5	4608.6	212.3	23.4	31.1	40.2	74.7	52.4
Q9NRX4	14 kDa phosphohistidine phosphatase OS=Homo sapiens OX=9606 GN=PHPT1 PE=1 SV=1	0	16.199	33	3	65	3	Pf05005	29085	PHPT1	B1AMX0; B1AMX1; hsa:29085; Q9H0Y3; Q9NRX4	ENSG00000054148
P34931	Heat shock 70 kDa protein 1-like OS=Homo sapiens OX=9606 GN=HSPA1L PE=1 SV=2	0	86.612	32	17	1074	3	Pf00012	3305	HSPA1L	A6NNB0; B0UXW8; hsa:3305; O75634; P34931; Q2HXR3; Q8NE72; Q96QC9; Q9UQM1	ENSG00000204390; ENSG00000206383; ENSG00000234258; ENSG00000236251	3055.6	131.5	96.2	89.3	64.6	77.5	113.6	94.6	81.1	63	105.5	192.1	109.3	32.5	132.1	5306.8	235.8	148.7	119.7	62.7	99.9	54	0	80.3	14	40	98.6	97.1	44.7	72.1
P61457	Pterin-4-alpha-carbinolamine dehydratase OS=Homo sapiens OX=9606 GN=PCBD1 PE=1 SV=2	0	12.902	32	3	30	3	Pf01329	5092	PCBD1	hsa:5092; P61457; P70519; P80095; Q9D930	ENSG00000166228	983.4	48.3	13.7	0	0	3.9	4.4	2.9	12.9	4.1	0.9	9.6	10.7	0	12
P07311	Acylphosphatase-1 OS=Homo sapiens OX=9606 GN=ACYP1 PE=1 SV=2	0	11.374	32	3	75	3	Pf00708	97	ACYP1	A6NDV8; B2R590; hsa:97; P07311	ENSG00000119640																554	27.9	16.2	28.1	17.6	23.7	13.6	0.9	13.7	10.9	10	16.9	19.7	13.7	10.9	854.2	37.4	7.7	25.1	8.2	19.7	10.7
P05141	ADP/ATP translocase 2 OS=Homo sapiens OX=9606 GN=SLC25A5 PE=1 SV=7	0	48.826	31	10	288	3	Pf00153	292	SLC25A5	B2RCV1; hsa:292; O43350; P05141	ENSG00000005022	15313.5	656.8	387.1	0	139.4	223.2	226.8	57	204	76	317.2	451.1	364.9	0	232.9	10091.6	413	865.8	831.7	405.6	535.8	289.7	2.5	427.7	32.8	105.1	643.6	434.2	327.1	355.3	29506.6	1218.6	210	576.9	755.5	757.6	433
Q9Y5J9	Mitochondrial import inner membrane translocase subunit Tim8 B OS=Homo sapiens OX=9606 GN=TIMM8B PE=1 SV=1	0	13.866	31	3	57	3	Pf02953	26521	TIMM8B	B0YJA5; hsa:26521; Q3KQS9; Q9UN04; Q9Y5J9	ENSG00000150779
P20340	Ras-related protein Rab-6A OS=Homo sapiens OX=9606 GN=RAB6A PE=1 SV=3	0	25.329	30	6	134	3	Pf00071	5870	RAB6A	A8K133; B7Z772; F5H668; hsa:5870; P20340; Q1W5D8; Q5U0A8; Q9UBE4	ENSG00000175582	696.5	26.5	17.4	2.5	7	12.3	17	3.6	14.5	1.9	9.8	15	17.2	0	11	819.7	22.1	36.3	73.4	24.9	22.2	19.8	0	22.3	3.7	9.9	35.7	31.8	19.6	21.1	4397.6	195.3	43.7	76.5	79.3	127.8	65.6
Q9Y2R0	Cytochrome c oxidase assembly factor 3 homolog, mitochondrial OS=Homo sapiens OX=9606 GN=COA3 PE=1 SV=1	0	10.588	30	3	11	3	Pf09813	28958	COA3	A8K498; hsa:28958; Q9Y2R0	ENSG00000183978																															143.7	4	0	2.6	2.3	0	3
Q14240	Eukaryotic initiation factor 4A-II OS=Homo sapiens OX=9606 GN=EIF4A2 PE=1 SV=2	0	48.514	29	11	378	3	Pf00270, Pf00271	1974	EIF4A2	D3DNU9; hsa:1974; Q14240; Q53XJ6; Q96B90; Q96EA8	ENSG00000156976
O60220	Mitochondrial import inner membrane translocase subunit Tim8 A OS=Homo sapiens OX=9606 GN=TIMM8A PE=1 SV=1	0	13.23	29	3	12	3	Pf02953	1678	TIMM8A	B2R5A6; hsa:1678; O60220; Q6IRW6	ENSG00000126953	649.6	27.3	16.8	4.7	6.8	5.2	10.3	4.2	6.8	1.9	8	19.1	20.5	0	9.2
O14949	Cytochrome b-c1 complex subunit 8 OS=Homo sapiens OX=9606 GN=UQCRQ PE=1 SV=4	0	11.006	28	3	7	3	Pf02939	27089	UQCRQ	hsa:27089; O14949; Q5FVE2; Q9BV88; Q9T2V7	ENSG00000164405
P52926	High mobility group protein HMGI-C OS=Homo sapiens OX=9606 GN=HMGA2 PE=1 SV=1	0	10.652	28	3	9	3	Pf02178	8091	HMGA2	E7EP85; E7EWA2; hsa:8091; P52926; Q1M182; Q1M185; Q1M186; Q1M187; Q1M188	ENSG00000149948																61.5	0	6.8	11.4	0	3.8	4.4	0	5.9	0	0	7.2	0	0	0
Q9NX14	NADH dehydrogenase [ubiquinone] 1 beta subcomplex subunit 11, mitochondrial OS=Homo sapiens OX=9606 GN=NDUFB11 PE=1 SV=1	0	14.749	27	3	60	3	Pf10183	54539	NDUFB11	hsa:54539; Q5JRR3; Q5JRR4; Q6IAB6; Q8WZ96; Q9BXX9; Q9NX14	ENSG00000147123	622.3	19.4	33	9.5	26.8	26.2	21.3	6.8	26.4	8.6	9.9	40.3	34.1	5.2	29.2
O00479	High mobility group nucleosome-binding domain-containing protein 4 OS=Homo sapiens OX=9606 GN=HMGN4 PE=1 SV=3	0	14.45	27	3	88	3	Pf01101	10473	HMGN4	B2R4I6; hsa:10473; O00479; Q53XL9	ENSG00000182952																166.3	7	16.3	18.7	4.2	8.8	4.3	0	3.4	0	3.8	10.1	6.1	4.6	7.3	2128.2	93.9	9	31.7	38.5	52.6	23.7
P00167	Cytochrome b5 OS=Homo sapiens OX=9606 GN=CYB5A PE=1 SV=2	0	11.146	27	3	14	3	Pf00173	1528	CYB5A	A8MV91; F8WEU4; hsa:1528; P00167; Q6IB14	ENSG00000166347
Q15651	High mobility group nucleosome-binding domain-containing protein 3 OS=Homo sapiens OX=9606 GN=HMGN3 PE=1 SV=2	0	8.426	27	3	8	3	Pf01101	9324	HMGN3	B2RD37; hsa:9324; Q15651; Q5HYD3; Q7RTT0; Q969M5; Q9BZT7	ENSG00000118418
P60891	Ribose-phosphate pyrophosphokinase 1 OS=Homo sapiens OX=9606 GN=PRPS1 PE=1 SV=2	0	35.891	26	7	219	3	Pf13793, Pf14572	5631	PRPS1	B1ALA8; B2R6T7; B4DNL6; D3DUX6; hsa:5631; P09329; P60891	ENSG00000147224																3218.2	133.2	90.5	77.5	25.6	36	16.2	0	53.8	2.8	5.1	64.4	37.5	26.7	22.9	5123.6	228.7	3.1	41.2	31.5	50.1	23.7
P57105	Synaptojanin-2-binding protein OS=Homo sapiens OX=9606 GN=SYNJ2BP PE=1 SV=2	0	12.091	26	3	15	3	Pf00595	55333	SYNJ2BP	hsa:55333; P57105; Q49SH3; Q96IA4	ENSG00000213463																346.5	15.7	17.6	29.9	17.2	17.7	15.8	8.7	17	13.5	12.9	24	15.5	7.6	13.4
P42771	Cyclin-dependent kinase inhibitor 2A OS=Homo sapiens OX=9606 GN=CDKN2A PE=1 SV=2	0	11.955	26	3	43	3		1029	CDKN2A	A5X2G7; D3DRK1; G3XAG3; hsa:1029; O95440; P42771; Q15191; Q5VVJ5; Q96B52; Q9NP05	ENSG00000147889	844.9	32.9	338.6	277.1	240.4	363	347.2	296.3	383.9	303.2	246	362.9	391.5	343.7	304
P51153	Ras-related protein Rab-13 OS=Homo sapiens OX=9606 GN=RAB13 PE=1 SV=1	0	19.74	25	5	52	3	Pf00071	5872	RAB13	A8K6B5; D3DV67; hsa:5872; P51153; Q5U0A6; Q6GPG6; Q96GU4	ENSG00000143545
P11908	Ribose-phosphate pyrophosphokinase 2 OS=Homo sapiens OX=9606 GN=PRPS2 PE=1 SV=2	0	30.85	23	7	224	3	Pf13793, Pf14572	5634	PRPS2	hsa:5634; P11908; Q0VDH9; Q0VDI0; Q15245; Q2TAK7	ENSG00000101911	7867.6	322.4	75.4	4.5	33.9	54.6	63.1	30.1	67.3	14	53.5	153.2	87.3	4.6	72.6	565.2	24.2	36.7	38.8	25.1	22.4	13.9	0	26.2	4.2	5.4	19.5	29	11.1	12.7	6635.2	299.5	28.6	89.4	106	108	68.1
P20962	Parathymosin OS=Homo sapiens OX=9606 GN=PTMS PE=1 SV=2	0	16.276	23	3	42	3	Pf03247	5763	PTMS	hsa:5763; P20962	ENSG00000159335	6807.9	312	167.2	0	18.5	60.6	69.5	10.6	76.6	15	36.2	154.8	108.9	0	40.3	211.7	8	16.4	14.4	8.2	12	8.4	0	8.9	2.3	2.4	7.3	7.3	7.5	6.3
Q15388	Mitochondrial import receptor subunit TOM20 homolog OS=Homo sapiens OX=9606 GN=TOMM20 PE=1 SV=1	0	8.08	23	3	15	3	Pf02064	9804	TOMM20	A8K195; hsa:9804; Q15388; Q498B3; Q6IBT4	ENSG00000173726
Q9Y3C6	Peptidyl-prolyl cis-trans isomerase-like 1 OS=Homo sapiens OX=9606 GN=PPIL1 PE=1 SV=1	0	22.116	22	3	71	3	Pf00160	51645	PPIL1	hsa:51645; O15001; Q5TDC9; Q9Y3C6	ENSG00000137168																163.2	4.8	18.5	11.6	5.8	11.8	7.6	0	4.2	2.1	3.9	11.1	13.9	8.3	7.8
Q92688	Acidic leucine-rich nuclear phosphoprotein 32 family member B OS=Homo sapiens OX=9606 GN=ANP32B PE=1 SV=1	0	20.497	22	6	67	3	Pf12799	10541	ANP32B	B2R9C7; hsa:10541; O00655; P78458; P78459; Q92688	ENSG00000136938																															723.9	24	50.1	45.6	96.5	55.3	86.3
Q9BRA2	Thioredoxin domain-containing protein 17 OS=Homo sapiens OX=9606 GN=TXNDC17 PE=1 SV=1	0	14.916	22	3	51	3	Pf06110	84817	TXNDC17	A8K7E8; hsa:84817; Q9BRA2	ENSG00000129235																4875.3	241.8	256.8	247.2	140.4	256	160.7	19.2	180.4	55.8	56	212.6	151.5	148.6	145.1
Q7Z4H3	5'-deoxynucleotidase HDDC2 OS=Homo sapiens OX=9606 GN=HDDC2 PE=1 SV=1	0	12.248	22	3	63	3	Pf13023	51020	HDDC2	hsa:51020; Q5TDQ4; Q6NZ49; Q7Z4H3; Q9BTT2; Q9BV31; Q9Y3D1	ENSG00000111906
Q6GMV3	Putative peptidyl-tRNA hydrolase PTRHD1 OS=Homo sapiens OX=9606 GN=PTRHD1 PE=1 SV=1	0	11.053	22	3	4	3	Pf01981	391356	PTRHD1	hsa:391356; Q6GMV3	ENSG00000184924
Q9BW83	Intraflagellar transport protein 27 homolog OS=Homo sapiens OX=9606 GN=IFT27 PE=1 SV=1	0	8.272	22	3	40	3	Pf00071	11020	IFT27	hsa:11020; O60897; Q9BW83	ENSG00000100360																															2605.9	110.6	16.5	45.8	24.8	56.7	95.9
P81605	Dermcidin OS=Homo sapiens OX=9606 GN=DCD PE=1 SV=2	0	8.008	22	3	13	3	Pf15291	117159	DCD	A5JHP2; A5JHP3; hsa:117159; P58461; P81605; Q53YJ2	ENSG00000161634	81.2	1.6	96	59.3	56	98.4	84.3	45.8	91.1	74.5	40.2	95	85.7	88.5	50.6
Q13547	Histone deacetylase 1 OS=Homo sapiens OX=9606 GN=HDAC1 PE=1 SV=1	0	40.344	21	9	167	3	Pf00850	3065	HDAC1	hsa:3065; Q13547; Q92534	ENSG00000116478	1233.2	43.4	17.4	9.2	11.9	7	15.8	5.4	6.3	3.9	10.6	19	22.7	0	17.1	1675.1	67.4	71.7	41.3	22.6	39.7	20.7	5.3	15.7	9.9	2.6	14.5	30.1	19.4	16.5	3517.3	156.5	29.9	46.4	29.5	53	36
P51452	Dual specificity protein phosphatase 3 OS=Homo sapiens OX=9606 GN=DUSP3 PE=1 SV=1	0	12.232	21	3	15	3	Pf00782	1845	DUSP3	D3DX45; hsa:1845; P51452; Q5U0J1; Q8IYJ9	ENSG00000108861
P82932	28S ribosomal protein S6, mitochondrial OS=Homo sapiens OX=9606 GN=MRPS6 PE=1 SV=3	0	11.637	21	3	38	3	Pf01250	64968	MRPS6	B2R573; hsa:64968; P82932; Q96Q64; Q9BSK8; Q9BW89	ENSG00000243927																															75.5	3.1	0	2.6	0	0	5.1
P51965	Ubiquitin-conjugating enzyme E2 E1 OS=Homo sapiens OX=9606 GN=UBE2E1 PE=1 SV=1	0	8.286	21	3	6	3	Pf00179	7324	UBE2E1	B2RBX4; C9J8K2; hsa:7324; K4DI90; P51965	ENSG00000170142
P39687	Acidic leucine-rich nuclear phosphoprotein 32 family member A OS=Homo sapiens OX=9606 GN=ANP32A PE=1 SV=1	0	25.32	20	6	125	3	Pf14580	8125	ANP32A	B2R6T4; hsa:8125; P39687; Q53FK4; Q5J8L8; Q7M4N6	ENSG00000140350	6176.1	295.6	77.5	34.6	43.1	42.1	79.8	44.8	44.8	39.3	98.2	152.5	105.5	20	91	1905	74.5	107.2	143.8	61.1	70.4	59.2	1.9	52.8	18.1	23.2	61.7	72.6	48.5	49	6985	314.7	48.7	129.5	126.6	158.2	117.4
P60981	Destrin OS=Homo sapiens OX=9606 GN=DSTN PE=1 SV=3	0	22.787	20	4	275	3	Pf00241	11034	DSTN	B2R6N2; B4DYA6; hsa:11034; P18282; P60981; Q5W166; Q6IAW2	ENSG00000125868	946.8	34.8	15.7	4.4	7.2	10.6	19.2	11.7	9.4	2.7	9.4	23	15	2.8	9.8																383.8	14.5	11.3	22.3	48.2	16.8	14.7
Q14019	Coactosin-like protein OS=Homo sapiens OX=9606 GN=COTL1 PE=1 SV=3	0	19.065	20	3	84	3	Pf00241	23406	COTL1	B2RDU3; D3DUL9; hsa:23406; Q14019; Q86XM5	ENSG00000103187																913.2	33.8	67.9	83	66.1	50.4	36.7	15	62.6	20.7	29.4	42.1	47.3	25.1	30.4	1038.7	45.5	11.1	15.8	16.2	25.1	15.8
P62318	Small nuclear ribonucleoprotein Sm D3 OS=Homo sapiens OX=9606 GN=SNRPD3 PE=1 SV=1	0	16.718	20	3	75	3	Pf01423	6634	SNRPD3	B4DJP7; B5BU13; hsa:6634; P43331; P62318	ENSG00000100028
Q07812	Apoptosis regulator BAX OS=Homo sapiens OX=9606 GN=BAX PE=1 SV=1	0	16.063	20	3	66	3	Pf00452	581	BAX	A8K4W1; hsa:581; P55269; Q07812; Q07814; Q07815; Q8WZ49; Q9NR76; Q9NYG7; Q9UCZ6; Q9UCZ7; Q9UQD6	ENSG00000087088																39	2.4	2.9	4.7	5.7	3.2	0	0	0	0	0	3.1	0	0	4.1	89.1	3.8	0	5.5	6.1	2.4	3.3
O60493	Sorting nexin-3 OS=Homo sapiens OX=9606 GN=SNX3 PE=1 SV=3	0	15.803	20	4	23	3	Pf00787	8724	SNX3	A8K0B1; E1P5E4; E1P5E5; hsa:8724; O60493; O60718; Q4TT29; Q4TT31; Q5JXJ7; Q5JXJ8; Q96AP9; Q9C0J5; Q9NU45	ENSG00000112335																1454.6	61	48.7	78.3	36.6	33.7	31.9	1.6	28.1	2	13.2	50.5	31.7	24.3	31.8
Q9NWV4	CXXC motif containing zinc binding protein OS=Homo sapiens OX=9606 GN=CZIB PE=1 SV=1	0	12.391	20	3	8	3	Pf05907	54987	CZIB	hsa:54987; Q9NWV4	ENSG00000162384																															339.1	17.9	4	7.3	6.8	10.6	7.6
Q09028	Histone-binding protein RBBP4 OS=Homo sapiens OX=9606 GN=RBBP4 PE=1 SV=3	0	36.652	19	7	192	3	Pf00400, Pf12265	5928	RBBP4	B2R6G9; B4DRH0; D3DPQ3; hsa:5928; P31149; Q09028; Q53H02; Q96BV9	ENSG00000162521
Q9BU61	NADH dehydrogenase [ubiquinone] 1 alpha subcomplex assembly factor 3 OS=Homo sapiens OX=9606 GN=NDUFAF3 PE=1 SV=1	0	15.244	19	3	32	3	Pf04430	25915	NDUFAF3	hsa:25915; Q9BU61	ENSG00000178057																842.8	29	54.5	70	25.8	44	18.3	4.3	35.6	9.2	12	41.5	32.2	16	28.4
P46782	40S ribosomal protein S5 OS=Homo sapiens OX=9606 GN=RPS5 PE=1 SV=4	0	14.761	19	3	260	3	Pf00177	6193	RPS5	B2R4T2; hsa:6193; P46782; Q96BN0	ENSG00000083845	25218.5	1147.5	439.6	0	130.4	290.9	263.8	47.6	324.2	85.1	149.6	635.7	409.2	1.9	165.6	16937.7	727.2	685.9	745.9	392	542.7	328.4	0	372.9	78.5	182.9	468.1	454.1	283.1	357.2	28210.6	1240.4	136.3	298.1	459.1	551.1	323.3
Q16527	Cysteine and glycine-rich protein 2 OS=Homo sapiens OX=9606 GN=CSRP2 PE=1 SV=3	0	13.929	19	3	62	3	Pf00412	1466	CSRP2	hsa:1466; Q16527; Q93030	ENSG00000175183	225.3	11.2	10.6	11.7	5	11.3	12	4.6	8	11	7.5	22.5	13.3	1.9	3.9
Q96C01	Protein FAM136A OS=Homo sapiens OX=9606 GN=FAM136A PE=1 SV=1	0	11.405	19	3	77	3	Pf05811	84908	FAM136A	hsa:84908; Q96C01; Q96SS3	ENSG00000035141																1770.3	72	58.6	72.7	23.5	40.2	10.8	0	31.8	2.8	3.5	27.7	33.5	21.1	23.2	1343.1	59	10.8	29	26.5	40.3	33.3
O95372	Acyl-protein thioesterase 2 OS=Homo sapiens OX=9606 GN=LYPLA2 PE=1 SV=1	0	10.572	19	3	28	3	Pf02230	11313	LYPLA2	hsa:11313; O95372; Q7Z4Z2	ENSG00000011009
P31150	Rab GDP dissociation inhibitor alpha OS=Homo sapiens OX=9606 GN=GDI1 PE=1 SV=2	0	30.835	18	7	191	3	Pf00996	2664	GDI1	hsa:2664; P31150; P50394; Q6FG50; Q7Z2G6; Q7Z2G9; Q7Z2H5; Q7Z2I6	ENSG00000203879
P14209	CD99 antigen OS=Homo sapiens OX=9606 GN=CD99 PE=1 SV=1	0	16.211	18	3	39	3	Pf12301	4267	CD99	A6NIW1; hsa:4267; O00518; P14209; Q6ICV7	ENSG00000002586	185.8	9	6.4	2.8	4.7	4.9	3.1	3.9	8.4	0	4.6	5.3	6.7	0	2.8	249.1	10.4	7.3	11.5	5.9	8.7	8	0	6.6	7.1	6.5	5.1	9.1	4.3	4.1	969.1	43.4	5.7	8.4	17.6	15.9	5.5
[truncated: 1,927 more rows]
[truncated: 1,404 more columns]
